# Supplementary material for: Deep Whole-Genome Sequencing to Detect Mixed Infection of Mycobacterium tuberculosis
Source: PLoS One. 2016 Jul 8;11(7):e0159029. doi: 10.1371/journal.pone.0159029 (PMC4938208; doi:10.1371/journal.pone.0159029)
Supplement: S1 Table — (XLSX) [file pone.0159029.s005.xlsx]

## Sheet: Table S1
Strain ID	Genomic coverage	Depth	Data type*	Genotype	Accession number	Origin	Inclusion for phylogenomic DB (652 strains)	Inclusion for simulation (500 strains)
08_0205	0.992	232	PE	Lineage 2	SRP051093	Shanghai, China	Yes	Yes
09_0238	0.985	85	PE	Lineage 2	SRP051093	Shanghai, China	Yes	Yes
09_0315	0.99	188	PE	Lineage 2	SRP051093	Shanghai, China	Yes	Yes
09_0588	0.991	201	PE	Lineage 2	SRP051093	Shanghai, China
09_0860	0.991	157	PE	Lineage 2	SRP051093	Shanghai, China	Yes	Yes
09_0994	0.992	351	PE	Lineage 2	SRP058221	Shanghai, China	Yes	Yes
09_1011	0.993	393	PE	Lineage 2	SRP058221	Shanghai, China	Yes	Yes
09_1056	0.991	181	PE	Lineage 2	SRP051093	Shanghai, China	Yes	Yes
09_1058	0.991	264	PE	Lineage 2	SRP058221	Shanghai, China
09_1608	0.99	197	PE	Lineage 2	SRP051093	Shanghai, China	Yes	Yes
09_1617	0.992	234	PE	Lineage 2	SRP051093	Shanghai, China
09_2056	0.991	218	PE	Lineage 2	SRP051093	Shanghai, China	Yes	Yes
09_2059	0.989	176	PE	Lineage 2	SRP051093	Shanghai, China	Yes	Yes
09-0645	0.992	218	PE	Lineage 2	SRP058221	Shanghai, China
09-0645_cut	0.992745	252.092	PE	Lineage 2	SRP058221	Shanghai, China
09-0647	0.993	191	PE	Lineage 2	SRP058221	Shanghai, China	Yes
09-1060	0.998	217	PE	Lineage 4	SRP058221	Shanghai, China	Yes
09-1098	0.993	419	PE	Lineage 2	SRP058221	Shanghai, China	Yes
09-1121	0.993	444	PE	Lineage 2	SRP058221	Shanghai, China	Yes
09-116	0.992	405	PE	Lineage 2	SRP058221	Shanghai, China	Yes
09-1161	0.993	465	PE	Lineage 2	SRP058221	Shanghai, China	Yes
09-1303	0.993	250	PE	Lineage 2	SRP058221	Shanghai, China	Yes
09-1333	0.993	432	PE	Lineage 2	SRP058221	Shanghai, China
09-1413	0.993	450	PE	Lineage 2	SRP058221	Shanghai, China	Yes
09-1543	0.993	436	PE	Lineage 2	SRP058221	Shanghai, China	Yes
09-1578	0.993	645	PE	Lineage 2	SRP058221	Shanghai, China	Yes
09-1585	0.993	439	PE	Lineage 2	SRP058221	Shanghai, China	Yes
09-1687	0.994	469	PE	Lineage 2	SRP058221	Shanghai, China	Yes
09-1780	0.994	491	PE	Lineage 2	SRP058221	Shanghai, China	Yes
09-1862	0.993	422	PE	Lineage 2	SRP058221	Shanghai, China	Yes
09-1924	0.993	402	PE	Lineage 2	SRP058221	Shanghai, China	Yes
09-1928	0.993	524	PE	Lineage 2	SRP058221	Shanghai, China	Yes
09-1994	0.992	246	PE	Lineage 2	SRP058221	Shanghai, China	Yes
09-294	0.991	301	PE	Lineage 2	SRP058221	Shanghai, China	Yes
09-295	0.993	423	PE	Lineage 2	SRP058221	Shanghai, China	Yes
09-511	0.991	331	PE	Lineage 2	SRP058221	Shanghai, China	Yes
09-620	0.992	260	PE	Lineage 2	SRP058221	Shanghai, China	Yes
09-643	0.99	272	PE	Lineage 2	SRP058221	Shanghai, China
09-682	0.993	263	PE	Lineage 2	SRP058221	Shanghai, China	Yes
09-716	0.994	426	PE	Lineage 2	SRP058221	Shanghai, China
09-783	0.999	272	PE	Lineage 4	SRP058221	Shanghai, China	Yes
09-784	0.993	296	PE	Lineage 2	SRP058221	Shanghai, China	Yes
09-799	0.994	425	PE	Lineage 2	SRP058221	Shanghai, China	Yes
09-817	0.993	484	PE	Lineage 2	SRP058221	Shanghai, China	Yes
09-956	0.993	329	PE	Lineage 2	SRP058221	Shanghai, China	Yes
10_0020	0.991	449	PE	Lineage 2	SRP058221	Shanghai, China	Yes	Yes
10_0554	0.991	202	PE	Lineage 2	SRP051093	Shanghai, China	Yes	Yes
10_0776	0.992	224	PE	Lineage 2	SRP051093	Shanghai, China	Yes	Yes
10_0800	0.992	232	PE	Lineage 2	SRP051093	Shanghai, China	Yes	Yes
10_0801	0.991	184	PE	Lineage 2	SRP051093	Shanghai, China	Yes	Yes
10_0841	0.999079	265.963	PE	Lineage 4	SRP058221	Shanghai, China
10_0981	0.992	165	PE	Lineage 2	SRP051093	Shanghai, China	Yes	Yes
10_1770	0.993	372	PE	Lineage 2	SRP058221	Shanghai, China	Yes	Yes
10_2206	0.992	385	PE	Lineage 2	SRP058221	Shanghai, China	Yes	Yes
1001003	0.987	97	PE	Lineage 5	ERP001731	Sierra Leone	Yes
10-0208	0.996	228	PE	Lineage 4	SRP058221	Shanghai, China	Yes
10-0560	0.993	280	PE	Lineage 2	SRP058221	Shanghai, China
10-0614	0.993	274	PE	Lineage 2	SRP058221	Shanghai, China	Yes
10-0757	0.999	259	PE	Lineage 4	SRP058221	Shanghai, China	Yes
10-0768	0.992	249	PE	Lineage 2	SRP058221	Shanghai, China	Yes
10-0888	0.991	226	PE	Lineage 2	SRP058221	Shanghai, China	Yes
10-1007	0.993	413	PE	Lineage 2	SRP058221	Shanghai, China	Yes
10-1180	0.993	418	PE	Lineage 2	SRP058221	Shanghai, China	Yes
10-122	0.993	441	PE	Lineage 2	SRP058221	Shanghai, China	Yes
10-1232	0.994	408	PE	Lineage 2	SRP058221	Shanghai, China	Yes
10-1563	0.993	204	PE	Lineage 2	SRP058221	Shanghai, China	Yes
10-1603	0.993	435	PE	Lineage 2	SRP058221	Shanghai, China	Yes
10-1628	0.991	385	PE	Lineage 2	SRP058221	Shanghai, China	Yes
10-1647	0.992	467	PE	Lineage 2	SRP058221	Shanghai, China
10-1730	0.993	402	PE	Lineage 2	SRP058221	Shanghai, China	Yes
10-1753	0.992	401	PE	Lineage 2	SRP058221	Shanghai, China
10-1781	0.993	217	PE	Lineage 2	SRP058221	Shanghai, China	Yes
10-183	0.993	308	PE	Lineage 2	SRP058221	Shanghai, China	Yes
10-1872	0.993	413	PE	Lineage 2	SRP058221	Shanghai, China	Yes
10-190	0.993	365	PE	Lineage 2	SRP058221	Shanghai, China	Yes
10-2065	0.993	520	PE	Lineage 2	SRP058221	Shanghai, China	Yes
10-2094	0.993	450	PE	Lineage 2	SRP058221	Shanghai, China	Yes
10-2132	0.992	284	PE	Lineage 2	SRP058221	Shanghai, China	Yes
10-2232	0.993	466	PE	Lineage 2	SRP058221	Shanghai, China	Yes
10-2246	0.993	329	PE	Lineage 2	SRP058221	Shanghai, China	Yes
10-2303	0.993	227	PE	Lineage 2	SRP058221	Shanghai, China	Yes
1027	0.991	191	PE	Lineage 2	ERP001731	Shanghai, China	Yes
10-297	0.993	457	PE	Lineage 2	SRP058221	Shanghai, China	Yes
10-360	0.993	385	PE	Lineage 2	SRP058221	Shanghai, China	Yes
10-381	0.994	523	PE	Lineage 2	SRP058221	Shanghai, China
10-390	0.993	282	PE	Lineage 2	SRP058221	Shanghai, China
10-539	0.993	421	PE	Lineage 2	SRP058221	Shanghai, China
10-54	0.993	403	PE	Lineage 2	SRP058221	Shanghai, China
10-592	1	396	PE	Lineage 2	SRP058221	Shanghai, China	Yes
10-600	0.993	388	PE	Lineage 2	SRP058221	Shanghai, China
10-621	0.993	271	PE	Lineage 2	SRP058221	Shanghai, China	Yes
10-876	0.993	354	PE	Lineage 2	SRP058221	Shanghai, China
11_0293	0.993	407	PE	Lineage 2	SRP058221	Shanghai, China
11_0370	0.993	373	PE	Lineage 2	SRP058221	Shanghai, China	Yes	Yes
11_0426	0.992	207	PE	Lineage 2	SRP058221	Shanghai, China	Yes	Yes
11_0697	0.992	312	PE	Lineage 2	SRP058221	Shanghai, China	Yes	Yes
11_0870	0.99	210	PE	Lineage 2	SRP058221	Shanghai, China	Yes	Yes
11_1430	0.992	328	PE	Lineage 2	SRP058221	Shanghai, China	Yes	Yes
11_1549	0.992	266	PE	Lineage 2	SRP058221	Shanghai, China	Yes	Yes
11-0295	0.993	464	PE	Lineage 2	SRP058221	Shanghai, China	Yes
11-0344	0.992	436	PE	Lineage 2	SRP058221	Shanghai, China
11-1025	0.993	348	PE	Lineage 2	SRP058221	Shanghai, China	Yes
11-1081	0.992	501	PE	Lineage 2	SRP058221	Shanghai, China
11-12	0.993	412	PE	Lineage 2	SRP058221	Shanghai, China	Yes
11-144	0.993	376	PE	Lineage 2	SRP058221	Shanghai, China	Yes
11-1912	0.992	368	PE	Lineage 2	SRP058221	Shanghai, China	Yes
11-209	0.992	392	PE	Lineage 2	SRP058221	Shanghai, China	Yes
11-2094	0.993	369	PE	Lineage 2	SRP058221	Shanghai, China	Yes
11-220	0.993734	268.733	PE	Lineage 2	SRP058221	Shanghai, China
11-2277	0.993	490	PE	Lineage 4	SRP058221	Shanghai, China	Yes
11-277	0.993	405	PE	Lineage 2	SRP058221	Shanghai, China	Yes
11-417	0.993	388	PE	Lineage 2	SRP058221	Shanghai, China	Yes
11-431	0.993	299	PE	Lineage 2	SRP058221	Shanghai, China
11-644	0.993	411	PE	Lineage 2	SRP058221	Shanghai, China	Yes
1180Cb4	0.996	165	PE	Lineage 3	ERP001731	Nepal	Yes	Yes
1182103	0.991	53	SE	Lineage 5	SRS004762	Sierra Leone
11-867	0.994	396	PE	Lineage 2	SRP058221	Shanghai, China	Yes
12_0043	0.989	434	PE	Lineage 2	SRP058221	Shanghai, China	Yes	Yes
12_0219	0.992	315	PE	Lineage 2	SRP058221	Shanghai, China	Yes	Yes
12_0242	0.992	301	PE	Lineage 2	SRP058221	Shanghai, China
12_0358	0.997	478	PE	Lineage 2	SRP058221	Shanghai, China	Yes
12_0429	0.992	402	PE	Lineage 2	SRP058221	Shanghai, China	Yes	Yes
12_0444	0.993	404	PE	Lineage 2	SRP058221	Shanghai, China	Yes	Yes
12_0567	0.992	330	PE	Lineage 2	SRP058221	Shanghai, China	Yes	Yes
12_0569	0.992	400	PE	Lineage 2	SRP058221	Shanghai, China	Yes	Yes
12_0583	0.99	167	PE	Lineage 2	SRP058221	Shanghai, China	Yes	Yes
12_0603	0.994	421	PE	Lineage 2	SRP058221	Shanghai, China	Yes	Yes
12_0659	0.993	454	PE	Lineage 2	SRP058221	Shanghai, China	Yes	Yes
12_0696	0.99	380	PE	Lineage 2	SRP058221	Shanghai, China	Yes	Yes
12_0701	0.992	353	PE	Lineage 2	SRP058221	Shanghai, China	Yes	Yes
12_0715	0.989	411	PE	Lineage 2	SRP058221	Shanghai, China	Yes	Yes
12_0779	0.992	383	PE	Lineage 2	SRP058221	Shanghai, China	Yes
12_1050	0.992	282	PE	Lineage 2	SRP058221	Shanghai, China	Yes	Yes
12_1055	0.994	525	PE	Lineage 2	SRP058221	Shanghai, China	Yes	Yes
12_1198	0.996	187	PE	Lineage 4	SRP058221	Shanghai, China
12_1484	0.989	356	PE	Lineage 2	SRP058221	Shanghai, China	Yes	Yes
12_1614	0.993	408	PE	Lineage 2	SRP058221	Shanghai, China
12_1655	0.992	381	PE	Lineage 2	SRP058221	Shanghai, China	Yes	Yes
12_1810	0.992	464	PE	Lineage 2	SRP058221	Shanghai, China	Yes	Yes
12_1813	0.999	221	PE	Lineage 4	SRP058221	Shanghai, China	Yes
12_1828	0.995	232	PE	Lineage 2	SRP058221	Shanghai, China	Yes
12_2121	0.992	376	PE	Lineage 2	SRP058221	Shanghai, China	Yes	Yes
12_2164	0.993	336	PE	Lineage 2	SRP058221	Shanghai, China	Yes	Yes
12-1813	0.999	221	PE	Lineage 4	SRP058221	Shanghai, China	Yes
12-1828	0.995	232	PE	Lineage 2	SRP058221	Shanghai, China	Yes
1336	0.992	204	PE	Lineage 2	ERP001731	Shanghai, China	Yes
1-6	0.989	19	PE	Lineage 2	ERP001731	Shanghai, China	Yes
1695	0.99	50	SE	Lineage 2	SRS004754	San Francisco
1864	0.994	353	PE	Lineage 2	ERP001731	Shanghai, China	Yes
19-5	0.989	30	PE	Lineage 2	ERP001731	Shanghai, China	Yes
19-6	0.993	40	PE	Lineage 2	ERP001731	Shanghai, China	Yes
19-7	0.988	26	PE	Lineage 2	ERP001731	Shanghai, China	Yes
478304	0.988	54	SE	Lineage 4	SRS004761	Sierra Leone	Yes
541504	0.981	97	PE	Lineage 6	ERP001731	Ghana	Yes	Yes
544404	0.99	54	SE	Lineage 5	SRS004763	Ghana	Yes
72	0.993	339	PE	Lineage 2	ERP001731	Shanghai, China	Yes
751Bb4	0.992	136	PE	Lineage 3	ERP001731	Nepal
759	0.992	320	PE	Lineage 2	ERP001731	Shanghai, China	Yes
855Bb4	0.996	148	PE	Lineage 3	ERP001731	Nepal	Yes	Yes
861	0.992	226	PE	Lineage 2	ERP001731	Shanghai, China
910079	0.992	50	SE	Lineage 3	SRS004758	San Francisco	Yes
9-4	0.993	371	PE	Lineage 2	SRP058221	Shanghai, China
950545	0.998	52	SE	Lineage 1	SRS004759	San Francisco	Yes
9-7	0.992	416	PE	Lineage 2	SRP058221	Shanghai, China	Yes
981833	0.989	26	SE	Lineage 2	SRS004756	San Francisco	Yes
BTBH1012	0.995	89	SE	Lineage 4	ERP010284	Ethiopia	Yes	Yes
BTBH1058	0.996	103	SE	Lineage 1	ERP010284	Ethiopia
BTBH273	0.999	93	SE	Lineage 3	ERP010284	Ethiopia	Yes	Yes
BTBH587	0.997	64	SE	Lineage 4	ERP010284	Ethiopia	Yes	Yes
BTBH956	0.997	93	SE	Lineage 1	ERP010284	Ethiopia	Yes	Yes
BTBS264	0.993	100	SE	Lineage 2	ERP010284	Ethiopia	Yes	Yes
BTBS280	0.992	87	SE	Lineage 2	ERP010284	Ethiopia
BTBS333	0.989	97	SE	Lineage 6	ERP010284	Ethiopia	Yes	Yes
BTBS458	0.993	108	SE	Lineage 1	ERP010284	Ethiopia	Yes	Yes
BTBS493	0.994	121	SE	Lineage 1	ERP010284	Ethiopia	Yes
BTBS517	1	93	SE	Animal strain	ERP010284	Ethiopia
BTBS525	0.99	80	SE	Lineage 6	ERP010284	Ethiopia	Yes
BTBS564	0.997	86	SE	Lineage 4	ERP010284	Ethiopia	Yes	Yes
BTBS580	0.993	96	SE	Lineage 2	ERP010284	Ethiopia	Yes
BTBS676	0.993	72	SE	Lineage 7	ERP010284	Ethiopia	Yes	Yes
D2g0841	0.999987	390.874	PE	Lineage 4	SRP058221	Shanghai, China
DY21	0.992	51	PE	Lineage 5	ERP001731	Ghana	Yes	Yes
ERR015609	0.991	516	PE	Lineage 2	ERP000192	Samara, Russia	Yes	Yes
ERR015610	0.992	387	PE	Lineage 2	ERP000192	Samara, Russia
ERR015611	0.991	484	PE	Lineage 2	ERP000192	Samara, Russia	Yes	Yes
ERR015612	0.992	435	PE	Lineage 2	ERP000192	Samara, Russia	Yes	Yes
ERR015613	0.992	326	PE	Lineage 2	ERP000192	Samara, Russia
ERR015614	0.992	543	PE	Lineage 2	ERP000192	Samara, Russia	Yes	Yes
ERR015614	0.992	561	PE	Lineage 2	ERP000192	Russia	Yes	Yes
ERR015615	0.998	398	PE	Lineage 3	ERP000192	Samara, Russia
ERR015615	0.998	400	PE	Lineage 3	ERP000192	Russia
ERR015616	0.992	429	PE	Lineage 2	ERP000192	Samara, Russia	Yes	Yes
ERR015616	0.992	443	PE	Lineage 2	ERP000192	Russia	Yes	Yes
ERR017778	0.966	58	PE	Animal strain	ERP000192	Samara, Russia
ERR017779	0.989	33	PE	Lineage 3	ERP000192	Samara, Russia	Yes	Yes
ERR017780	0.993	77	PE	Lineage 3	ERP000192	Samara, Russia	Yes
ERR017781	0.987	19	PE	Lineage 3	ERP000192	Samara, Russia	Yes	Yes
ERR017782	0.966	41	PE	Animal strain	ERP000192	Samara, Russia
ERR017783	0.984	40	PE	Lineage 2	ERP000192	Samara, Russia	Yes
ERR017784	0.986	46	PE	Lineage 2	ERP000192	Samara, Russia
ERR017785	0.986	30	PE	Lineage 2	ERP000192	Samara, Russia
ERR017786	0.984	43	PE	Lineage 2	ERP000192	Samara, Russia	Yes	Yes
ERR017787	0.987	37	PE	Lineage 2	ERP000192	Samara, Russia
ERR017788	0.989	50	PE	Lineage 2	ERP000192	Samara, Russia
ERR017789	0.982	25	PE	Lineage 2	ERP000192	Samara, Russia	Yes
ERR017791	0.977	23	PE	Lineage 2	ERP000192	Samara, Russia	Yes	Yes
ERR017792	0.984	36	PE	Lineage 1	ERP000192	Samara, Russia
ERR017793	0.982	35	PE	Lineage 4	ERP000192	Samara, Russia
ERR017794	0.991	52	PE	Lineage 4	ERP000192	Samara, Russia	Yes
ERR017795	0.981	25	PE	Lineage 2	ERP000192	Samara, Russia	Yes	Yes
ERR017796	0.97	60	PE	Animal strain	ERP000192	Samara, Russia
ERR017797	0.989	105	PE	Lineage 4	ERP000192	Samara, Russia	Yes	Yes
ERR017798	0.985	35	PE	Lineage 4	ERP000192	Samara, Russia
ERR017799	0.98	18	PE	Lineage 2	ERP000192	Samara, Russia	Yes	Yes
ERR017800	0.994	50	PE	Lineage 4	ERP000192	Samara, Russia
ERR017801	0.987	55	PE	Lineage 5	ERP000192	Samara, Russia
ERR017802	0.99	32	PE	Lineage 3	ERP000192	Samara, Russia	Yes
ERR019552	0.986	22	PE	Lineage 2	ERP000192	Samara, Russia	Yes	Yes
ERR019553	0.985	20	PE	Lineage 2	ERP000192	Samara, Russia	Yes	Yes
ERR019555	0.99	17	PE	Lineage 4	ERP000192	Samara, Russia	Yes	Yes
ERR019556	0.986	18	PE	Lineage 2	ERP000192	Samara, Russia	Yes	Yes
ERR019558	0.988	18	PE	Lineage 2	ERP000192	Samara, Russia	Yes	Yes
ERR019559	0.99	18	PE	Lineage 2	ERP000192	Samara, Russia	Yes	Yes
ERR019562	0.987	24	PE	Lineage 2	ERP000192	Samara, Russia
ERR019564	0.988	50	PE	Lineage 2	ERP000192	Samara, Russia	Yes	Yes
ERR019565	0.986	46	PE	Lineage 2	ERP000192	Samara, Russia	Yes	Yes
ERR019568	0.989	85	PE	Lineage 1	ERP000192	Samara, Russia	Yes	Yes
ERR019569	0.986	56	PE	Lineage 2	ERP000192	Samara, Russia	Yes	Yes
ERR019570	0.988	68	PE	Lineage 2	ERP000192	Samara, Russia	Yes	Yes
ERR019571	0.989	70	PE	Lineage 2	ERP000192	Samara, Russia	Yes	Yes
ERR019572	0.99	52	PE	Lineage 2	ERP000192	Samara, Russia	Yes	Yes
ERR019573	0.988	51	PE	Lineage 2	ERP000192	Samara, Russia	Yes	Yes
ERR019574	0.992	106	PE	Lineage 2	ERP000192	Samara, Russia	Yes	Yes
ERR019575	0.99	52	PE	Lineage 2	ERP000192	Samara, Russia	Yes	Yes
ERR019852	0.961	33	PE	Animal strain	ERP000192	Samara, Russia
ERR019853	0.986	18	PE	Lineage 3	ERP000192	Samara, Russia
ERR019854	0.991	44	PE	Lineage 3	ERP000192	Samara, Russia	Yes	Yes
ERR019855	0.983	11	PE	Lineage 3	ERP000192	Samara, Russia	Yes
ERR019856	0.963	23	PE	Animal strain	ERP000192	Samara, Russia
ERR019857	0.978	22	PE	Lineage 2	ERP000192	Samara, Russia	Yes
ERR019858	0.982	26	PE	Lineage 2	ERP000192	Samara, Russia	Yes
ERR019859	0.981	17	PE	Lineage 2	ERP000192	Samara, Russia
ERR019860	0.981	24	PE	Lineage 2	ERP000192	Samara, Russia	Yes
ERR019861	0.984	21	PE	Lineage 2	ERP000192	Samara, Russia
ERR019862	0.984	29	PE	Lineage 2	ERP000192	Samara, Russia
ERR019863	0.978	14	PE	Lineage 2	ERP000192	Samara, Russia	Yes	Yes
ERR019865	0.97	12	PE	Lineage 2	ERP000192	Samara, Russia
ERR019866	0.978	18	PE	Lineage 1	ERP000192	Samara, Russia	Yes	Yes
ERR019867	0.978	18	PE	Lineage 4	ERP000192	Samara, Russia	Yes	Yes
ERR019868	0.986	27	PE	Lineage 4	ERP000192	Samara, Russia	Yes	Yes
ERR019869	0.974	13	PE	Lineage 2	ERP000192	Samara, Russia
ERR019870	0.966	31	PE	Animal strain	ERP000192	Samara, Russia	Yes
ERR019871	0.985	55	PE	Lineage 4	ERP000192	Samara, Russia
ERR019872	0.979	18	PE	Lineage 4	ERP000192	Samara, Russia	Yes	Yes
ERR019874	0.99	26	PE	Lineage 4	ERP000192	Samara, Russia
ERR019875	0.983	29	PE	Lineage 5	ERP000192	Samara, Russia	Yes
ERR019876	0.986	17	PE	Lineage 3	ERP000192	Samara, Russia
ERR026636	0.978	214	PE	Animal strain	ERP000192	Samara, Russia	Yes
ERR026637	0.978	15	PE	Lineage 2	ERP000192	Samara, Russia
ERR026641	0.98	13	PE	Lineage 3	ERP000192	Samara, Russia	Yes	Yes
ERR026642	0.981	14	PE	Lineage 5	ERP000192	Samara, Russia	Yes
ERR027445	0.987	42	PE	Lineage 2	ERP000192	Samara, Russia	Yes	Yes
ERR027446	0.988	44	PE	Lineage 2	ERP000192	Samara, Russia	Yes	Yes
ERR027447	0.986	44	PE	Lineage 2	ERP000192	Samara, Russia	Yes	Yes
ERR027448	0.987	51	PE	Lineage 2	ERP000192	Samara, Russia	Yes	Yes
ERR027449	0.986	45	PE	Lineage 2	ERP000192	Samara, Russia
ERR027450	0.986	46	PE	Lineage 2	ERP000192	Samara, Russia	Yes	Yes
ERR027451	0.987	45	PE	Lineage 2	ERP000192	Samara, Russia	Yes	Yes
ERR027452	0.99	44	PE	Lineage 2	ERP000192	Samara, Russia
ERR027454	0.989	44	PE	Lineage 2	ERP000192	Samara, Russia	Yes	Yes
ERR027455	0.988	42	PE	Lineage 2	ERP000192	Samara, Russia	Yes	Yes
ERR027456	0.987	43	PE	Lineage 2	ERP000192	Samara, Russia
ERR027458	0.989	64	PE	Lineage 2	ERP000192	Samara, Russia	Yes	Yes
ERR027459	0.991	64	PE	Lineage 2	ERP000192	Samara, Russia	Yes
ERR027462	0.99	79	PE	Lineage 2	ERP000192	Samara, Russia	Yes	Yes
ERR027463	0.989	64	PE	Lineage 2	ERP000192	Samara, Russia	Yes	Yes
ERR027464	0.986	37	PE	Lineage 4	ERP000192	Samara, Russia	Yes	Yes
ERR027466	0.998	95	PE	Lineage 4	ERP000192	Samara, Russia
ERR027467	0.989	26	PE	Lineage 2	ERP000192	Samara, Russia	Yes	Yes
ERR027468	0.993	83	PE	Lineage 2	ERP000192	Samara, Russia	Yes	Yes
ERR027469	0.989	56	PE	Lineage 4	ERP000192	Samara, Russia	Yes
ERR047880	0.985	319	PE	Lineage 1	ERP000192	Samara, Russia	Yes	Yes
ERR047881	0.986	249	PE	Lineage 4	ERP000192	Samara, Russia	Yes	Yes
ERR047882	0.991	458	PE	Lineage 4	ERP000192	Samara, Russia	Yes	Yes
ERR047883	0.992	483	PE	Lineage 4	ERP000192	Samara, Russia
ERR047884	0.991	431	PE	Lineage 1	ERP000192	Samara, Russia	Yes	Yes
ERR047885	0.992	275	PE	Lineage 4	ERP000192	Samara, Russia	Yes
ERR047886	0.994	573	PE	Lineage 4	ERP000192	Samara, Russia	Yes	Yes
ERR047887	0.994	556	PE	Lineage 4	ERP000192	Samara, Russia	Yes	Yes
ERR047888	0.994	494	PE	Lineage 4	ERP000192	Samara, Russia	Yes	Yes
ERR047889	0.993	439	PE	Lineage 4	ERP000192	Samara, Russia
ERR047890	0.991	301	PE	Lineage 4	ERP000192	Samara, Russia	Yes	Yes
ERR047891	0.994	362	PE	Lineage 4	ERP000192	Samara, Russia	Yes	Yes
GM0981	0.989	53	SE	Lineage 6	SRS004760	The Gambia	Yes	Yes
GM1503	0.99	53	SE	Lineage 4	SRS006765	Tanzania	Yes	Yes
GQ10-1	0.987069	60.5168	PE	Lineage 2	SRA050212	Shanghai, China	Yes
GQ10-2	0.987289	39.5959	PE	Lineage 2	SRA050212	Shanghai, China
GQ1020	0.985	164	PE	Lineage 2	ERP001731	Shanghai, China	Yes	Yes
GQ10-3	0.989	90	PE	Lineage 2	SRA050212	Shanghai, China
GQ1164	0.979	172	PE	Lineage 2	ERP001731	Shanghai, China	Yes	Yes
GQ-1165	0.993	336	PE	Lineage 2	ERP001731	Shanghai, China	Yes
GQ-1168	0.993	306	PE	Lineage 2	ERP001731	Shanghai, China	Yes
GQ1331	0.992	389	PE	Lineage 2	ERP001731	Shanghai, China	Yes	Yes
GQ1335	0.993	362	PE	Lineage 2	ERP001731	Shanghai, China	Yes	Yes
GQ-1343	0.991	138	PE	Lineage 2	ERP001731	Shanghai, China	Yes
GQ-1438	0.992	154	PE	Lineage 2	ERP001731	Shanghai, China	Yes
GQ1439	0.98	160	PE	Lineage 2	ERP001731	Shanghai, China	Yes	Yes
GQ1580	0.982	139	PE	Lineage 2	ERP001731	Shanghai, China	Yes	Yes
GQ1597	0.991	102	PE	Lineage 2	ERP001731	Shanghai, China	Yes	Yes
GQ1605	0.992	123	PE	Lineage 2	ERP001731	Shanghai, China	Yes	Yes
GQ1645	0.988	47	PE	Lineage 2	ERP001731	Shanghai, China	Yes
GQ1885	0.987	140	PE	Lineage 2	ERP001731	Shanghai, China	Yes	Yes
GQ-1972	0.989	121	PE	Lineage 2	ERP001731	Shanghai, China	Yes
GQ1973	0.986	144	PE	Lineage 2	ERP001731	Shanghai, China	Yes	Yes
GQ229	0.983	153	PE	Lineage 2	ERP001731	Shanghai, China	Yes	Yes
GQ254	0.988	154	PE	Lineage 2	ERP001731	Shanghai, China	Yes	Yes
GQ26-1	0.990519	24.759	PE	Lineage 2	SRA050212	Shanghai, China	Yes
GQ26-2	0.990809	28.5466	PE	Lineage 2	SRA050212	Shanghai, China
GQ26-3	0.992	62	PE	Lineage 2	SRA050212	Shanghai, China
GQ34-1	0.986601	16.0963	PE	Lineage 2	SRA050212	Shanghai, China	Yes
GQ34-2	0.988769	41.2664	PE	Lineage 2	SRA050212	Shanghai, China
GQ34-3	0.99	73	PE	Lineage 2	SRA050212	Shanghai, China
GQ35-1	0.98848	52.619	PE	Lineage 2	SRA050212	Shanghai, China	Yes
GQ35-2	0.990264	92.3293	PE	Lineage 2	SRA050212	Shanghai, China
GQ35-3	0.992	192	PE	Lineage 2	SRA050212	Shanghai, China
GQ366	0.993	595	PE	Lineage 2	ERP001731	Shanghai, China	Yes	Yes
GQ-50	0.99	330	PE	Lineage 2	ERP001731	Shanghai, China	Yes
GQ58-1	0.988	25	PE	Lineage 2	SRA050212	Shanghai, China	Yes
GQ58-2	0.988591	34.6839	PE	Lineage 2	SRA050212	Shanghai, China
GQ657	0.986	159	PE	Lineage 2	ERP001731	Shanghai, China	Yes	Yes
GQ72-1	0.992457	27.1155	PE	Lineage 2	SRA050212	Shanghai, China	Yes
GQ72-2	0.992975	43.373	PE	Lineage 2	SRA050212	Shanghai, China
GQ72-3	0.993	100	PE	Lineage 2	SRA050212	Shanghai, China
GQ73	0.988	110	PE	Lineage 2	ERP001731	Shanghai, China	Yes	Yes
GQ74-1	0.985779	51.0386	PE	Lineage 2	SRA050212	Shanghai, China	Yes
GQ74-2	0.986361	25.2064	PE	Lineage 2	SRA050212	Shanghai, China
GQ74-3	0.989	55	PE	Lineage 2	SRA050212	Shanghai, China
GQ762	0.991	354	PE	Lineage 2	ERP001731	Shanghai, China	Yes	Yes
GQ856	0.991	55	PE	Lineage 2	ERP001731	Shanghai, China	Yes	Yes
GQ859	0.985	170	PE	Lineage 2	ERP001731	Shanghai, China	Yes	Yes
GQ904	0.987	75	PE	Lineage 2	ERP001731	Shanghai, China	Yes	Yes
GQ-HN10	0.989974	151.367	PE	Lineage 2	SRA050212	Shanghai, China	Yes
GQ-HN26	0.992246	87.262	PE	Lineage 2	SRA050212	Shanghai, China
GQ-HN34	0.990233	89.8369	PE	Lineage 2	SRA050212	Shanghai, China	Yes
GQ-HN35	0.992267	246.28	PE	Lineage 2	SRA050212	Shanghai, China
GQ-HN58	0.988426	26.2125	PE	Lineage 2	SRA050212	Shanghai, China	Yes
GQ-HN72	0.993348	127.986	PE	Lineage 2	SRA050212	Shanghai, China
GQ-HN74	0.989758	106.432	PE	Lineage 2	SRA050212	Shanghai, China
GX_450347	0.991	120	PE	Lineage 2	SRP051093	Guangxi, China	Yes	Yes
GX_450434	0.991	63	PE	Lineage 2	SRP051093	Guangxi, China	Yes	Yes
GX_450708	0.991	106	PE	Lineage 2	SRP051093	Guangxi, China	Yes	Yes
GX_451017	0.991	180	PE	Lineage 2	SRP051093	Guangxi, China	Yes	Yes
GX_451039	0.991	67	PE	Lineage 2	SRP051093	Guangxi, China	Yes
GX_451257	0.991	105	PE	Lineage 2	SRP051093	Guangxi, China	Yes	Yes
GX_451422	0.991	116	PE	Lineage 2	SRP051093	Guangxi, China	Yes	Yes
GX_451506	0.99	108	PE	Lineage 2	SRP051093	Guangxi, China	Yes	Yes
GX_451909	0.992	130	PE	Lineage 2	SRP051093	Guangxi, China	Yes	Yes
GX_451949	0.991	87	PE	Lineage 2	SRP051093	Guangxi, China	Yes	Yes
GX_452515	0.991	125	PE	Lineage 2	SRP051093	Guangxi, China	Yes	Yes
GX_452746	0.991	138	PE	Lineage 2	SRP051093	Guangxi, China	Yes	Yes
GX_452858	0.991	129	PE	Lineage 2	SRP051093	Guangxi, China	Yes	Yes
GX_452951	0.991	101	PE	Lineage 2	SRP051093	Guangxi, China	Yes	Yes
GX_453019	0.991	125	PE	Lineage 2	SRP051093	Guangxi, China	Yes	Yes
GX_453069	0.991	126	PE	Lineage 2	SRP051093	Guangxi, China	Yes	Yes
GX105	0.99	71	PE	Lineage 2	SRP051093	Guangxi, China	Yes	Yes
GX119	0.992	82	PE	Lineage 2	SRP051093	Guangxi, China	Yes	Yes
GX132	0.992	112	PE	Lineage 2	SRP051093	Guangxi, China	Yes	Yes
GX166	0.989	42	PE	Lineage 2	SRP051093	Guangxi, China	Yes	Yes
GX183	0.992	79	PE	Lineage 2	SRP051093	Guangxi, China	Yes	Yes
GX187	0.993	104	PE	Lineage 2	SRP051093	Guangxi, China	Yes	Yes
GX193	0.992	77	PE	Lineage 2	SRP051093	Guangxi, China	Yes
GX94	0.993	118	PE	Lineage 2	SRP051093	Guangxi, China	Yes
H37Rv	1	261	PE	Lineage 4	ERP001731	NA
hlj090004	0.99	107	PE	Lineage 2	SRP029424	Heilongjiang, China
hlj090009	0.99	247	PE	Lineage 2	SRP029424	Heilongjiang, China	Yes	Yes
hlj090029	0.992	222	PE	Lineage 2	SRP029424	Heilongjiang, China	Yes	Yes
hlj090041	0.992	176	PE	Lineage 2	SRP029424	Heilongjiang, China	Yes	Yes
hlj090060	0.993	176	PE	Lineage 2	SRP029424	Heilongjiang, China	Yes	Yes
hlj090071	0.992	169	PE	Lineage 2	SRP029424	Heilongjiang, China	Yes	Yes
hlj100079	0.989	88	PE	Lineage 2	SRP029424	Heilongjiang, China	Yes	Yes
hlj100090	0.991	105	PE	Lineage 2	SRP029424	Heilongjiang, China	Yes	Yes
hlj100110	0.992	448	PE	Lineage 2	SRP029424	Heilongjiang, China	Yes	Yes
hlj100113	0.992	351	PE	Lineage 2	SRP029424	Heilongjiang, China	Yes	Yes
hlj100119	0.989	148	PE	Lineage 2	SRP029424	Heilongjiang, China	Yes	Yes
hlj100132	0.992	336	PE	Lineage 2	SRP029424	Heilongjiang, China	Yes	Yes
hlj100133	0.991	366	PE	Lineage 2	SRP051093	Heilongjiang, China	Yes	Yes
hlj100135	0.993	401	PE	Lineage 2	SRP029424	Heilongjiang, China	Yes
hlj100145	0.993	478	PE	Lineage 2	SRP029424	Heilongjiang, China	Yes	Yes
hlj100146	0.992	412	PE	Lineage 2	SRP029424	Heilongjiang, China	Yes	Yes
hlj100148	0.993	314	PE	Lineage 2	SRP029424	Heilongjiang, China	Yes	Yes
hlj100149	0.99	517	PE	Lineage 2	SRP051093	Heilongjiang, China	Yes	Yes
hlj100151	0.993	486	PE	Lineage 2	SRP029424	Heilongjiang, China	Yes	Yes
hlj100155	0.993	238	PE	Lineage 2	SRP029424	Heilongjiang, China	Yes	Yes
hlj100161	0.993	195	PE	Lineage 2	SRP051093	Heilongjiang, China	Yes	Yes
hlj100176	0.993	556	PE	Lineage 2	SRP029424	Heilongjiang, China	Yes	Yes
hlj100182	0.992	203	PE	Lineage 2	SRP029424	Heilongjiang, China	Yes	Yes
hlj100186	0.992	189	PE	Lineage 2	SRP029424	Heilongjiang, China	Yes
hlj100198	0.993	172	PE	Lineage 2	SRP029424	Heilongjiang, China	Yes	Yes
hlj100200	0.992	187	PE	Lineage 2	SRP029424	Heilongjiang, China	Yes	Yes
HN109	0.99	69	PE	Lineage 2	SRP051093	Henan, China	Yes	Yes
HN129	0.991	166	PE	Lineage 2	SRP051093	Henan, China	Yes	Yes
HN150	0.99	134	PE	Lineage 2	SRP051093	Henan, China	Yes	Yes
HN183	0.991	84	PE	Lineage 2	SRP051093	Henan, China	Yes	Yes
HN95	0.99	47	PE	Lineage 2	SRP051093	Henan, China	Yes	Yes
K116	0.969	42	SE	M. canettii	ERP001731	Djibouti	Yes
K21	0.994	61	SE	Lineage 1	ERP001731	San Francisco	Yes	Yes
K37	0.988	47	SE	Lineage 4	ERP001731	Uganda	Yes	Yes
K49	0.993	61	SE	Lineage 3	ERP001731	San Francisco	Yes	Yes
K67	0.99	66	SE	Lineage 1	ERP001731	San Francisco	Yes	Yes
K93	0.992	51	SE	Lineage 1	ERP001731	San Francisco	Yes	Yes
M4100A	0.989	24	SE	Lineage 2	SRS004757	San Francisco
MAF_1047301	0.979	93	PE	Lineage 5	ERP001731	Ghana	Yes	Yes
MAF_1048001	0.993	82	PE	Lineage 5	ERP001731	Ghana	Yes
MAF_256902	0.985	97	PE	Lineage 5	ERP001731	Ghana	Yes	Yes
MAF_348203	0.98	72	PE	Lineage 5	ERP001731	Ghana	Yes	Yes
MAF_349404	0.995	95	PE	Lineage 5	ERP001731	Sierra Leone	Yes	Yes
MAF_533304	0.996	97	PE	Lineage 5	ERP001731	Ghana	Yes	Yes
MAF_533604	0.99	100	PE	Lineage 6	ERP001731	Ghana	Yes	Yes
MAF_553604	0.994	111	PE	Lineage 5	ERP001731	Ghana	Yes	Yes
MAF_823602	0.989	75	PE	Lineage 6	ERP001731	Ghana	Yes	Yes
ERR015582	0.979	141	PE	Animal strain	ERP000146	NA
MBO_BCGSSI1331	0.975	107	PE	Animal strain	ERP001731	NA	Yes	Yes
MTB_1_V355EA	0.981	284	PE	Lineage 4	ERP001731	Vietnam	Yes	Yes
MTB_1016204	0.977	109	PE	Lineage 3	ERP001731	Eritrea	Yes	Yes
MTB_10264_03	0.991	156	PE	Lineage 4	ERP001731	Hamburg	Yes	Yes
MTB_10786_02	0.986	138	PE	Lineage 1	ERP001731	Hamburg	Yes	Yes
MTB_11051_03	0.988	99	PE	Lineage 1	ERP001731	Hamburg	Yes	Yes
MTB_12778_03	0.984	117	PE	Lineage 1	ERP001731	Hamburg	Yes	Yes
MTB_138007	0.973	76	PE	Lineage 3	ERP001731	Hamburg
MTB_141702	0.967	92	PE	Lineage 4	ERP001731	Ghana	Yes	Yes
MTB_1449_02	0.984	99	PE	Lineage 5	ERP001731	Ghana	Yes	Yes
MTB_1550_08	0.979	62	PE	Lineage 4	ERP001731	Tanzania	Yes	Yes
MTB_1558_08	0.995	173	PE	Lineage 3	ERP001731	Tanzania	Yes	Yes
MTB_1571_08	0.992	173	PE	Lineage 4	ERP001731	Tanzania	Yes	Yes
MTB_1571_99	0.99	122	PE	Lineage 1	ERP001731	Uganda	Yes	Yes
MTB_1575_08	0.985	167	PE	Lineage 1	ERP001731	Tanzania	Yes	Yes
MTB_1590_08	0.994	55	PE	Lineage 3	ERP001731	Tanzania	Yes	Yes
MTB_1629_08	0.996	60	PE	Lineage 3	ERP001731	Tanzania	Yes	Yes
MTB_1733_05	0.99	90	PE	Lineage 3	ERP001731	Hamburg	Yes	Yes
MTB_179703	0.987	78	PE	Lineage 1	ERP001731	India	Yes	Yes
MTB_2_V173IO	0.983	227	PE	Lineage 4	ERP001731	Vietnam	Yes	Yes
MTB_2173_99	0.987	147	PE	Lineage 4	ERP001731	Uganda	Yes	Yes
MTB_2197_99	0.986	126	PE	Lineage 4	ERP001731	Uganda	Yes	Yes
MTB_2307_99	0.993	136	PE	Lineage 4	ERP001731	Uganda	Yes	Yes
MTB_2318_06	0.988	93	PE	Lineage 4	ERP001731	Germany	Yes	Yes
MTB_2336_02	0.987	147	PE	Lineage 4	ERP001731	Hamburg	Yes	Yes
MTB_2577_02	0.982	137	PE	Lineage 5	ERP001731	Ghana	Yes	Yes
MTB_2679_03	0.988	103	PE	Lineage 4	ERP001731	Hamburg	Yes	Yes
MTB_282801	0.972	53	PE	Lineage 3	ERP001731	Turkei	Yes	Yes
MTB_296904	0.977	84	PE	Lineage 3	ERP001731	Afghanistan	Yes	Yes
MTB_3_V293EA	0.985	340	PE	Lineage 4	ERP001731	Vietnam	Yes
MTB_4497_06	0.992	102	PE	Lineage 3	ERP001731	Hamburg	Yes	Yes
MTB_4683_03	0.993	97	PE	Lineage 1	ERP001731	Hamburg	Yes	Yes
MTB_5_V367IO	0.997	327	PE	Lineage 4	ERP001731	Vietnam	Yes	Yes
MTB_5383_02	0.976	50	PE	Lineage 6	ERP001731	Ghana	Yes
MTB_5396_06	0.993	42	PE	Lineage 1	ERP001731	Hamburg	Yes	Yes
MTB_5468_02	0.986	90	PE	Lineage 6	ERP001731	Ghana	Yes	Yes
MTB_549204	0.991	83	PE	Lineage 4	ERP001731	Ghana	Yes	Yes
MTB_580605	0.979	88	PE	Lineage 3	ERP001731	Sri Lanka	Yes	Yes
MTB_597805	0.976	97	PE	Lineage 3	ERP001731	Afghanistan	Yes	Yes
MTB_6_V212BJ	0.988	272	PE	Lineage 2	ERP001731	Vietnam	Yes	Yes
MTB_6006_03	0.995	100	PE	Lineage 1	ERP001731	Hamburg	Yes	Yes
MTB_6570_05	0.99	115	PE	Lineage 3	ERP001731	Hamburg	Yes	Yes
MTB_7_V119BJ	0.983	218	PE	Lineage 2	ERP001731	Vietnam	Yes	Yes
MTB_7459_02	0.985	110	PE	Lineage 1	ERP001731	Hamburg	Yes	Yes
MTB_793601	0.997	94	PE	Lineage 3	ERP001731	Turkmenistan/Uzbekistan	Yes	Yes
MTB_8584_05	0.994	83	PE	Lineage 3	ERP001731	Hamburg	Yes	Yes
MTB_947_01	0.99	129	PE	Lineage 1	ERP001731	Hamburg	Yes	Yes
MTB_DY_131	0.998	86	PE	Lineage 4	ERP001731	Ghana	Yes	Yes
MTB_DY_135	0.991	141	PE	Lineage 5	ERP001731	Ghana	Yes	Yes
MTB_DY_167	0.985	102	PE	Lineage 4	ERP001731	Ghana	Yes	Yes
MTB_DY_195	0.994	200	PE	Lineage 4	ERP001731	Ghana	Yes	Yes
MTB_DY_20	0.985	34	PE	Lineage 5	ERP001731	Ghana	Yes	Yes
MTB_DY_22	0.984	76	PE	Lineage 4	ERP001731	Ghana	Yes	Yes
MTB_DY_26	0.986	64	PE	Lineage 5	ERP001731	Ghana	Yes	Yes
MTB_DY_28	0.995	258	PE	Lineage 1	ERP001731	Ghana	Yes	Yes
MTB_DY_8	0.994	88	PE	Lineage 4	ERP001731	Ghana	Yes	Yes
MTB_GT_281	0.987	219	PE	Lineage 1	ERP001731	Vietnam	Yes	Yes
MTB_GT_333	0.991	77	PE	Lineage 2	ERP001731	Vietnam	Yes	Yes
MTB_GT_345	0.982	65	PE	Lineage 2	ERP001731	Vietnam	Yes
MTB_GT_411	0.985	85	PE	Lineage 2	ERP001731	Vietnam	Yes	Yes
MTB_GT_649	0.99	316	PE	Lineage 2	ERP001731	Vietnam	Yes	Yes
MTB_H37RvDY	0.978	95	PE	Lineage 4	ERP001731	NA	Yes
SRR057510	0.994	126	PE	Lineage 4	SRS074557	Canada	Yes	Yes
MTB_N0010	0.982	42	PE	Lineage 2	ERP001731	Indonesia	Yes	Yes
MTB_N0014	0.99	93	PE	Lineage 1	ERP001731	Thailand	Yes
MTB_N0014_B2	0.988	41	PE	Lineage 1	ERP001731	San Francisco	Yes	Yes
MTB_N0020	0.987	24	PE	Lineage 2	ERP001731	Mongolia	Yes	Yes
MTB_N0039	0.983	63	PE	Lineage 2	ERP001731	Laos	Yes	Yes
MTB_N0043	0.987	17	PE	Lineage 1	ERP001731	Burma	Yes	Yes
MTB_N0054	0.987	169	PE	Lineage 3	ERP001731	Ethiopia	Yes	Yes
MTB_N0056	0.989	161	PE	Lineage 3	ERP001731	Vietnam	Yes	Yes
MTB_N0101	0.994	210	PE	Lineage 4	ERP001731	Nicaragua	Yes	Yes
MTB_N0120	0.993	173	PE	Lineage 4	ERP001731	Puerto Rico	Yes	Yes
MTB_N0126	0.991	237	PE	Lineage 4	ERP001731	Colombia	Yes	Yes
MTB_N0131	0.99	120	PE	Lineage 4	ERP001731	USA	Yes	Yes
MTB_N0132	0.992	37	PE	Lineage 1	ERP001731	The Philippines	Yes
MTB_N0135	0.985	60	PE	Lineage 4	ERP001731	USA	Yes	Yes
MTB_N0137	0.982	25	PE	Lineage 4	ERP001731	Mexico	Yes	Yes
MTB_N0142	0.988	189	PE	Lineage 4	ERP001731	USA	Yes	Yes
MTB_N0143	0.988	140	PE	Lineage 4	ERP001731	USA	Yes	Yes
MTB_N0144	0.991	93	PE	Lineage 4	ERP001731	China	Yes	Yes
MTB_N0149	0.992	225	PE	Lineage 4	ERP001731	USA	Yes	Yes
MTB_N0163	0.997	177	PE	Lineage 4	ERP001731	Iran	Yes	Yes
MTB_N04_read	0.99	43	PE	Lineage 3	ERP001731	San Francisco	Yes	Yes
MTB_N24_read	0.995	55	PE	Lineage 3	ERP001731	San Francisco	Yes	Yes
MTB_N37	0.993	77	PE	Lineage 3	ERP001731	Pakistan	Yes	Yes
MTB_N70_read	0.991	45	PE	Lineage 1	ERP001731	San Francisco	Yes	Yes
MTB_N72_read	0.987	44	PE	Lineage 1	ERP001731	San Francisco	Yes
MTB_N73	0.997	102	PE	Lineage 1	ERP001731	India	Yes
MTB_V232IO	0.965	56	PE	Lineage 1	ERP001731	Vietnam	Yes	Yes
MTB_V318EA	0.973	120	PE	Lineage 4	ERP001731	Vietnam	Yes	Yes
MTB_V346IO	0.961	124	PE	Lineage 1	ERP001731	Vietnam	Yes	Yes
MTB_V372IO	0.982	166	PE	Lineage 1	ERP001731	Vietnam	Yes	Yes
MTB_V374BJ	0.983	48	PE	Lineage 2	ERP001731	Vietnam	Yes	Yes
MTB_V440EA	0.982	102	PE	Lineage 4	ERP001731	Vietnam	Yes	Yes
MTB_V639EA	0.987	110	PE	Lineage 4	ERP001731	Vietnam	Yes	Yes
SRR023480	0.995	235	PE	Lineage 4	SRS004841	Mexico
SRR026444	0.983	276	PE	Lineage 4	SRS005448	Mexico	Yes
SRR026446	0.996	164	PE	Lineage 4	SRP001097	NA
N0002b4	0.991	126	PE	Lineage 2	ERP001731	San Francisco	Yes	Yes
N0003b4	0.993	126	PE	Lineage 2	ERP001731	San Francisco	Yes	Yes
N0005	0.986	115	PE	Lineage 2	ERP001731	San Francisco	Yes	Yes
N00067	0.996	144	SE	Lineage 1	ERP001731	San Francisco	Yes	Yes
N0017	0.994	102	SE	Lineage 7	ERP001731	San Francisco	Yes	Yes
N0034b4	0.99	119	PE	Lineage 2	ERP001731	San Francisco	Yes	Yes
N0041b4	0.996	145	PE	Lineage 2	ERP001731	San Francisco	Yes	Yes
N0044b4	0.993	144	PE	Lineage 2	ERP001731	San Francisco	Yes	Yes
N0046b4	0.985	140	PE	Lineage 4	ERP001731	San Francisco	Yes	Yes
N0051b4	0.982	178	PE	Lineage 2	ERP001731	San Francisco	Yes	Yes
N0053b4	0.985	150	PE	Lineage 2	ERP001731	San Francisco	Yes	Yes
N0079	0.993	69	SE	Lineage 7	ERP001731	San Francisco	Yes	Yes
N0089b4	0.992	128	SE	Lineage 6	ERP001731	The Gambia
N0091b4	0.988	148	PE	Lineage 6	ERP001731	The gambia	Yes	Yes
N0092b4	0.983	125	PE	Lineage 6	ERP001731	The Gambia	Yes	Yes
N0094b4	0.991	151	PE	Lineage 2	ERP001731	San Francisco	Yes	Yes
N0099	0.984	122	PE	Lineage 6	ERP001731	The Netherlands	Yes	Yes
N0103mtb	0.99	91	PE	Lineage 4	ERP001731	San Francisco	Yes	Yes
N0107b4	0.992	130	PE	Lineage 4	ERP001731	San Francisco	Yes	Yes
N0109b4	0.989	128	PE	Lineage 4	ERP001731	San Francisco	Yes	Yes
N0115b4	0.979	154	PE	Lineage 6	ERP001731	The Gambia	Yes	Yes
N0125	0.993	92	SE	Lineage 2	ERP001731	San Francisco
N0127b4	0.988	156	PE	Lineage 1	ERP001731	San Francisco	Yes	Yes
N0128	0.995	56	SE	Lineage 4	ERP001731	San Francisco	Yes	Yes
N0130b4	0.988	172	PE	Lineage 2	ERP001731	San Francisco	Yes	Yes
N0134b4	0.99	148	PE	Lineage 1	ERP001731	San Francisco	Yes	Yes
N0136b4	0.992	143	PE	Lineage 4	ERP001731	San Francisco	Yes	Yes
N0138b4	1	171	SE	Lineage 4	ERP001731	San Francisco
N0141b4	0.993	163	PE	Lineage 1	ERP001731	San Francisco	Yes	Yes
N0146b4	0.987	148	PE	Lineage 4	ERP001731	San Francisco	Yes	Yes
N0148mtb	0.994	57	PE	Lineage 4	ERP001731	San Francisco	Yes	Yes
N0150	0.991	146	PE	Lineage 2	ERP001731	San Francisco	Yes	Yes
N0151b4	0.992	126	PE	Lineage 2	ERP001731	San Francisco	Yes
N0158	0.987	115	PE	Lineage 2	ERP001731	San Francisco	Yes	Yes
N0182	0.998	120	SE	Lineage 1	ERP001731	London/Homerton	Yes	Yes
N0185	0.998	99	SE	Lineage 4	ERP001731	London
N0196	0.991	99	PE	Lineage 1	ERP001731	London/Homerton	Yes	Yes
N0197	0.998	112	PE	Lineage 3	ERP001731	London	Yes	Yes
N0203	0.996	111	SE	Lineage 1	ERP001731	London/Homerton	Yes	Yes
N1001	0.993	107	SE	Lineage 2	ERP001731	Nepal	Yes	Yes
N1004	0.99	76	SE	Lineage 1	ERP001731	Nepal	Yes	Yes
N1006	0.996	110	SE	Lineage 1	ERP001731	Nepal	Yes	Yes
N1007	0.998	111	SE	Lineage 3	ERP001731	Nepal	Yes	Yes
N1008	0.997	78	SE	Lineage 4	ERP001731	Nepal	Yes	Yes
N1009	0.996	83	SE	Lineage 1	ERP001731	Nepal	Yes	Yes
N1014	0.999	107	SE	Lineage 3	ERP001731	Nepal	Yes	Yes
N1015	0.997	98	SE	Lineage 4	ERP001731	Nepal	Yes	Yes
N1022	0.996	116	SE	Lineage 3	ERP001731	Nepal	Yes	Yes
N1024	0.997	109	SE	Lineage 3	ERP001731	Switzerland	Yes	Yes
N1032	0.998	100	SE	Lineage 3	ERP001731	Nepal	Yes	Yes
N1037	0.993	85	SE	Lineage 2	ERP001731	India	Yes	Yes
N1040	0.997	75	SE	Lineage 3	ERP001731	India	Yes	Yes
N1051	0.992	124	SE	Lineage 2	ERP001731	Nepal	Yes	Yes
N1052	0.998	100	SE	Lineage 4	ERP001731	Nepal	Yes	Yes
N1057	0.998	108	SE	Lineage 4	ERP001731	Nepal	Yes	Yes
N1058	0.999	95	SE	Lineage 3	ERP001731	Nepal	Yes	Yes
p41	0.993	182	PE	Lineage 2	SRP051093	Guangxi, China	Yes
SC16	0.991	106	PE	Lineage 2	SRP051093	Sichuan, China	Yes
SC26	0.99	106	PE	Lineage 2	SRP051093	Sichuan, China	Yes
SC335	0.992	99	PE	Lineage 2	SRP051093	Sichuan, China	Yes
SD6506	0.992	137	PE	Lineage 2	SRP051093	Shandong, China	Yes
sh090127	0.993	350	PE	Lineage 2	SRP029424	Shanghai, China	Yes	Yes
sh090138	0.993	322	PE	Lineage 2	SRP029424	Shanghai, China	Yes	Yes
sh090504	0.993	218	PE	Lineage 2	SRP029424	Shanghai, China	Yes	Yes
sh090667	0.991	440	PE	Lineage 2	SRP029424	Shanghai, China	Yes	Yes
sh091058	0.992	355	PE	Lineage 2	SRP029424	Shanghai, China	Yes
sh100560	0.992	744	PE	Lineage 2	SRP029424	Shanghai, China	Yes	Yes
sh100979	0.993	357	PE	Lineage 2	SRP029424	Shanghai, China	Yes	Yes
sh101830	0.993	464	PE	Lineage 2	SRP029424	Shanghai, China	Yes	Yes
SJ1228	0.99	404	PE	Lineage 2	SRP051093	Shanghai, China	Yes	Yes
SJ432	0.993	442	PE	Lineage 2	SRP051093	Shanghai, China	Yes	Yes
SJ649	0.994	498	PE	Lineage 2	SRP051093	Shanghai, China
SRR023449	0.990204	93.3748	PE	Lineage 2	SRP001097	NA
SRR023451	0.988663	99.0597	PE	Lineage 2	SRP001097	NA
SRR023461	0.994977	224.668	PE	Lineage 4	SRP001097	NA
SRR023462	0.992866	231.219	PE	Lineage 4	SRP001097	NA
SRR023463	0.993629	229.004	PE	Lineage 4	SRP001097	NA
SRR023464	0.994678	213.98	PE	Lineage 4	SRP001097	NA
SRR023465	0.994212	251.455	PE	Lineage 4	SRP001097	NA
SRR023467	0.994873	223.11	PE	Lineage 4	SRP001097	NA
SRR023468	0.991327	25.6665	PE	Lineage 4	SRP001097	NA
SRR023469	0.993969	134.376	PE	Lineage 4	SRP001097	NA
SRR023470	0.994733	156.027	PE	Lineage 4	SRP001097	NA
SRR023471	0.993282	231.929	PE	Lineage 4	SRP001097	NA
SRR023472	0.99392	167.304	PE	Lineage 4	SRP001097	NA
SRR023473	0.993264	229.564	PE	Lineage 4	SRP001097	NA
SRR023474	0.993009	128.47	PE	Lineage 4	SRP001097	NA
SRR023481	0.984384	179.134	PE	Lineage 4	SRP001097	NA
SRR023483	0.989892	128.905	PE	Lineage 4	SRP001097	NA
SRR023486	0.985899	223.942	PE	Lineage 4	SRP001097	NA
SRR023487	0.989052	164.544	PE	Lineage 2	SRP001097	NA
SRR023492	0.984402	155.878	PE	Lineage 2	SRP001097	NA
SRR026446	0.989406	100.66	PE	Lineage 4	SRP001097	NA
SRR121583	0.98	80	PE	Lineage 4	SRP005959	NA
SRR121587	0.99	114	PE	Lineage 4	SRP005959	NA
SRR671719	0.993	106	PE	Lineage 2	SRA065095	Beijing, China	Yes	Yes
SRR671720	0.993	106	PE	Lineage 2	SRA065095	Beijing, China	Yes	Yes
SRR671721	0.992	106	PE	Lineage 2	SRA065095	Beijing, China	Yes	Yes
SRR671722	0.992	106	PE	Lineage 2	SRA065095	Beijing, China	Yes	Yes
SRR671723	0.993	105	PE	Lineage 2	SRA065095	Beijing, China	Yes	Yes
SRR671724	0.993	107	PE	Lineage 2	SRA065095	Beijing, China	Yes	Yes
SRR671725	0.998	111	PE	Lineage 4	SRA065095	Guangdong, China	Yes	Yes
SRR671726	0.987	113	PE	Lineage 2	SRA065095	Guangdong, China	Yes	Yes
SRR671727	0.994	97	PE	Lineage 2	SRA065095	Tibet, China	Yes	Yes
SRR671728	0.993	97	PE	Lineage 2	SRA065095	Tibet, China	Yes	Yes
SRR671729	0.993	98	PE	Lineage 2	SRA065095	Tibet, China	Yes	Yes
SRR671730	0.993	97	PE	Lineage 2	SRA065095	Tibet, China	Yes	Yes
SRR671731	0.992	97	PE	Lineage 2	SRA065095	Tibet, China	Yes	Yes
SRR671732	0.992	98	PE	Lineage 2	SRA065095	Tibet, China	Yes	Yes
SRR671733	0.993	98	PE	Lineage 2	SRA065095	Tibet, China	Yes	Yes
SRR671734	0.992	97	PE	Lineage 2	SRA065095	Tibet, China	Yes	Yes
SRR671735	0.993	97	PE	Lineage 2	SRA065095	Tibet, China
SRR671736	0.993	97	PE	Lineage 2	SRA065095	Tibet, China	Yes	Yes
SRR671737	0.993	96	PE	Lineage 2	SRA065095	Tibet, China	Yes	Yes
SRR671738	0.992	96	PE	Lineage 2	SRA065095	Tibet, China	Yes	Yes
SRR671739	0.992	97	PE	Lineage 2	SRA065095	Tibet, China	Yes	Yes
SRR671740	0.994	97	PE	Lineage 4	SRA065095	Tibet, China	Yes	Yes
SRR671741	0.998	95	PE	Lineage 3	SRA065095	Tibet, China	Yes	Yes
SRR671742	0.993	96	PE	Lineage 2	SRA065095	Tibet, China
SRR671743	0.993	95	PE	Lineage 2	SRA065095	Tibet, China	Yes	Yes
SRR671744	0.993	96	PE	Lineage 2	SRA065095	Tibet, China	Yes	Yes
SRR671745	0.992	96	PE	Lineage 2	SRA065095	Tibet, China	Yes	Yes
SRR671746	0.992	96	PE	Lineage 2	SRA065095	Tibet, China	Yes	Yes
SRR671747	0.993	94	PE	Lineage 2	SRA065095	Tibet, China	Yes	Yes
SRR671748	0.993	104	PE	Lineage 2	SRA065095	Fujian, China	Yes	Yes
SRR671749	0.998	104	PE	Lineage 4	SRA065095	Fujian, China	Yes	Yes
SRR671750	0.997	104	PE	Lineage 4	SRA065095	Fujian, China	Yes	Yes
SRR671751	0.998	104	PE	Lineage 4	SRA065095	Fujian, China	Yes	Yes
SRR671752	0.99	105	PE	Lineage 2	SRA065095	Fujian, China	Yes	Yes
SRR671753	0.992	104	PE	Lineage 2	SRA065095	Fujian, China	Yes	Yes
SRR671754	0.992	104	PE	Lineage 2	SRA065095	Fujian, China	Yes	Yes
SRR671755	0.992	104	PE	Lineage 2	SRA065095	Fujian, China	Yes	Yes
SRR671756	0.993	104	PE	Lineage 2	SRA065095	Fujian, China	Yes	Yes
SRR671757	0.996	104	PE	Lineage 4	SRA065095	Fujian, China	Yes	Yes
SRR671758	0.989	101	PE	Lineage 2	SRA065095	Fujian, China	Yes	Yes
SRR671759	0.992	103	PE	Lineage 2	SRA065095	Fujian, China	Yes	Yes
SRR671760	0.997	104	PE	Lineage 4	SRA065095	Fujian, China	Yes	Yes
SRR671761	0.992	104	PE	Lineage 2	SRA065095	Fujian, China	Yes	Yes
SRR671762	0.999	103	PE	Lineage 4	SRA065095	Fujian, China	Yes	Yes
SRR671763	0.995	104	PE	Lineage 4	SRA065095	Fujian, China	Yes	Yes
SRR671764	0.994	104	PE	Lineage 4	SRA065095	Fujian, China	Yes	Yes
SRR671765	0.993	104	PE	Lineage 2	SRA065095	Guizhou, China	Yes	Yes
SRR671766	0.997	105	PE	Lineage 4	SRA065095	Guizhou, China	Yes	Yes
SRR671767	0.994	105	PE	Lineage 4	SRA065095	Guizhou, China	Yes	Yes
SRR671768	0.999	105	PE	Lineage 4	SRA065095	Guizhou, China	Yes	Yes
SRR671769	0.998	105	PE	Lineage 4	SRA065095	Guizhou, China
SRR671770	0.993	105	PE	Lineage 2	SRA065095	Guizhou, China	Yes	Yes
SRR671771	0.993	105	PE	Lineage 2	SRA065095	Guizhou, China	Yes	Yes
SRR671772	0.998	104	PE	Lineage 4	SRA065095	Guizhou, China	Yes	Yes
SRR671773	0.997	104	PE	Lineage 4	SRA065095	Guizhou, China	Yes	Yes
SRR671774	0.998	105	PE	Lineage 4	SRA065095	Guizhou, China	Yes	Yes
SRR671775	0.992	80	PE	Lineage 4	SRA065095	Guangdong, China	Yes	Yes
SRR671776	0.993	80	PE	Lineage 2	SRA065095	Heilongjiang, China	Yes	Yes
SRR671777	0.993	80	PE	Lineage 2	SRA065095	Heilongjiang, China	Yes	Yes
SRR671778	0.999	79	PE	Lineage 4	SRA065095	Heilongjiang, China	Yes	Yes
SRR671779	0.99	79	PE	Lineage 2	SRA065095	Heilongjiang, China	Yes	Yes
SRR671780	0.993	77	PE	Lineage 2	SRA065095	Heilongjiang, China	Yes	Yes
SRR671781	0.993	115	PE	Lineage 2	SRA065095	Liaoning, China	Yes	Yes
SRR671782	0.997	116	PE	Lineage 4	SRA065095	Guangdong, China	Yes	Yes
SRR671783	0.993	116	PE	Lineage 2	SRA065095	Guangdong, China	Yes	Yes
SRR671784	0.993	116	PE	Lineage 2	SRA065095	Liaoning, China	Yes	Yes
SRR671785	0.994	116	PE	Lineage 2	SRA065095	Liaoning, China	Yes	Yes
SRR671786	0.994	116	PE	Lineage 2	SRA065095	Liaoning, China	Yes	Yes
SRR671787	0.994	116	PE	Lineage 2	SRA065095	Liaoning, China	Yes	Yes
SRR671788	0.993	116	PE	Lineage 2	SRA065095	Liaoning, China	Yes	Yes
SRR671789	0.993	114	PE	Lineage 2	SRA065095	Guangdong, China	Yes	Yes
SRR671790	0.992	116	PE	Lineage 4	SRA065095	Guangdong, China	Yes	Yes
SRR671791	0.993	115	PE	Lineage 2	SRA065095	Liaoning, China	Yes	Yes
SRR671792	0.993	116	PE	Lineage 2	SRA065095	Liaoning, China	Yes	Yes
SRR671793	0.993	116	PE	Lineage 2	SRA065095	Shanxi, China	Yes	Yes
SRR671794	0.993	115	PE	Lineage 2	SRA065095	Liaoning, China	Yes	Yes
SRR671795	0.993	115	PE	Lineage 2	SRA065095	Shanxi, China	Yes	Yes
SRR671796	0.994	115	PE	Lineage 2	SRA065095	Liaoning, China	Yes	Yes
SRR671797	0.992	116	PE	Lineage 2	SRA065095	Liaoning, China	Yes	Yes
SRR671798	0.99	116	PE	Lineage 2	SRA065095	Shanxi, China	Yes	Yes
SRR671799	0.993	116	PE	Lineage 2	SRA065095	Liaoning, China	Yes	Yes
SRR671800	0.993	115	PE	Lineage 2	SRA065095	Liaoning, China	Yes	Yes
SRR671801	0.996	115	PE	Lineage 2	SRA065095	Liaoning, China	Yes	Yes
SRR671802	0.994	115	PE	Lineage 2	SRA065095	Shanxi, China	Yes	Yes
SRR671803	0.993	116	PE	Lineage 2	SRA065095	Shanxi, China	Yes	Yes
SRR671804	0.992	114	PE	Lineage 2	SRA065095	Shanghai, China	Yes	Yes
SRR671805	0.992	114	PE	Lineage 2	SRA065095	Shanghai, China	Yes	Yes
SRR671806	0.992	114	PE	Lineage 2	SRA065095	Shanghai, China	Yes	Yes
SRR671807	0.993	114	PE	Lineage 2	SRA065095	Shanghai, China	Yes	Yes
SRR671808	0.991	114	PE	Lineage 2	SRA065095	Shanghai, China	Yes	Yes
SRR671809	0.993	114	PE	Lineage 2	SRA065095	Shanghai, China	Yes	Yes
SRR671810	0.99	115	PE	Lineage 2	SRA065095	Shanghai, China	Yes	Yes
SRR671811	0.993	114	PE	Lineage 2	SRA065095	Shanghai, China	Yes
SRR671812	0.992	113	PE	Lineage 2	SRA065095	Shanghai, China	Yes	Yes
SRR671813	0.992	114	PE	Lineage 2	SRA065095	Shanghai, China	Yes	Yes
SRR671814	0.993	114	PE	Lineage 2	SRA065095	Shanghai, China	Yes	Yes
SRR671815	0.993	114	PE	Lineage 2	SRA065095	Shanghai, China	Yes	Yes
SRR671816	0.993	114	PE	Lineage 2	SRA065095	Shanghai, China	Yes	Yes
SRR671817	0.993	114	PE	Lineage 2	SRA065095	Shanghai, China
SRR671818	0.992	114	PE	Lineage 2	SRA065095	Shanghai, China	Yes	Yes
SRR671819	0.991	114	PE	Lineage 2	SRA065095	Shanghai, China	Yes	Yes
SRR671820	0.993	114	PE	Lineage 2	SRA065095	Shanghai, China	Yes	Yes
SRR671821	0.993	114	PE	Lineage 2	SRA065095	Shanghai, China	Yes	Yes
SRR671822	0.993	114	PE	Lineage 2	SRA065095	Shanghai, China	Yes	Yes
SRR671823	0.992	114	PE	Lineage 2	SRA065095	Shanghai, China	Yes	Yes
SRR671824	0.993	115	PE	Lineage 2	SRA065095	Shanghai, China	Yes	Yes
SRR671825	0.991	114	PE	Lineage 2	SRA065095	Shanghai, China	Yes	Yes
SRR671826	0.993	115	PE	Lineage 2	SRA065095	Shanghai, China	Yes	Yes
SRR671827	0.993	115	PE	Lineage 2	SRA065095	Shanghai, China	Yes	Yes
SRR671828	0.991	115	PE	Lineage 2	SRA065095	Shanghai, China	Yes	Yes
SRR671829	0.993	115	PE	Lineage 2	SRA065095	Liaoning, China	Yes	Yes
SRR671830	0.992	116	PE	Lineage 2	SRA065095	Shanxi, China	Yes	Yes
SRR671831	0.997	115	PE	Lineage 4	SRA065095	Shanxi, China	Yes
SRR671832	0.997	106	PE	Lineage 4	SRA065095	Fujian, China	Yes	Yes
SRR671833	0.998	106	PE	Lineage 4	SRA065095	Guizhou, China	Yes	Yes
SRR671834	0.992	107	PE	Lineage 2	SRA065095	Guizhou, China	Yes	Yes
SRR671835	0.997	106	PE	Lineage 4	SRA065095	Guizhou, China	Yes	Yes
SRR671836	0.992	107	PE	Lineage 2	SRA065095	Guizhou, China	Yes	Yes
SRR671837	0.993	106	PE	Lineage 2	SRA065095	Guizhou, China	Yes	Yes
SRR671838	0.997	107	PE	Lineage 4	SRA065095	Tibet, China	Yes	Yes
SRR671839	0.993	93	PE	Lineage 2	SRA065095	Tibet, China	Yes	Yes
SRR671840	0.994	106	PE	Lineage 2	SRA065095	Tibet, China	Yes	Yes
SRR671841	0.987	108	PE	Lineage 2	SRA065095	Fujian, China	Yes	Yes
SRR671842	0.994	90	PE	Lineage 2	SRA065095	Fujian, China	Yes	Yes
SRR671843	0.993	107	PE	Lineage 2	SRA065095	Guizhou, China	Yes	Yes
SRR671844	0.991	107	PE	Lineage 2	SRA065095	Guizhou, China	Yes	Yes
SRR671845	0.992	107	PE	Lineage 2	SRA065095	Guizhou, China	Yes	Yes
SRR671846	0.996	107	PE	Lineage 4	SRA065095	Guizhou, China	Yes	Yes
SRR671847	0.995	107	PE	Lineage 2	SRA065095	Guizhou, China	Yes	Yes
SRR671848	0.993	107	PE	Lineage 2	SRA065095	Tibet, China	Yes	Yes
SRR671849	0.993	107	PE	Lineage 2	SRA065095	Tibet, China	Yes	Yes
SRR671850	0.998	106	PE	Lineage 4	SRA065095	Tibet, China	Yes	Yes
SRR671851	0.993	106	PE	Lineage 2	SRA065095	Tibet, China	Yes	Yes
SRR671852	0.992	108	PE	Lineage 2	SRA065095	Shanxi, China	Yes	Yes
SRR671853	0.998	108	PE	Lineage 4	SRA065095	Shanxi, China	Yes	Yes
SRR671854	0.991	108	PE	Lineage 2	SRA065095	Liaoning, China	Yes	Yes
SRR671855	0.99	108	PE	Lineage 2	SRA065095	Liaoning, China	Yes	Yes
SRR671856	0.993	108	PE	Lineage 2	SRA065095	Henan, China	Yes	Yes
SRR671857	0.991	109	PE	Lineage 2	SRA065095	Henan, China	Yes	Yes
SRR671858	0.991	109	PE	Lineage 2	SRA065095	Beijing, China	Yes	Yes
SRR671859	0.998	108	PE	Lineage 4	SRA065095	Beijing, China	Yes	Yes
SRR671860	0.999	108	PE	Lineage 4	SRA065095	Beijing, China	Yes	Yes
SRR671861	0.999	108	PE	Lineage 4	SRA065095	Guangdong, China
SRR671862	0.997	109	PE	Lineage 4	SRA065095	Guangdong, China	Yes	Yes
SRR671863	0.993	109	PE	Lineage 2	SRA065095	Guangdong, China
SRR671864	0.993	109	PE	Lineage 2	SRA065095	Guangdong, China
SRR671865	0.995	109	PE	Lineage 2	SRA065095	Beijing, China	Yes	Yes
SRR671866	0.993	109	PE	Lineage 2	SRA065095	Beijing, China	Yes	Yes
SRR671867	0.992	109	PE	Lineage 2	SRA065095	Beijing, China	Yes	Yes
SRR671868	0.998	109	PE	Lineage 4	SRA065095	Beijing, China	Yes	Yes
SRR671869	0.992	109	PE	Lineage 2	SRA065095	Beijing, China	Yes	Yes
SRR671870	0.992	106	PE	Lineage 2	SRA065095	Inner Mongolia	Yes	Yes
SRR671871	0.991	105	PE	Lineage 2	SRA065095	Xinjiang, China	Yes	Yes
SRR671872	0.998	109	PE	Lineage 4	SRA065095	Xinjiang, China	Yes	Yes
SRR671873	0.996	106	PE	Lineage 3	SRA065095	Xinjiang, China	Yes	Yes
SRR671874	0.996	107	PE	Lineage 4	SRA065095	Xinjiang, China	Yes	Yes
SRR671875	0.992	112	PE	Lineage 2	SRA065095	Inner Mongolia	Yes	Yes
SRR671876	0.99	111	PE	Lineage 2	SRA065095	Inner Mongolia	Yes	Yes
SRR671877	0.992	109	PE	Lineage 2	SRA065095	Inner Mongolia	Yes	Yes
SRR671878	0.999	110	PE	Lineage 4	SRA065095	Xinjiang, China	Yes	Yes
SRR671879	0.993	105	PE	Lineage 2	SRA065095	Inner Mongolia	Yes	Yes
T17	0.994	46	SE	Lineage 1	SRS003212	San Francisco	Yes	Yes
T67	0.988	52	SE	Lineage 2	SRS004753	San Francisco	Yes	Yes
T8312	0.979	79	SE	Lineage 1	ERP001731	San Francisco
T85	0.99	38	SE	Lineage 2	SRS002426	San Francisco	Yes
T92	0.988	31	SE	Lineage 1	ERP001731	San Francisco	Yes
WS172	0.993	301	PE	Lineage 2	SRP051093	Henan, China	Yes
*PE, paired end; SE, single end
