# Supplementary material for: Deep Whole-Genome Sequencing to Detect Mixed Infection of Mycobacterium tuberculosis
Source: PLoS One. 2016 Jul 8;11(7):e0159029. doi: 10.1371/journal.pone.0159029 (PMC4938208; doi:10.1371/journal.pone.0159029)
Supplement: S2 Table — (XLSX) [file pone.0159029.s006.xlsx]

## Sheet: Table S2
Strain ID	Genomic coverage	Depth	Data type*	Genotype	Accession number	Origin	Strain pair	Genomics distance (number of SNVs)
541504	0.981	97	PE	Lineage 6	ERP001731	Ghana	1	10
MTB_5468_02	0.986	90	PE	Lineage 6	ERP001731	Ghana
SRR671797	0.992	116	PE	Lineage 2	SRA065095	Liaoning, China	2	16
SRR671855	0.99	108	PE	Lineage 2	SRA065095	Liaoning, China
12_0583	0.99	167	PE	Lineage 2	SRP058221	Shanghai, China	3	20
12_0696	0.99	380	PE	Lineage 2	SRP058221	Shanghai, China
MTB_4683_03	0.993	97	PE	Lineage 1	ERP001731	Hamburg	4	46
MTB_DY_28	0.995	258	PE	Lineage 1	ERP001731	Ghana
SRR671728	0.993	97	PE	Lineage 2	SRA065095	Tibet, China	5	101
SRR671730	0.993	97	PE	Lineage 2	SRA065095	Tibet, China
GQ1335	0.993	362	PE	Lineage 2	ERP001731	Shanghai, China	6	161
hlj100151	0.993	486	PE	Lineage 2	SRP029424	Heilongjiang, China
GQ366	0.993	595	PE	Lineage 2	ERP001731	Shanghai, China	7	198
GQ762	0.991	354	PE	Lineage 2	ERP001731	Shanghai, China
SRR671763	0.995	104	PE	Lineage 4	SRA065095	Fujian, China	8	239
SRR671833	0.998	106	PE	Lineage 4	SRA065095	Guizhou, China
SRR671804	0.992	114	PE	Lineage 2	SRA065095	Shanghai, China	9	289
SRR671857	0.991	109	PE	Lineage 2	SRA065095	Henan, China
SRR671751	0.998	104	PE	Lineage 4	SRA065095	Fujian, China	10	319
SRR671772	0.998	104	PE	Lineage 4	SRA065095	Guizhou, China
SRR671741	0.998	95	PE	Lineage 3	SRA065095	Tibet, China	11	350
SRR671873	0.996	106	PE	Lineage 3	SRA065095	Xinjiang, China
SRR671722	0.992	106	PE	Lineage 2	SRA065095	Beijing, China	12	469
SRR671813	0.992	114	PE	Lineage 2	SRA065095	Shanghai, China
SRR671855	0.99	108	PE	Lineage 2	SRA065095	Liaoning, China	13	490
SRR671844	0.991	107	PE	Lineage 2	SRA065095	Guizhou, China
12_0696	0.99	380	PE	Lineage 2	SRP058221	Shanghai, China	14	504
10_0554	0.991	202	PE	Lineage 2	SRP051093	Shanghai, China
SRR671767	0.994	105	PE	Lineage 4	SRA065095	Guizhou, China	15	558
SRR671790	0.992	116	PE	Lineage 4	SRA065095	Guangdong, China
SRR671835	0.997	106	PE	Lineage 4	SRA065095	Guizhou, China	16	604
SRR671859	0.998	108	PE	Lineage 4	SRA065095	Beijing, China
SRR671775	0.992	80	PE	Lineage 4	SRA065095	Guangdong, China	17	671
SRR671832	0.997	106	PE	Lineage 4	SRA065095	Fujian, China
GX_453069	0.991	126	PE	Lineage 2	SRP051093	Guangxi, China	18	716
SRR671753	0.992	104	PE	Lineage 2	SRA065095	Fujian, China
SRR671749	0.998	104	PE	Lineage 4	SRA065095	Fujian, China	19	882
SRR671877	0.992	109	PE	Lineage 2	SRA065095	Inner Mongolia
MTB_2173_99	0.987	147	PE	Lineage 4	ERP001731	Uganda	20	912
MTB_N37	0.993	77	PE	Lineage 3	ERP001731	Pakistan
SRR671764	0.994	104	PE	Lineage 4	SRA065095	Fujian, China	21	972
SRR671805	0.992	114	PE	Lineage 2	SRA065095	Shanghai, China
SRR671764	0.994	104	PE	Lineage 4	SRA065095	Fujian, China	22	997
GX_453019	0.991	125	PE	Lineage 2	SRP051093	Guangxi, China
N0197	0.998	112	PE	Lineage 3	ERP001731	London	23	1004
SRR671774	0.998	105	PE	Lineage 4	SRA065095	Guizhou, China
MTB_4497_06	0.992	102	PE	Lineage 3	ERP001731	Hamburg	24	1093
SRR671868	0.998	109	PE	Lineage 4	SRA065095	Beijing, China
MTB_DY_28	0.995	258	PE	Lineage 1	ERP001731	Ghana	25	1621
SRR671765	0.993	104	PE	Lineage 2	SRA065095	Guizhou, China
*PE, pair-end
