# Supplementary material for: Deep Whole-Genome Sequencing to Detect Mixed Infection of Mycobacterium tuberculosis
Source: PLoS One. 2016 Jul 8;11(7):e0159029. doi: 10.1371/journal.pone.0159029 (PMC4938208; doi:10.1371/journal.pone.0159029)
Supplement: S3 Table — These 52 strain pairs were used for simulating mixed infections. (XLSX) [file pone.0159029.s007.xlsx]

## Sheet: total_table.txt
Strain ID	Coverage	Depth	Data type*	Genotype	Origin	Strain pair	Genomics distance (number of SNVs)
ERR551379	0.990225	61.8829	PE	Lineage 2	NA	1	741
SRR1049975	0.9999	156.368	PE	Lineage 4	Bamako, Mali
DRR041785	0.991454	152.593	PE	Lineage 2	Japan	2	810
SRR1049975	0.9999	156.368	PE	Lineage 4	Bamako, Mali
SRR2101620	0.99101	109.214	PE	Lineage 2	NA	3	866
SRR1049975	0.9999	156.368	PE	Lineage 4	Bamako, Mali
ERR551379	0.990225	61.8829	PE	Lineage 2	NA	4	965
ERR498387	0.995409	57.4111	PE	Lineage 4	Hamburg, German
ERR498374	0.994258	56.1798	PE	Lineage 4	Hamburg, German	5	1006
DRR041785	0.991454	152.593	PE	Lineage 2	Japan
ERR551196	0.993476	136.584	PE	Lineage 2	NA	6	1229
ERR551842	0.996079	113.263	PE	Lineage 4	NA
SRR2100541	0.9927	78.6151	PE	Lineage 2	NA	7	17
SRR2100769	0.996164	95.1997	PE	Lineage 2	NA
ERR551137	0.990166	50.7186	PE	Lineage 2	NA	8	36
ERR552225	0.989752	61.9224	PE	Lineage 2	NA
ERR551108	0.988793	45.7846	PE	Lineage 2	NA	9	45
ERR551668	0.990096	64.733	PE	Lineage 2	NA
ERR551063	0.990368	44.0328	PE	Lineage 2	NA	10	66
ERR551581	0.987932	53.3824	PE	Lineage 2	NA
ERR551514	0.989378	57.5003	PE	Lineage 2	NA	11	95
ERR552973	0.990542	52.1317	PE	Lineage 2	NA
ERR551611	0.989157	45.9313	PE	Lineage 2	NA	12	120
ERR552347	0.989329	47.0993	PE	Lineage 2	NA
ERR551514	0.989378	57.5003	PE	Lineage 2	NA	13	166
ERR551974	0.990129	64.3368	PE	Lineage 2	NA
ERR552532	0.98857	47.5391	PE	Lineage 2	NA	14	198
SRR2100769	0.996164	95.1997	PE	Lineage 2	NA
SRR1765879	0.997721	493.169	PE	Lineage 2	Guatemala	15	218
ERR108181	0.993353	94.7646	PE	Lineage 2	South Africa: Cape Town
SRR2101737	0.990495	83.2848	PE	Lineage 2	NA	16	250
SRR2101776	0.989637	47.6616	PE	Lineage 2	NA
ERR552373	0.990451	42.3826	PE	Lineage 2	NA	17	312
SRR2101638	0.989672	58.3916	PE	Lineage 2	NA
SRR2101610	0.99006	55.7022	PE	Lineage 2	NA	18	365
ERR551212	0.990297	78.7288	PE	Lineage 2	Russia
ERR551137	0.990166	50.7186	PE	Lineage 2	NA	19	408
ERR551412	0.988868	55.6898	PE	Lineage 2	Sierra Leone
ERR551412	0.988868	55.6898	PE	Lineage 2	Sierra Leone	20	462
SRR023487	0.99357	240.437	PE	Lineage 2	NA
ERR551514	0.989378	57.5003	PE	Lineage 2	NA	21	496
ERR553274	0.988523	52.6021	PE	Lineage 2	Thailand
ERR552755	0.989218	66.4421	PE	Lineage 2	Vietnam	22	528
ERR553082	0.989984	60.6316	PE	Lineage 2	Iran
ERR108182	0.993099	85.2637	PE	Lineage 2	South Africa: Cape Town	23	560
SRR023450	0.989281	53.1769	PE	Lineage 2	NA
DRR041786	0.991439	196.2	PE	Lineage 2	Japan	24	602
SRR023487	0.99357	240.437	PE	Lineage 2	NA
SRR2101384	0.99013	57.1732	PE	Lineage 2	NA	25	633
ERR551821	0.991545	39.3566	PE	Lineage 2	Uzbekistan
SRR2101384	0.99013	57.1732	PE	Lineage 2	NA	26	672
SRR023488	0.992746	60.8258	SE	Lineage 2	NA
SRR2101384	0.99013	57.1732	PE	Lineage 2	NA	27	716
SRR611421	0.9923	42.4779	PE	Lineage 2	Germany/Eastern Europe
ERR552761	0.990724	94.1211	PE	Lineage 2	NA	28	806
SRR671863	0.99261	116.3	PE	Lineage 2	China
ERR552761	0.990724	94.1211	PE	Lineage 2	NA	29	827
SRR2100333	0.993458	91.8382	PE	Lineage 2	NA
SRR2100640	0.996924	61.5323	PE	Lineage 4	NA	30	14
SRR2100948	0.996843	106.585	PE	Lineage 4	NA
SRR2100640	0.996924	61.5323	PE	Lineage 4	NA	31	36
ERR046879	0.995255	117.157	PE	Lineage 4	United Kingdom: Midlands
SRR1640242	0.996654	43.2855	PE	Lineage 4	Canada:Quebec	32	45
SRR1640710	0.997032	48.9611	PE	Lineage 4	Canada:Quebec
SRR1200251	0.996847	50.6059	PE	Lineage 4	Canada:Quebec	33	70
SRR1640709	0.99693	51.1202	PE	Lineage 4	Canada:Quebec
ERR550660	0.989848	163.174	PE	Lineage 4	NA	34	96
ERR046996	0.992896	121.831	PE	Lineage 4	United Kingdom: Midlands
SRR2100163	0.997681	99.3208	PE	Lineage 4	NA	35	123
SRR1735692	0.993082	47.0304	PE	Lineage 4	United Kingdom: Oxford
SRR2100190	0.999793	84.933	PE	Lineage 4	NA	36	155
ERR046981	0.987947	98.5753	PE	Lineage 4	United Kingdom: Midlands
SRR2100163	0.997681	99.3208	PE	Lineage 4	NA	37	188
ERR257904	0.989829	61.2851	PE	Lineage 4	Netherlands
ERR552523	0.993835	57.7281	PE	Lineage 4	NA	38	221
SRR1646497	0.995876	91.1011	SE	Lineage 4	Haiti:Port-au-Prince
ERR551345	0.995494	62.8416	PE	Lineage 4	NA	39	250
ERR257897	0.992127	65.6429	PE	Lineage 4	Netherlands
SRR2101812	0.987954	110.898	PE	Lineage 4	NA	40	309
SRR023455	0.986795	44.5238	PE	Lineage 4	NA
ERR552904	0.998101	75.0149	PE	Lineage 4	NA	41	366
ERR046879	0.995255	117.157	PE	Lineage 4	United Kingdom: Midlands
SRR2101303	0.994191	100.089	PE	Lineage 4	NA	42	425
SRR1640562	0.993033	44.7131	PE	Lineage 4	Canada:Quebec
ERR552584	0.994691	114.462	PE	Lineage 4	NA	43	476
SRR023455	0.986795	44.5238	PE	Lineage 4	NA
SRR2100877	0.997894	59.2003	PE	Lineage 4	NA	44	528
ERR257904	0.989829	61.2851	PE	Lineage 4	Netherlands
SRR2100190	0.999793	84.933	PE	Lineage 4	NA	45	560
SRR2100187	0.999381	117.595	PE	Lineage 4	NA
ERR894439	0.995022	307.617	PE	Lineage 4	Almeria, Spain	46	600
SRR998782	0.999013	82.235	PE	Lineage 4	Bamako, Mali
SRR2101447	0.987668	40.8976	PE	Lineage 4	NA	47	633
ERR046996	0.992896	121.831	PE	Lineage 4	United Kingdom: Midlands
ERR551243	0.997968	302.558	PE	Lineage 4	NA	48	672
ERR551591	0.99576	60.4409	PE	Lineage 4	NA
SRR023465	0.994162	253.567	PE	Lineage 4	NA	49	716
ERR464722	0.994934	64.7518	SE	Lineage 4	Switzerland
SRR2100640	0.996924	61.5323	PE	Lineage 4	NA	50	760
ERR553347	0.9899	88.0473	PE	Lineage 4	Sierra Leone
ERR550776	0.995108	58.5869	PE	Lineage 4	NA	51	806
ERR551902	0.996156	73.7241	PE	Lineage 4	NA
SRR1162773	0.9972	263.043	PE	Lineage 4	Bamako, Mali	52	827
SRR1640701	0.996767	45.6353	PE	Lineage 4	Canada:Quebec
*PE, paired end; SE, single end
