# Supplementary material for: Deep Whole-Genome Sequencing to Detect Mixed Infection of Mycobacterium tuberculosis
Source: PLoS One. 2016 Jul 8;11(7):e0159029. doi: 10.1371/journal.pone.0159029 (PMC4938208; doi:10.1371/journal.pone.0159029)
Supplement: S1 Text — The database composes 1,313 branches that have been numbered from the root. For each branch, the closest ancestral branch, the evolutionary route from the root, the branch level, the genomic coordinates and nucleotide of corresponding SNVs were recorded. (TXT) [file pone.0159029.s008.txt]

#################################################################################################################################################
#  The phylogenomic database of 652 MTB strains													#
#  The structure of the database is illustrated with an example of branch 484: 									#
#																		#
#	>484 									# Branch ID							#
#	155526 283880 1361902 4116178 4138665 					# Genomic coordinates of SNV loci corresponding to the branch	#
#	1145									# Mother branch ID						#
#	1-21-22-23-79-80-81-82-83-999-1007-1109-1111-1141-1143-1144-1145-	# Evolutionary path of this branch from the root 		#
#	17									# Branch level (the number of branches in the evolutionary path)#
#	AGTAT									# The nucleotide genotype of the SNV loci 			#
#################################################################################################################################################


>1049
3143 26618 28616 67818 89179 93658 124240 170825 190927 201339 258864 283034 295040 304050 304635 305455 356483 442283 482570 485424 501694 532420 542959 553441 589015 628887 630202 685578 691260 691848 720568 733037 738603 793892 885274 934250 944378 953861 965967 988194 1050498 1058251 1060878 1111993 1149548 1249771 1287068 1288083 1322401 1331178 1345104 1353773 1366403 1376033 1403592 1418842 1469852 1485363 1505829 1599996 1684184 1727782 1813910 1816107 1986451 2047654 2069882 2099007 2100244 2140794 2176412 2200713 2247140 2264973 2267291 2327329 2346071 2350725 2363294 2372949 2432657 2611442 2655771 2658150 2694189 2789993 2827102 2887744 2929799 2948573 2986266 3042301 3051714 3057376 3142852 3166706 3178816 3208123 3238705 3271280 3290646 3296425 3312008 3395434 3468392 3476583 3526539 3529809 3535318 3546754 3569334 3781421 3841253 3875819 3906949 3920042 3920745 4022458 4057367 4204137 4211312 4215170 4230707 4256146 4286253 4320646 4346926 4353199 4361089 4376600 4399494 4402555 4411475 
1047
1-21-22-23-79-80-81-82-83-999-1007-1008-1022-1046-1047-
15
AACACATTATGCACTAGACATGTTTAAAGTTTTATGAAAGTCTGAATTCTAGCGCTTTTTATTTGGCCTGCACAGATGGATAAAGATATAATCATATAGGCCGTACAACCAAATCATGAGTTCTGCTAATCTA
>127
698921 1349764 3809848 
125
1-21-22-23-79-80-81-82-83-84-85-86-87-88-89-90-91-92-96-97-111-112-113-115-119-121-125-
27
ACT
>3
41939 108315 120607 131225 171267 237983 255378 289235 293677 294386 354840 391248 435406 444169 483954 508983 567255 581051 593648 600054 618463 659198 708773 753769 784052 791615 816668 882268 892651 896750 899216 932975 962325 963370 1011847 1031796 1039525 1103126 1118293 1120029 1204216 1234357 1282438 1332538 1356301 1419537 1442935 1443358 1447845 1462489 1479707 1551287 1576306 1585119 1585283 1591712 1597833 1603698 1641937 1656788 1725050 1727149 1735017 1736750 1749592 1770322 1844632 1977049 2004154 2021967 2038120 2056341 2143588 2160043 2247920 2250591 2323599 2324316 2339877 2340448 2356682 2505365 2510345 2575297 2646658 2650961 2708313 2730199 2732930 2792050 2861562 2929840 2963546 3026399 3069953 3089652 3139344 3161533 3164525 3176708 3191857 3213481 3261591 3298232 3328817 3402629 3478003 3494323 3541055 3562868 3592206 3635598 3675108 3677987 3688413 3707984 3826125 3833081 3857325 3863584 3901208 3909295 3916620 3919443 3961891 4010083 4047682 4099377 4130823 4131647 4142493 4170790 4174237 4208265 4212647 4238751 4251228 4286043 4288711 4338234 4342927 4389419 
14
1-2-4-10-12-14-
6
ATTCACTTACAGTAAGACATATGGGCCACTAAATTTGAGTATGTTAGATCGAGTCCGTGTCGTGTGATTGCAGTTCAGGACCATTCTAATACCTTGATTACCGCTAAGAAAGCCTATGAGTACCGTTATAAATACTTGACAT
>6
65607 66192 114740 180917 215095 310381 358043 383085 416005 436978 516005 560473 598326 614879 630903 697137 699761 711791 740686 797839 808150 817753 824652 831304 851447 919516 920848 989641 1004485 1030422 1030453 1077787 1158210 1231928 1249368 1258750 1308544 1336445 1398764 1529500 1558439 1590037 1622885 1678611 1696817 1813853 1874980 1879927 1888693 1899441 1947615 1970327 1986304 2039326 2080261 2108616 2157388 2206290 2307092 2323463 2336362 2354007 2355787 2374166 2378604 2435412 2492297 2595107 2708257 2709740 2723696 2779413 2792472 2838596 2849762 2927875 3017081 3064483 3079188 3097098 3229162 3250254 3308660 3309848 3311299 3318555 3366724 3393654 3407617 3416485 3433888 3521965 3568851 3587802 3613415 3667605 3688077 3718984 3725702 3797283 3797500 3806862 3811667 3835978 3856147 3865375 3883447 3921016 4013259 4016119 4115705 4122521 4138120 4142940 4171632 4192013 4212262 4238982 4263253 4298045 4316287 4362101 4384556 4393303 
69
1-21-22-23-24-32-56-58-60-62-63-65-67-69-
14
CGAAATTGCTAATCACTTATTGTAGGTACCCTATCCAGTATTATTGCAGGCTAGTTGACGGCTTGTATATAACTCATAGTAGCTCTGCTTTTCTCGCATGTTGTGCATGTTTGTAGAAAAAGCA
>882
24606 100710 145324 257383 273189 356467 464657 468601 504842 583313 605417 731791 805229 861323 974422 974423 995830 1076941 1180197 1214212 1231400 1369654 1410113 1429425 1480571 1544840 1665090 1751291 1843655 1870464 1874470 1878135 1889582 1979033 2121694 2185380 2216180 2253321 2316169 2335535 2346612 2444762 2455153 2458709 2473933 2593121 2598376 2677656 2677914 2687340 2707525 2816667 2918635 3137693 3161269 3577650 3598062 3607940 3618947 3630141 3658024 3804022 3807757 3966607 3967222 4018367 4073921 4096447 4124538 4147694 4170429 4337556 
880
1-21-22-23-79-80-81-82-83-84-85-879-880-
13
AAGTTCTAATTGGATTCGATTCTTAAAATATGAGGAACCTTATTACTCAACAGCACAATTAAAAAATCCTTT
>8
35026 70437 203461 228530 348011 404614 536889 559470 575467 578992 826626 1007546 1010339 1077962 1131705 1362195 1428778 1463135 1596965 1664316 1684180 1735455 1805056 1839890 1874139 1964167 2091137 2343942 2406849 2466228 2477269 2627109 2655456 2695107 2698026 2719806 2793803 2968698 3011443 3030822 3058911 3296456 3425084 3435213 3458511 3519981 3524627 3554240 3624783 3669943 3791882 3794622 3914050 4013519 4193811 4228651 4238631 4250147 4258249 4281643 4297804 4322373 4346552 
869
1-21-22-23-79-80-81-82-83-84-85-86-830-836-844-846-866-868-869-
19
ATTTGTTACTAATCTCGCGAAATTAATCATGTAAATAATAACCACGCGAGCTCATAAAAGAAA
>560
4086 143120 404130 751999 886661 895164 907046 1023883 1035426 1154618 1272899 1584762 1668082 1710601 1947325 2078967 2132640 2205550 2267125 2335638 2468180 2544135 2569288 2604740 2954197 2964454 3014343 3031090 3086731 3161858 3203157 3557244 3566107 3610335 3697016 4017448 4321479 4338371 4349982 4358998 4367633 4399683 
556
1-21-22-23-79-80-81-82-83-84-85-86-87-88-89-90-216-217-218-222-223-229-231-257-277-278-404-405-406-412-413-429-431-437-438-522-544-546-547-548-549-550-554-555-556-
45
TACTTAAAGTGACACACGCCACCGATTAGGTGATCAAGTGCG
>898
263208 400151 527780 577018 1070229 1359185 2002592 2606700 2682867 3065616 3143419 3179074 3415775 3514137 3820946 4135087 4182126 4182423 4289865 4318159 4358018 4379694 
897
1-21-22-23-79-80-81-82-83-84-85-879-885-891-893-897-
16
ACCTTAGGTAACAGAAAAAATT
>798
no site
796
1-21-22-23-79-80-81-82-83-84-85-86-87-88-89-90-216-778-780-786-788-792-794-796-
24
no base type
>9
1210088 1254144 3065645 
680
1-21-22-23-79-80-81-82-83-84-85-86-87-88-89-90-216-217-218-222-223-229-231-257-277-278-404-664-665-669-675-676-678-679-680-
35
AGG
>1031
1302 147970 291977 297396 351875 382822 442988 941503 1038500 1047051 1266565 1297397 1406312 1623789 1714837 1832293 1875295 1897938 1903050 1945836 2215712 2486342 2551429 2677499 2703968 2737201 2884634 2958570 3001907 3173446 3219194 3385067 3407729 3480386 3483155 3581794 3619854 3816540 3919764 4107264 4126530 4150036 4231530 4250966 4264560 4345682 4399137 
1027
1-21-22-23-79-80-81-82-83-999-1007-1008-1022-1023-1027-
15
ATAAAAATGATAGTTCTATAATATGCTACCACTACAGGATATAAATA
>1273
435 70555 742072 864363 917181 1382884 1414128 1672145 1803170 1887706 1935987 2313372 2392714 2425225 2662447 3048340 3179640 3489475 3560468 3614960 3769272 4370615 
1271
1-21-22-23-79-1265-1266-1267-1269-1271-
10
TAAGTATAACCAAATTCGCAGT
>463
892272 2513645 
447
1-21-22-23-79-80-81-82-83-84-85-86-87-88-89-90-216-217-218-222-223-229-231-257-277-278-404-405-406-412-413-429-431-437-438-439-447-
37
AA
>11
40580 40859 83148 108641 122499 156406 316093 325964 346063 357529 396967 435312 583944 588576 596520 597212 615178 618082 686662 716619 733212 796897 816018 826815 945387 1039154 1061546 1070632 1105110 1117002 1138941 1233758 1283926 1347352 1369098 1477420 1518621 1541172 1558076 1590336 1591396 1606167 1758812 1884050 1944721 2008894 2065434 2134707 2136335 2313516 2347037 2400110 2401417 2551574 2566928 2596397 2677352 2684857 2715738 2750905 2772475 2842693 2987172 2987185 3005719 3016309 3170321 3275334 3348528 3353711 3402429 3416034 3422010 3429376 3506119 3637607 3831322 3831677 3862454 3899627 3975441 4035088 4043104 4121613 4144481 4377923 
839
1-21-22-23-79-80-81-82-83-84-85-86-830-836-837-839-
16
GGGTTTCGGGTTTACGACGTACGGTGTTATTTGCTCCAGGGTTGATTATTACTCAGTCAACTTTACGCCTGTAACAACTAAACATC
>458
210472 236819 295197 313132 375922 399108 399516 441016 561589 657552 711945 721911 886612 964190 1069389 1070968 1133687 1175540 1320647 1323375 1482301 1688445 1845903 1860405 1899975 1957485 2003289 2024086 2053145 2054883 2215333 2247688 2249103 2409477 2593979 2606037 2606499 2610570 2661080 2731410 2783008 2797651 2886003 2900903 2947952 2965981 2992317 3047887 3065750 3208082 3270923 3279290 3295859 3348778 3360883 3452671 3483631 3621448 3624710 3784832 3821226 3865333 3919105 4000713 4178322 4269252 4408486 
454
1-21-22-23-79-80-81-82-83-84-85-86-87-88-89-90-216-217-218-222-223-229-231-257-277-278-404-405-406-412-413-429-431-437-438-439-447-448-454-
39
GTGACCTAATGAGGTGAGTTTTTAGTAAATATAAATCATCAGAAAATAAAACTCCTGTGTAGAAAAT
>451
31404 379438 1321394 1979141 2384620 2789513 2832844 3256740 3292781 3443414 3726505 4215834 4238019 4342369 
449
1-21-22-23-79-80-81-82-83-84-85-86-87-88-89-90-216-217-218-222-223-229-231-257-277-278-404-405-406-412-413-429-431-437-438-439-447-448-449-
39
TAGCGCCAATGTCT
>13
63441 68977 95208 110729 203991 222121 236618 339362 361130 383381 386500 396587 397780 453600 459219 506218 534640 571039 598429 718018 751398 759634 834630 877291 952652 961335 1048134 1078506 1215513 1403234 1413418 1425624 1451226 1620274 1677690 1698092 1698707 1705038 1722490 1821454 1916799 1940929 1968117 1977962 2023063 2245707 2307614 2334210 2356585 2361276 2388373 2414158 2440185 2477806 2606782 2620188 2809224 2824534 2843024 2852375 2887382 2913943 2966421 3019990 3028549 3144609 3174554 3211321 3299038 3357258 3422562 3474923 3574742 3804181 3818145 3839620 3870763 3900793 3956025 3957376 3969033 4073000 4168764 4220858 4282862 4320603 4328982 4340413 4348233 4408373 
888
1-21-22-23-79-80-81-82-83-84-85-879-885-886-888-
15
TAGCTGTTCAATCTATATTTAGCTAAGTTTTTTTATTTGTCTATCAATTTCTCATAAATGCCATTATTGACGCCGTTCTGTAAAAACGAA
>454
559469 1195878 1558894 3477719 3631457 3840639 3913861 3976417 
448
1-21-22-23-79-80-81-82-83-84-85-86-87-88-89-90-216-217-218-222-223-229-231-257-277-278-404-405-406-412-413-429-431-437-438-439-447-448-
38
CACAGTCC
>17
153796 185594 257745 318484 320602 389855 471626 487576 497205 532278 616694 662683 667387 676251 696957 723956 944348 994587 1015603 1023467 1029698 1305779 1324180 1327829 1358345 1426242 1490322 1551392 1621271 1670963 1678944 1837441 1879135 1930555 1957349 2021203 2059555 2092218 2096694 2134782 2195576 2311214 2326362 2338336 2468770 2486219 2602232 2651672 2686486 2698457 2723062 2818449 2866217 2871885 2881527 2892848 2926519 2954435 2964645 3169647 3243918 3250082 3287209 3352432 3362266 3435259 3464631 3498450 3596006 3648657 3652806 3655671 3684319 3716840 3796903 3828909 4016212 4046713 4099519 4258955 4339860 4377063 4377933 4394509 
176
1-21-22-23-79-80-81-82-83-84-85-86-87-88-89-90-91-167-168-176-
20
AAATACTGTGTTGCGGATTATTTTTGAGTCAAAGTCTCCGTTCGATACTAGAGTTCTTTACTACATATATGAATATTGGGTAGA
>1250
92232 
1244
1-21-22-23-79-80-1224-1228-1230-1234-1235-1243-1244-
13
C
>18
128433 853159 883419 1502906 1638594 2085564 3684673 
172
1-21-22-23-79-80-81-82-83-84-85-86-87-88-89-90-91-167-168-169-170-172-
22
GTTTTAG
>634
171160 857650 1222976 1258560 1549860 1868917 2080772 2304681 2393082 2436835 2499426 2792351 3034765 3034768 3309311 3677840 4068341 4100821 4347240 
632
1-21-22-23-79-80-81-82-83-84-85-86-87-88-89-90-216-217-218-222-223-229-231-257-277-278-404-405-406-412-632-
31
GTGGTTAAACTCGCACACT
>1109
1956523 3457514 
1007
1-21-22-23-79-80-81-82-83-999-1007-
11
AC
>578
693983 2786530 3307390 3524528 
577
1-21-22-23-79-80-81-82-83-84-85-86-87-88-89-90-216-217-218-222-223-229-231-257-277-278-404-405-406-412-413-429-431-437-438-522-544-546-547-548-549-577-
42
ATCT
>19
12357 27440 48114 100852 111488 118599 206437 218548 257633 270911 277180 294153 301742 395800 620387 654215 871738 922629 931619 950533 1243096 1276256 1329587 1331831 1346409 1390305 1429419 1453653 1612174 1741107 1853614 1870879 1925034 1956592 1970965 1998849 2021742 2068715 2162555 2214275 2323971 2376966 2466957 2733918 2755282 2824474 2828454 2831503 2879345 2884880 2962811 3013541 3209868 3240561 3366330 3376348 3396368 3495856 3515371 3606005 3620316 3702940 3815342 3865721 3893879 4053842 4071736 4117335 4142222 4192044 4257026 4284175 4322496 4378143 4401320 4402737 4410666 
190
1-21-22-23-79-80-81-82-83-84-85-86-87-88-89-90-91-167-179-180-190-
21
TTAATTCCCTGAGGTTGCAAGTTGGGTTCGTCACACATTACGTGAACAAGACAATTGCCGTTCTTCTAGAAGTGATG
>728
no site
716
1-21-22-23-79-80-81-82-83-84-85-86-87-88-89-90-216-217-218-222-223-229-231-257-277-278-404-664-716-
29
no base type
>1244
449368 1060651 1885225 3151912 
1243
1-21-22-23-79-80-1224-1228-1230-1234-1235-1243-
12
TGCC
>20
731898 
497
1-21-22-23-79-80-81-82-83-84-85-86-87-88-89-90-216-217-218-222-223-229-231-257-277-278-404-405-406-412-413-429-431-437-438-439-447-463-464-465-466-472-474-478-482-483-485-486-488-490-491-497-
52
G
>742
no site
741
1-21-22-23-79-80-81-82-83-84-85-86-87-88-89-90-216-217-218-222-223-229-231-257-277-278-404-664-716-728-730-740-741-
33
no base type
>26
35173 53284 72573 236219 256511 270420 274391 284373 292784 353974 388385 494658 757954 778221 1024140 1102634 1154954 1301277 1577119 1649792 1662366 1777854 1813018 1823375 1875958 2076326 2213952 2505324 2546783 2548642 2572936 2681266 3087658 3116234 3147487 3311444 3350343 3393878 3679140 3793414 3871578 3990531 4033582 4063000 4090823 4126870 4231619 4369232 4407355 
1252
1-21-22-23-79-80-1224-1228-1230-1234-1235-1243-1244-1250-1252-
15
TTGGCACTGATTTCGTCATTTTATGTGTCATATCATAACGTGGATTTTC
>28
10233 97203 99531 127285 136152 217558 230641 264694 321893 332206 333341 364222 448192 509374 548744 612913 643085 668777 734279 737108 744079 773196 834214 862150 871665 888238 898704 994781 996591 1138653 1256270 1306239 1316994 1359994 1399753 1400490 1411085 1418986 1465117 1530213 1655506 1662164 1691290 1702871 1707373 1798970 1840974 1848292 1880519 1895000 2038997 2053660 2143973 2259182 2271754 2416198 2496053 2597460 2628355 2628851 2699724 2701318 2764173 2910517 3185778 3313186 3330863 3357411 3371381 3458340 3495254 3509839 3678298 3678890 3693109 3800061 3873724 3882786 3952608 4089029 4121610 4233832 4237353 4256974 4287172 4378895 4386367 
1137
1-21-22-23-79-80-81-82-83-999-1007-1109-1111-1112-1114-1120-1122-1124-1128-1129-1131-1137-
22
GTGTCGTGAGGGTTAAATTATTTGTTGGGTTCTGAGGTTGTATGGATTTATCTAATCGAGCATACCGAACTTTACCATCAAAAACTG
>30
21445 26761 30593 43139 53516 116616 142979 210826 238906 282148 285225 341252 416530 440154 454257 517782 527044 542959 551520 590785 655887 670306 694604 704368 720468 740300 754262 770055 799765 871383 1003221 1003891 1110916 1129781 1140828 1197446 1209259 1224229 1350549 1375458 1421826 1427839 1444219 1535679 1566737 1580968 1842494 1884750 2056898 2160213 2248923 2282669 2335317 2355634 2370098 2386149 2395529 2413172 2573959 2604091 2615362 2615740 2664164 2688520 2820506 2822653 2840934 2855436 3060863 3070354 3081828 3132588 3206071 3284141 3305187 3360704 3372840 3418467 3453075 3461280 3471761 3514441 3525582 3582044 3615856 3786671 3818896 3831387 3837627 3902438 3925549 3968256 4055567 4112370 4281137 4343913 4344318 4360047 4401399 
1053
1-21-22-23-79-80-81-82-83-999-1007-1008-1022-1046-1047-1049-1051-1053-
18
TTGTAAATAGCTGTTTCCCTCAGATTTCGATTAATGTAAGCTATATGTAGCAGTTAGAATGGTAATGAAGTTAACATAACTTATCTAATACAGAATACT
>29
550843 636375 860116 1001212 1105877 2469988 2533980 2588775 2954764 3249304 3650312 4223428 4329878 4346275 
27
1-21-22-23-24-25-27-
7
CAAACGTCACCAAT
>350
3164185 
338
1-21-22-23-79-80-81-82-83-84-85-86-87-88-89-90-216-217-218-222-223-229-231-257-277-278-279-281-283-287-335-336-338-
33
A
>31
25058 43535 72165 131084 137459 155885 185669 209259 236441 251499 281672 295714 321199 449985 579332 636079 711004 712839 756396 777907 781398 810353 1030959 1142446 1173347 1298079 1332744 1334415 1345684 1368840 1380770 1384233 1396982 1548092 1683013 2008945 2075178 2093153 2099547 2215378 2265891 2314693 2525199 2680001 2690570 2847421 2874600 2889954 2896994 2901103 3027301 3270187 3316723 3422058 3422196 3431206 3497227 3534850 3544255 3546604 3560361 3588835 3683761 3792664 3820763 3822661 3836521 3873135 3896250 4064009 4117827 4130924 4259940 4263287 4298391 4300296 4315778 4364931 4390511 4399580 4401281 
163
1-21-22-23-79-80-81-82-83-84-85-86-87-88-89-90-91-92-96-148-150-152-160-162-163-
25
GGTTTATAATGTCGATGAAAGTTTTGTTTATTTTCTCTCAGATAATTGAAAATACTTCAGATGATCCATTCAATTGCCAGT
>34
65853 75233 115073 117137 120275 142309 197983 228184 295644 302293 302758 326042 377704 491595 496919 552890 600962 692366 693655 696990 785135 825470 856006 880877 904232 918794 999293 1038477 1067513 1120644 1231980 1281106 1284109 1304775 1309211 1312333 1379241 1384636 1400720 1400721 1459486 1640380 1700329 1712726 1716868 1746478 1876946 1904549 1981589 2071657 2118695 2244675 2376703 2395681 2429961 2540466 2621044 2662785 2763595 2775175 2947679 3000258 3107453 3173107 3186216 3274704 3421478 3433675 3447757 3480386 3578442 3613420 3619652 3714748 3807390 3866423 3958200 4049271 4073453 4082799 4102829 4173490 4205332 4226773 4251577 4289603 4333517 
1115
1-21-22-23-79-80-81-82-83-999-1007-1109-1111-1112-1114-1115-
16
TAAAGGTATTGTCTTCCAGTTTACATATCGTGTTTAATTTCTCTTTAACAAGTTTAATATTTCAATGGATATAAACAAAAGCATAGG
>540
140954 277308 358275 457128 794566 1082891 1546432 1625532 1659492 1769418 1871360 2035583 2218519 2279157 2314096 2714099 2868602 3168640 3255131 3631074 3701678 3854338 4129074 4262884 4294640 
539
1-21-22-23-79-80-81-82-83-84-85-86-87-88-89-90-216-217-218-222-223-229-231-257-277-278-404-405-406-412-413-429-431-437-438-522-523-539-
38
AGTACTTTTGATTCTACAGAACGAC
>36
135844 235913 307806 307810 467183 494858 662628 687052 753633 827857 883975 932922 974210 1046358 1046987 1122597 1141792 1303446 1453606 1504999 1541331 1910360 2293684 2314890 2566419 2641839 2719861 2834892 2934516 2963309 3024337 3026088 3043478 3217324 3348269 3450082 3533649 3784731 3874267 3965661 4062770 4066417 4131867 4184400 4189189 
374
1-21-22-23-79-80-81-82-83-84-85-86-87-88-89-90-216-217-218-222-223-229-231-257-277-278-279-281-283-287-335-363-364-372-373-374-
36
GTGGTCATCATTTCGTTGTTTGATTAACCCCTCCGTCTAGCCATC
>58
no site
56
1-21-22-23-24-32-56-
7
no base type
>153
166665 204212 309562 450916 555333 861417 1409375 1743037 1824275 2158866 2338332 2483158 3483110 4039805 4071697 4181637 4329967 4397371 4398633 
152
1-21-22-23-79-80-81-82-83-84-85-86-87-88-89-90-91-92-96-148-150-152-
22
TCATGGTTGGCCAATTGAA
>40
1326 31383 62504 115693 158204 268960 277142 319393 444924 533414 541599 616038 667629 688333 699217 699828 723847 770159 810202 1179626 1181791 1317531 1609706 1741115 1757982 1931041 1951735 2086976 2181133 2207535 2207572 2211538 2213549 2241039 2270619 2320436 2330873 2351131 2372367 2405582 2422934 2491433 2546726 2625824 2672940 2715009 2717352 2749995 2835165 2914317 2925617 2927365 2956266 2990691 3079040 3088732 3293623 3297455 3311732 3350349 3407446 3481319 3629040 3696582 3728249 3951589 4015322 4034625 4079813 4173132 4250144 4284346 4294970 4294977 4315622 4338599 
373
1-21-22-23-79-80-81-82-83-84-85-86-87-88-89-90-216-217-218-222-223-229-231-257-277-278-279-281-283-287-335-363-364-372-373-
35
TTTGGGCTCCGTTGCCTGCCCACTTCCGACGACTAAGAAATATACAAGTGCGGAGGCCCACACATAACGGCATTAG
>42
63295 85288 172359 173688 198155 279583 451086 462047 477450 496157 546333 557440 570032 605039 613807 656274 715010 748733 757249 807508 842111 939153 940396 955380 1157433 1370806 1388721 1415044 1451737 1498655 1570539 1705066 1716764 1829421 1878485 1947374 1972593 2021269 2116171 2160076 2247320 2282340 2394462 2423150 2449911 2489306 2747471 2762105 2828161 2967491 2982413 3056593 3059559 3064601 3144335 3189909 3323889 3375318 3383559 3431557 3507762 3547503 3563765 3616219 3880777 3938514 4029034 4169827 4205940 4209679 4230841 4271804 4287424 4340380 4340473 
808
1-21-22-23-79-80-81-82-83-84-85-86-87-88-804-806-808-
17
TATGACCTTGCTACCAGTAAGTTTACGTTTGACCGACAAACGTCAAGAGTCATATTACTGGCTCCGAGCCTCCTT
>43
44291 61235 123885 137416 213894 220781 232993 241821 246186 269020 305044 310528 389907 389931 438108 483193 533016 576472 645480 675946 723073 796453 852554 858598 900638 943947 998281 1069885 1137806 1200755 1254638 1334216 1376445 1425115 1454958 1534380 1591941 1597767 1617397 1665075 1673425 1728077 1837148 1903660 1922600 1938764 2156148 2156619 2234892 2285933 2382969 2452013 2468723 2498245 2499746 2504610 2525368 2549843 2710597 2713849 2752616 2753230 2769464 2840483 2925651 2943295 2989890 3046812 3184762 3212831 3217069 3220007 3271207 3294628 3410490 3423397 3427371 3514692 3609511 3624314 3633913 3640330 3681478 3708461 3804802 3819843 3861086 3864007 4045733 4054466 4065274 4081334 4083728 4096721 4134257 4158773 4174296 4202447 4209936 4316392 4316635 4356993 4387293 4407422 
429
1-21-22-23-79-80-81-82-83-84-85-86-87-88-89-90-216-217-218-222-223-229-231-257-277-278-404-405-406-412-413-429-
32
TGGATCATCATTAGTAAATCATCGACCACAATTATTTTTCTAGCGCCCGAAAGTAAGGCATCCCGGAATGAGAAAAACCAATAAGCAAAATTAAAGTTCGCACC
>340
32866 279473 328143 485105 582159 611920 779410 880280 1076770 1085690 1198821 1629891 1761046 1947983 2206245 2424954 2675268 2754890 2754997 3008154 3026633 3397440 3457015 3640647 3959143 4096292 4261108 
339
1-21-22-23-79-80-81-82-83-84-85-86-87-88-89-90-216-217-218-222-223-229-231-257-277-278-279-281-283-287-335-336-338-339-
34
TTCTCACTAGCTTTGGACATCCGAGGT
>76
24193 49770 304902 342257 478635 546979 564740 615527 661611 931607 996665 1024448 1048331 1115799 1305446 1309366 1440297 1544921 1585971 1598929 2037210 2124506 2208946 2383191 2650412 2744434 2989836 3005937 3013592 3040843 3096485 3148180 3172026 3188626 3256576 3279482 3427212 3493179 3513933 3530814 3875311 3916935 4074676 4113303 4232933 4410691 
62
1-21-22-23-24-32-56-58-60-62-
10
AATAATTTGAACAGCTCCATTGGCAGGCGTGTTTTTACACACGCGA
>47
32588 42027 44244 76885 217035 222486 274786 397774 408198 520600 648358 816484 987700 1067386 1086931 1130203 1132890 1171246 1458076 1497128 1641213 1653416 1691298 1706964 1743126 1747025 1831400 1852690 1889495 1911285 1941756 1954572 1999785 2024512 2069138 2193279 2261699 2273674 2314609 2336559 2337756 2432212 2440295 2717289 2745964 2884131 2925696 2927885 3150066 3203086 3285748 3355215 3395102 3418957 3437511 3448379 3507961 3533190 3563734 3571217 3648493 3688724 3699054 3784808 3814117 3826036 3879835 4074958 4176774 4188205 4192309 4213717 4228774 4292196 4292709 4317638 4333898 4345788 
670
1-21-22-23-79-80-81-82-83-84-85-86-87-88-89-90-216-217-218-222-223-229-231-257-277-278-404-664-665-669-670-
31
GTGAGTAAAGTTTTGGTTGTTTTATTCTCCAGTTGCTCTGACTACCAAAATGTCAAACCTGCGTTCAAAGTAACGGTA
>982
45206 59852 215531 218704 266798 301535 568598 643225 828422 941093 970250 994369 1017338 1115880 1165903 1286423 1329120 1460112 1577705 1612548 1669522 1831277 1836095 1867742 1895827 2021562 2108065 2142107 2208776 2281186 2372231 2445464 2523669 2657413 2718428 2750981 3070648 3165025 3175288 3228583 3268041 3310485 3341907 3371565 3441498 3473820 3496410 3790572 3825562 3838305 4044703 4047510 4058130 4259579 4264016 4303930 4312505 4313159 4331716 4388149 4391497 
964
1-21-22-23-79-80-81-82-83-84-924-925-927-929-930-940-942-964-
18
ATTGATTGCCGTACACACTTAGGCTCCTCTTTAAAATGCGTTGAGAACTTCTACAGGCGAC
>1190
69834 70095 70924 107794 130997 342340 386013 438158 456281 575679 608775 629925 637730 648990 903633 909724 917905 981670 1019632 1080528 1232037 1234262 1338172 1477588 1529952 1648620 1688649 1695364 1706602 1708846 1712824 1810237 1861804 1865976 1913811 1931219 2010991 2044790 2053987 2074695 2187376 2219329 2219342 2238613 2244770 2304068 2468098 2473699 2680155 2724782 2788298 2871251 2898337 2911823 2969494 3011692 3013784 3136576 3332254 3340328 3417839 3450463 3573090 3587072 3693875 3717464 3820665 3966813 3969137 3973152 3985439 4095728 4178354 4178709 4216779 4239298 4256758 4323348 4331585 4352475 4365461 4404034 
1188
1-21-22-23-79-80-81-82-1160-1172-1188-
11
TATTTTAGTGCATCTCATGAACCCAACGTTGATTCACAATATGCAAATATCATACCGTTTGTACAGTACGCGTCCTCTAAAG
>48
37645 629014 684705 689565 874238 881610 1185189 1281858 1395907 1434113 1450122 1477498 1496310 1548347 1613594 1888640 1919275 1957915 2181786 2281233 2285167 2366903 2385345 2542837 2570448 2675971 2696816 2713850 2854085 2951289 2966626 3003916 3063228 3092948 3133058 3167671 3179427 3183069 3286028 3342182 3508982 3561285 3633130 3663191 3873143 3959983 3973805 4083220 4126460 4196911 4299479 4311054 4317204 
1296
1-21-22-1288-1289-1291-1295-1296-
8
TTTAACTACGTGTTTTCCCCGCATAGACAAAATAGCAGAAGTGTGCAAATCAA
>917
24170 64873 71223 75290 131240 225939 272066 278986 292746 321680 685473 751237 842836 853335 871918 942924 1073642 1073752 1143528 1223689 1400770 1539015 1614829 1732192 1894540 1970541 2003664 2025087 2200989 2330064 2365193 2367215 2389314 2442755 2755468 2833767 3098621 3171746 3467304 3565630 3604716 3667385 3718903 3722680 3907825 3917311 4119282 4168162 4194357 4207110 4250790 4275775 4284913 4317627 4357174 
915
1-21-22-23-79-80-81-82-83-84-85-879-885-891-893-897-905-911-913-915-
20
AGTAATTTAATTAAATCGCTTAGTCCTCTGCCAGATAACGAATATTACTTCAAAC
>49
12758 14763 25581 33031 51086 143224 148000 219604 249920 252171 284764 291448 295352 327463 329088 397512 440004 441061 460400 476319 483688 505412 522633 560274 573927 597958 599753 609001 626315 629156 729002 776148 852830 877838 921305 927821 936075 974243 999450 1012633 1016274 1101973 1114277 1137602 1182174 1199477 1240907 1280514 1415001 1423051 1447425 1693191 1760043 1818147 1871341 1875845 1878930 1925686 1964686 2002471 2004127 2030466 2030469 2030472 2056626 2066936 2159296 2175152 2192680 2206221 2240392 2273339 2315093 2326318 2326324 2336471 2354771 2386664 2460847 2488343 2505412 2573686 2752856 2771485 2832747 2839509 2883948 2888063 2953830 3066660 3084784 3092884 3109276 3111241 3152426 3161845 3171151 3224122 3226720 3236004 3321979 3353046 3373237 3427765 3550645 3584793 3649437 3785459 3787360 3787683 3806513 3817508 3827467 3836055 3854178 3868927 3981381 3989049 4056441 4057938 4081270 4116236 4123566 4187387 4264502 4288649 4358982 4405253 
76
1-21-22-23-24-32-56-58-60-62-76-
11
GATTTTTTAGAAGTAGCTTTTGGTTGAGTTAGGTGAATATCCGAGATGTTTCAAGTGAAAACGCAGACTTGGATGGATAAGATTCGCACAATATTTATGCCACATGAAATCAAATCCTCAGCGCGGCA
>51
1694 22264 51184 60036 70652 95938 208688 269001 275968 281631 315972 377302 403805 471946 490219 614221 670476 671878 1084153 1188380 1194899 1254586 1319236 1438263 1466155 1512216 1577495 1607975 1647603 2022179 2032243 2065099 2183007 2191742 2198637 2316594 2324306 2398838 2440748 2534531 2605444 2663234 2678486 2702628 3093530 3229276 3293627 3295975 3318708 3341796 3352907 3409428 3426470 3469911 3506964 3519266 3550112 3696375 3728520 3773198 3833475 3855131 3868588 4085598 4109187 4229992 4337679 4338704 
284
1-21-22-23-79-80-81-82-83-84-85-86-87-88-89-90-216-217-218-222-223-229-231-257-277-278-279-281-283-284-
30
TGCACAAGGCATCGTATGGTCGATCAGGCTGATCTAGAAAACCTACCAAAGCTTGACCCAACTGATTC
>992
1056127 4058224 
991
1-21-22-23-79-80-81-82-83-84-924-925-927-929-989-991-
16
TT
>52
12260 13064 17135 54353 70978 92122 124292 138209 141638 162872 173197 204745 206078 214573 257366 273710 277506 314349 324175 332280 389198 398235 441728 443793 450652 497016 567666 575053 584449 614010 628737 659142 659198 706438 779248 808281 822459 824175 824931 845835 868485 899670 919312 944316 1064012 1064937 1084872 1086397 1098633 1116513 1134890 1205206 1309679 1323997 1328582 1359733 1391684 1392265 1394102 1406503 1492094 1531286 1552688 1639247 1680668 1687729 1721985 1725127 1731421 1750252 1757606 1764998 1796095 1811748 1822278 1886059 1886459 1890994 1891852 1894021 1910515 1916052 1962243 2034754 2117627 2126431 2184166 2222916 2232263 2258597 2263697 2296475 2389785 2398911 2411731 2426989 2442706 2447721 2467705 2507513 2554480 2583329 2584565 2587909 2608261 2613435 2646884 2684795 2705568 2755396 2757583 2762651 2858003 2929553 2953513 2953653 2968147 2988399 3006648 3057254 3069137 3081582 3134372 3142750 3158592 3171040 3178136 3259865 3263369 3277595 3361873 3367731 3368928 3388852 3389842 3392877 3395931 3396812 3399053 3409410 3424457 3424819 3449188 3471235 3476324 3509617 3521054 3551163 3589600 3619827 3681022 3698809 3710142 3771761 3814890 3819634 3863030 3879669 3893700 3905409 3926536 3960032 3984678 4012274 4052357 4112763 4116598 4191021 4193978 4267794 4310200 4377142 4391869 4398014 
1063
1-21-22-23-79-80-81-82-83-999-1007-1008-1022-1046-1056-1057-1059-1060-1062-1063-
20
TGTAAAAAGAGACAGTATTCACGTAAACGCGATGCTTTAGATGGAAAGACGTTCTTAGAGGTGGATAGCTATTGGAGGTATGGTATATGCCTCCAACCGCCGGTACTAGCAATGAATGTGATTGCTAGATGTTAAAAATTTCAATTGACATGGAACCTCTGAATCAACTTATAA
>54
122244 137138 153975 209371 237136 287004 381933 387237 479559 560726 644259 671378 868925 981670 987305 993750 1032224 1051363 1074875 1199834 1230509 1241512 1246094 1281554 1297089 1297357 1369852 1550575 1692020 1732746 1734913 1900635 2065346 2104013 2157444 2187267 2190235 2245304 2251373 2272477 2323003 2324185 2382687 2436224 2487557 2565481 2667118 2725085 2768258 2789170 2915693 3053379 3105387 3182722 3262844 3318584 3408164 3441024 3489207 3556431 3725523 3792795 3857467 3867147 3871034 3893732 3902411 3938437 3957261 3958032 3964924 3967196 4146584 4179088 4228916 4257456 4259377 
906
1-21-22-23-79-80-81-82-83-84-85-879-885-891-893-897-905-906-
18
GGGTCGAGCTCCGTGCTACTTTAATCTTGCTCAATCACGTAACACACATTAGAAAGACGTTCCATGGAGTCTGGGTA
>236
216865 305374 329001 535629 566436 630021 693266 746436 755947 992574 1175514 1185841 1269756 1420459 1545436 1626283 1757711 2015189 2054940 2082433 2090740 2223010 2245019 2318478 2351371 2449322 2493256 2608116 2627577 2718557 2800169 2854521 2915744 2934731 3301279 3347370 3392739 3436809 3457924 3542087 3542284 3588753 3657626 3702062 3718206 3809189 3880829 4051151 4131269 4202272 4338510 4366791 4390395 
235
1-21-22-23-79-80-81-82-83-84-85-86-87-88-89-90-216-217-218-222-223-229-231-232-234-235-
26
CTTAATAGTCGATAAGAGGCACGCACTCAGTCAAATTAGAAACATACCAGGTT
>706
101273 190538 228664 291392 315183 395633 418948 482566 482761 686990 737154 1198405 1200192 1284957 1302692 1352696 1381219 1598477 1802256 2011129 2057357 2209228 2255514 2273445 2283202 2314818 2460636 2494832 2565704 2588861 2594049 2661299 2662369 2716542 2742160 2788904 2813110 2889841 3001419 3038183 3189399 3206882 3283676 3320918 3412151 3423625 3563458 3597607 3610486 3899557 3901804 3958286 3965573 3989614 4054524 4338704 4391855 
704
1-21-22-23-79-80-81-82-83-84-85-86-87-88-89-90-216-217-218-222-223-229-231-257-277-278-404-664-665-669-675-697-698-704-
34
TTGTGATTACTCACTCGATATTATATTTAAACAAAGGACTGAAAAGCTACAACACTT
>218
48503 1336164 3024343 4204168 
217
1-21-22-23-79-80-81-82-83-84-85-86-87-88-89-90-216-217-
18
CTAC
>1172
3428374 
1160
1-21-22-23-79-80-81-82-1160-
9
G
>55
852552 1379088 1777167 2396882 3807919 4270914 
833
1-21-22-23-79-80-81-82-83-84-85-86-830-831-833-
15
AAAAGT
>14
no site
12
1-2-4-10-12-
5
no base type
>1259
2994 13663 31901 39228 113562 141653 156221 171833 199288 223727 247944 292440 321073 329212 332320 364884 472037 472038 474734 486580 507066 516498 654374 680230 712729 720383 739296 741663 778325 829206 953403 980016 1014585 1033898 1073391 1163652 1179067 1378178 1399268 1506285 1522438 1532341 1568191 1591977 1625893 1734672 1734734 1802493 1866728 2123113 2157377 2219203 2225777 2272842 2288029 2289252 2307001 2307044 2313155 2335153 2340045 2403956 2407991 2451039 2486895 2506560 2527402 2542194 2566206 2607235 2645567 2680718 2725470 2758841 2768275 2777290 2807272 2843171 2871358 3014727 3044967 3058375 3091109 3102496 3112509 3164501 3182797 3224308 3238344 3267096 3292720 3302125 3331688 3367589 3441961 3493598 3505642 3599930 3627455 3635113 3668324 3721221 3769787 3783809 3834666 4014182 4047865 4054277 4085820 4110521 4134364 4183757 4191948 4204548 4204603 4218443 4263654 4266130 4291889 4323168 4361083 4392346 4394148 4398364 4402744 4403593 4404965 
1258
1-21-22-23-79-80-1224-1228-1230-1234-1256-1258-
12
ACGTTTTTTGTAATTTTTTGGTGAGATAGTAGAGGGATGCCTGTGAAAGTGTCGCCGTAATGACTGTGTGGAGTACTAGAATCTACGAAAGTGCTATACGGGCGGTGGTGTGCTCCGCAGAGAACTC
>57
no site
488
1-21-22-23-79-80-81-82-83-84-85-86-87-88-89-90-216-217-218-222-223-229-231-257-277-278-404-405-406-412-413-429-431-437-438-439-447-463-464-465-466-472-474-478-482-483-485-486-488-
49
no base type
>59
11492 57113 101152 190982 225845 258703 262672 306711 319332 420807 438944 450906 491015 510528 514667 529285 530179 534450 535470 686764 716074 731370 740650 788501 794812 825689 825815 829005 850846 885227 895099 901574 916960 965711 990538 998194 1005113 1041792 1086367 1118875 1179068 1214512 1319069 1487947 1503827 1519158 1527831 1538540 1571371 1640828 1641392 1648567 1697032 1733036 1739144 1740866 1774820 1804531 1875446 1880588 1911668 1935099 1940533 1948245 1976094 2006489 2015563 2134615 2180524 2245086 2438912 2487260 2488560 2494713 2562427 2586023 2653979 2659639 2679253 2701905 2741776 2742494 2787100 2825972 2880545 2963865 2966279 2966619 2995224 3000176 3051619 3061235 3149503 3174616 3182865 3200081 3221280 3258787 3290756 3316807 3359107 3396832 3446907 3451172 3462453 3464460 3471963 3526227 3586694 3618908 3623192 3648904 3775979 3809544 3819029 3908940 3924492 3993489 4001867 4036449 4065876 4088614 4147101 4184443 4199847 4236808 4238066 4264761 4268126 4270765 4280688 4289135 4308511 4311638 4339491 4355483 4398819 
1231
1-21-22-23-79-80-1224-1228-1230-1231-
10
AGTAATCTAGTGTGCTACAAAGACTATTCTGGGTGCATATGTTATTTTTTTAAACGGAAGAGAATGTTGGTTGACGTAAAATCATTATGCATATAACCTTATTTATTCACTTGAGTATGTTAAAACATTTCTGAAAG
>61
24410 98279 108600 163944 202513 307331 315806 405381 464651 484590 556724 595310 677697 705663 767359 828740 871249 993959 995338 1208055 1209091 1227119 1241294 1355728 1357787 1362716 1508575 1599673 1621977 1658728 1723346 1724066 1724133 1742820 1769874 1841169 1861300 1925368 2095386 2201317 2236629 2279270 2294150 2344338 2394326 2445445 2646060 2647008 2661146 2748770 2795257 2795258 2911863 2927270 2945573 2954729 2956130 3005383 3040209 3064697 3112148 3144885 3248451 3269806 3295411 3388379 3439014 3519809 3524485 3622083 3633386 3693090 3696456 3719758 3773381 3789880 3853072 3854269 3963865 4011350 4019017 4096052 4146836 4172887 4176119 4185585 4190756 4206506 4235227 4289400 4298255 4317507 4360702 4400863 
894
1-21-22-23-79-80-81-82-83-84-85-879-885-891-893-894-
16
CGAGGCGTCCTGCTAAAGCAATATCCTCGCTTTCTTAGCTCAAAGAGTTTAAAACCTGATTCAAGAGGAAATAACTTACTAGGCCGTCTCCAGA
>234
655559 2093991 3218997 
232
1-21-22-23-79-80-81-82-83-84-85-86-87-88-89-90-216-217-218-222-223-229-231-232-
24
ATA
>1216
112394 177404 382157 1141528 1306313 1355403 1357093 1437480 1517976 1763147 2388524 2679870 2838228 3066276 3238586 3322936 3467875 3954238 4410764 
1212
1-21-22-23-79-80-81-1203-1204-1210-1212-
11
GTCAGCCAGTGCGTAACAA
>64
50466 148325 194637 309594 319782 380151 419658 470272 503646 506567 507403 542158 579389 616170 643192 718432 750074 779674 955861 973133 996590 1115360 1172361 1187023 1240573 1311544 1347743 1349136 1396699 1400202 1403500 1404108 1413016 1414686 1475974 1502526 1611907 1666296 1723344 1742933 1763406 1765263 1848405 1859943 1899097 1902481 2005577 2014013 2057704 2075822 2115812 2190862 2227957 2268665 2343945 2360954 2372163 2432067 2495949 2506042 2511494 2604977 2614379 2616630 2625162 2627720 2685410 2692729 2757982 2788017 2813870 2815586 3008348 3008665 3062000 3096588 3104765 3212268 3226604 3227536 3262673 3358066 3363457 3367598 3411171 3416170 3422820 3459600 3507331 3664546 3683175 3714286 3717924 3720070 4112755 4186791 4214944 4214992 4259045 4263224 4300097 4311484 4379320 4410174 
1247
1-21-22-23-79-80-1224-1228-1230-1234-1235-1243-1244-1245-1247-
15
GCTTATATGTGATACCCCGTATTAACAGGTTCTTGATTTAATTTTTAATAGCTACCAGTCAGTTACGCTCTTTAAGATGGTGCACCAACATGAACCAGGATAAT
>66
2244767 3516038 3687222 4057054 
526
1-21-22-23-79-80-81-82-83-84-85-86-87-88-89-90-216-217-218-222-223-229-231-257-277-278-404-405-406-412-413-429-431-437-438-522-523-524-525-526-
40
TACT
>1203
9841 15517 43722 103181 161514 202675 217306 295644 317540 328464 355803 378407 407877 423722 447411 503213 510675 553613 585891 591505 625536 738902 753562 756216 758322 795991 800204 864468 893895 919424 954906 1057990 1225462 1237536 1243509 1375446 1409766 1422920 1441794 1442141 1466779 1524904 1568018 1574120 1605170 1616354 1622092 1626857 1634806 1647444 1670814 1677603 1710354 1728022 1732204 1747327 1808795 1817856 1849381 1860528 1867614 1867838 1872211 2008217 2057591 2059831 2063685 2063911 2066470 2100906 2123182 2151148 2173033 2181026 2185342 2186785 2216035 2225237 2225238 2237059 2251179 2277272 2280734 2300664 2316510 2361492 2393341 2394922 2396770 2411730 2441970 2446461 2478266 2480676 2507412 2525776 2540441 2559151 2748087 2838564 2851736 2942377 2954571 2988815 3016852 3021962 3056663 3086742 3103461 3104336 3186664 3198496 3218122 3233940 3290870 3391074 3406045 3422104 3422687 3442970 3447800 3469694 3574504 3585577 3589537 3666905 3867404 3868379 3875230 3995746 3999707 4073918 4095320 4129917 4168771 4212976 4230033 4280072 4291449 4309617 4310449 4324042 4355141 4362735 4364826 4376445 4388730 4390391 4394744 4406116 
81
1-21-22-23-79-80-81-
7
TGTGTCGTCTTTCTTCTTGAGTGGGGCGTGTACGTTTCGGTGTATGTTTTTAGGGTCCACTAAGTGTGATCGGCTTGCCTTGAAAGATCCAACAATCTAGGACGAAACACCACCCCAAATTTACTTATGTAAAATACACTATCCCACGCA
>96
2199204 3776538 
92
1-21-22-23-79-80-81-82-83-84-85-86-87-88-89-90-91-92-
18
AT
>1068
89222 123021 229900 263446 576000 580246 783861 869668 1067780 1331904 1520109 1549429 1577367 1626457 1950636 2105021 2514755 2847509 2879138 3508157 3530744 3563920 3593456 4315250 4353771 
1066
1-21-22-23-79-80-81-82-83-999-1007-1008-1022-1046-1056-1057-1059-1060-1062-1066-
20
CTAGCTAATACTTTTTATTCCTTCC
>486
no site
485
1-21-22-23-79-80-81-82-83-84-85-86-87-88-89-90-216-217-218-222-223-229-231-257-277-278-404-405-406-412-413-429-431-437-438-439-447-463-464-465-466-472-474-478-482-483-485-
47
no base type
>160
1101904 2097850 2955892 
152
1-21-22-23-79-80-81-82-83-84-85-86-87-88-89-90-91-92-96-148-150-152-
22
TCA
>68
89128 130783 134845 140613 157756 169391 176250 184293 191557 219383 230502 231424 244449 286261 287098 289720 306592 326293 351872 359351 360720 384504 392490 461627 466053 535911 643126 671706 681693 694513 736038 744646 781937 803103 805657 835241 861532 872801 905411 921314 921387 946430 976506 1011539 1017474 1046468 1053969 1054630 1145223 1168354 1208259 1209662 1235741 1248822 1261682 1282316 1287107 1292062 1301613 1311252 1315145 1324461 1325780 1371200 1375560 1379917 1384400 1390617 1396346 1407753 1409886 1442872 1479138 1486505 1506199 1522484 1529969 1531161 1546021 1565915 1583792 1603256 1605198 1615335 1624289 1700773 1701235 1705582 1733047 1750716 1757871 1771687 1772903 1860638 1867636 1872511 1879997 1884672 1897713 1942097 1944279 1963944 1967295 1978670 2031907 2033307 2099250 2099756 2120226 2175412 2207287 2213308 2232654 2273756 2294876 2324768 2337544 2355631 2384873 2413595 2421280 2427195 2432185 2437606 2441932 2461623 2481817 2562585 2592606 2597162 2599242 2614372 2620683 2653373 2671289 2679307 2691481 2707927 2808611 2818050 2824191 2825284 2850945 2860179 2881740 3000195 3006790 3024360 3032900 3034932 3071291 3090036 3096816 3140565 3148394 3148896 3179297 3216045 3260231 3323875 3351450 3471972 3514619 3524581 3533438 3550852 3650111 3650900 3665281 3665893 3684025 3700870 3708973 3723706 3788342 3791708 3833431 3834657 3856169 3870423 3881709 3910337 3965554 4034718 4066773 4082491 4121620 4128276 4154249 4188376 4210538 4223824 4234760 4269031 4289199 4293610 4294131 4317094 4360948 4379251 4397564 4399553 4399974 
1066
1-21-22-23-79-80-81-82-83-999-1007-1008-1022-1046-1056-1057-1059-1060-1062-1066-
20
CCCAACCATTTGATTGGATTTACGATATCATTTTGATTAATGATATCGATTTGCTCATTTTCTATTTTTTCAAATAGTATTTCTTCCTATGCACGTGATTGAATCGAAGAGTCGAGCTGTATGATACCGAATAAATCAAATATTTCCATATCATACCTTGCAATTCAAAGTAACAATTTCGTAAAAATTGCACTCTTATGGCA
>98
37971 117158 129855 217426 447973 556168 608183 621400 844529 950666 998775 1018365 1019783 1147718 1154191 1362417 1384315 1431609 1496642 1520190 1556145 1566779 1681008 1746907 1812760 1814428 2109642 2187650 2204019 2259302 2408515 2427460 2473325 2476774 2640189 2957913 2959618 3089259 3159339 3240284 3247060 3312413 3314504 3338454 3440798 3515307 3581672 3643237 3707602 3816166 3864803 3894066 4123925 4345349 
97
1-21-22-23-79-80-81-82-83-84-85-86-87-88-89-90-91-92-96-97-
20
CGTCATCTTTCCAATGACCCCTTTCAAAAGTAAGATCCAAACTACACACACATC
>1278
170263 197047 393780 816088 831206 972040 1002044 1106649 1150143 1274335 1364434 1439711 1692824 1953648 2008538 2054644 2199684 2210740 2316912 2968267 3118976 3244674 3285945 3558749 3700783 3874302 3951598 4068928 4337005 4345420 4398141 4404694 
1277
1-21-22-23-79-1265-1277-
7
AGGCTGGCTATAGCCGACATGAGTAAAACTAA
>71
26226 27138 32652 42449 48212 67141 125606 158394 162937 186741 233216 233909 258846 258847 262908 270196 271124 275937 275939 295231 317297 359080 376612 436035 448234 469111 492209 497497 625459 630091 643956 718484 791537 792984 794826 806093 819247 872698 978658 1013711 1024432 1068240 1084370 1178901 1194115 1225970 1302789 1314605 1319709 1327048 1360263 1368022 1372777 1388413 1405559 1470887 1544738 1598427 1600789 1659760 1792365 1809179 1905324 1940211 1945162 1953879 1981491 2007465 2200856 2205970 2251845 2259306 2317690 2449258 2605364 2613532 2642534 2674031 2704373 2705965 2787316 2790270 2882343 2919986 3066089 3091064 3106191 3169832 3199000 3216898 3266109 3275143 3293785 3300342 3352967 3413440 3472174 3475512 3501762 3503449 3563633 3574596 3601502 3706832 3743054 3824227 3890204 3907047 3952880 3983649 4027746 4082406 4115053 4115058 4118602 4140737 4178811 4182067 4231096 4305551 4325975 4379449 4384895 
894
1-21-22-23-79-80-81-82-83-84-85-879-885-891-893-894-
16
TGGAGAGAGTTTGACATGGTACGTATGTCGGGTTATTTTTCCGCTATGTACCGATGACTTTCTATCGCTTTATAGGAGACGTAAATGAACTCCTAAGCAATAAAACAAAAACTCATAAAATCG
>1000
11924 13445 13563 15735 19077 22303 25223 32767 39699 47371 48410 49139 49405 57731 66827 69603 72545 73456 77870 78929 90613 100122 101706 102188 111135 112336 123065 129295 131262 134002 137163 142799 151092 159817 163950 168945 173460 173914 174058 184321 184638 188904 202710 204504 205441 207592 211548 212165 217794 227697 232985 237762 246359 247732 250454 254676 255200 255950 265231 265399 271357 272740 280519 298713 307534 331042 344329 345719 347456 348259 349081 351503 353026 379417 386956 404496 420243 443264 452375 453561 454924 455557 482789 492739 496284 498932 502881 526533 534342 536722 540424 542959 545800 560504 569810 611543 612629 626380 633147 637585 648647 653826 654376 655155 656656 669984 688558 693742 699431 700226 700316 701159 704034 708733 711870 716126 718229 719387 732691 741333 746166 752014 771378 772316 774301 776202 784143 796515 799237 806841 811642 813375 816925 821057 826066 829407 841962 845487 864571 867893 872505 873676 893119 895250 895504 896431 904403 907649 912040 918558 918795 922528 938330 939017 940678 940745 948743 956055 958808 967288 973502 973932 989400 994568 995018 997124 1001291 1010996 1015633 1021717 1024413 1032476 1032978 1042103 1048808 1064489 1073031 1081882 1088804 1102273 1105739 1124532 1125894 1128048 1131396 1137518 1138636 1141176 1143126 1149058 1155494 1157219 1158720 1172771 1173047 1177819 1182145 1186669 1192343 1193578 1205577 1206334 1232071 1236776 1237743 1245045 1246311 1253707 1254136 1257355 1257744 1268760 1272843 1273368 1280079 1291650 1295399 1297084 1298713 1305129 1307140 1310963 1317045 1319586 1325990 1338678 1358592 1365895 1373735 1388427 1388741 1394040 1395587 1396792 1415259 1429541 1430596 1434990 1436780 1437906 1440409 1442227 1444492 1463776 1467505 1481602 1504334 1506094 1507101 1513250 1515388 1516601 1516704 1518078 1525102 1527632 1534767 1536424 1540364 1540808 1547568 1561245 1561400 1570300 1570380 1575188 1583387 1584108 1608935 1610350 1613708 1614979 1620192 1624388 1649476 1655606 1656971 1663221 1678309 1690091 1690140 1692186 1698290 1699495 1705823 1708170 1714913 1734985 1736595 1743003 1761299 1798690 1799774 1811061 1823649 1824531 1826523 1840168 1840760 1841073 1846994 1855456 1858585 1867937 1882533 1890146 1896923 1900919 1902383 1908737 1910450 1916605 1923599 1934970 1942672 1949894 1955359 1965548 1965815 1969465 1970346 1971401 1974133 1974388 1980859 1999553 2003594 2007098 2007872 2010704 2017422 2018860 2022098 2035938 2078963 2086202 2098345 2120842 2123242 2133817 2134602 2138547 2152688 2153410 2167368 2173273 2174215 2175153 2187306 2191261 2197386 2203033 2204199 2211460 2217889 2224216 2240773 2241316 2245063 2247935 2248823 2252997 2269261 2271128 2274477 2280092 2291331 2292549 2293847 2303324 2305184 2307439 2313023 2317633 2327067 2334656 2336329 2337697 2358356 2380244 2380979 2383599 2385615 2386883 2399808 2403490 2406193 2414272 2414434 2415149 2421349 2429729 2436352 2438422 2442862 2450895 2451275 2470347 2478401 2501377 2512754 2513847 2516640 2528278 2538467 2541694 2545215 2546994 2549256 2549303 2549725 2558668 2588440 2590090 2592048 2595295 2603380 2607221 2614431 2621157 2647342 2661345 2663297 2666885 2705855 2709457 2711106 2716008 2724174 2730359 2731731 2734271 2759363 2764924 2765091 2766211 2767071 2770542 2771112 2775540 2781628 2789267 2789503 2789841 2793444 2800874 2822737 2832776 2833478 2838982 2839468 2842238 2871227 2893421 2909916 2913373 2919994 2929571 2931372 2948000 2948621 2949204 2950574 2952062 2952738 2953113 2955128 2955392 2964856 2968348 2968593 2982028 2998027 3004837 3008474 3009027 3015090 3026670 3035390 3044874 3046916 3059346 3061622 3063828 3065880 3068795 3083059 3088238 3091742 3096005 3102234 3114739 3131218 3141736 3142654 3157369 3174869 3175295 3177240 3179636 3182040 3184462 3187814 3198080 3202040 3207323 3218932 3225566 3228978 3232007 3235618 3247496 3268253 3271760 3274835 3282499 3286669 3287589 3292044 3292903 3297159 3300827 3304991 3310776 3314728 3316595 3319841 3324231 3327073 3347748 3360233 3362216 3364438 3367184 3393970 3402510 3408050 3412710 3417862 3424868 3429470 3436750 3440038 3445279 3448540 3450589 3455887 3456275 3465072 3468108 3470461 3473482 3479661 3492156 3508871 3509448 3509722 3511580 3525049 3525531 3526551 3541842 3542596 3560102 3567218 3579122 3581047 3582248 3588550 3594599 3601799 3602652 3603631 3616681 3619430 3631360 3634808 3635935 3645990 3650505 3660842 3666497 3667883 3688142 3696423 3703500 3725218 3743205 3755486 3768072 3769180 3774487 3780885 3787467 3793068 3812032 3817296 3817814 3823763 3827636 3834001 3837064 3854279 3860696 3863203 3865541 3868110 3878040 3881683 3882707 3893211 3900139 3905923 3906644 3911389 3912041 3919736 3965523 3965703 3991333 3991558 3993047 4001622 4012366 4019210 4029027 4030666 4034557 4038080 4071660 4073875 4086748 4090980 4109312 4112211 4113054 4122786 4141126 4163703 4167830 4173568 4174350 4175644 4178700 4178780 4188978 4200343 4204828 4212165 4213146 4213412 4213478 4238778 4262608 4267649 4272216 4281911 4284514 4308411 4328371 4333011 4343706 4352439 4354860 4355438 4368292 4370531 4371623 4371708 4377344 4384325 4388296 4391382 4398270 4402376 4404561 4405417 4410974 
999
1-21-22-23-79-80-81-82-83-999-
10
ATCTTGGCGCACTTTAGAACGGTTTAAATGTAAATGTGGGAAAGTAAACGCTTGGATGGAACTAGACCATAGCGTAATACAAATTTAGATTTCTTCCATCTAACATACGGGGGTGAGCGAGTCGTGCATTTTGAGTTGTGAGGCCAACCTGTTGGACGAATCTGCTATTCGAGTGATGTGCTCGTATTTCGATGCTTATTGATAAGAGGGATTTTGCAATTGTTGAAAATGCTTAGTTGCACTTTGGACTCCTACTGTAATTGTATTTGTTCTTTATGTTCAATTGTTCCTTTAACTTGAGCGTACTAATGTTTGGCCTCATTTTTGTCTCACAGGCCTTAATGTCCAAGCACCGAATGTGGTGTAAAGTATACTTTAGAGTTACCCTCCATGGCTATAAAGTCAAATACGAGTTCAACCAACTGCTTACAGGAAAATTATTGACAACGCCAAATATGACCTTCATACTGGTTTCTGTGTCGTCAGCTGCGTTATAAGAATAATACGTTGAGTCGAGTAAGGAGGTGCAAAGGTTTTTGACTACAATCCAATGCGTAGACAAATGTTATTACTGAGGGTTATACAATCTTAAGCTGATTAGAAAATGGCTTATCGATTAAATCCATCCTAGGCATTATATCTAGACAAGGCAAAGTAAGAATTGCCAGGCCAACAAAT
>73
13483 27075 38275 58006 77110 98578 138992 149003 198556 216741 276908 341863 486978 510839 599488 611263 633611 667913 727202 728546 783733 804900 805080 915427 940917 998453 1043499 1313228 1330238 1387764 1389942 1406360 1430659 1486328 1503741 1565564 1567246 1661816 1665889 1713421 1838249 1879801 1938237 2019606 2104087 2133668 2145084 2190856 2195025 2195606 2230136 2234742 2310657 2344647 2384967 2478579 2489978 2507719 2512260 2522919 2523953 2596548 2715784 2751912 2894794 2927640 3040209 3052512 3097307 3103336 3161579 3166191 3207107 3217421 3274939 3277633 3294035 3350549 3355224 3357856 3387145 3430069 3453261 3503384 3614770 3625738 3633913 3670392 3675649 3706809 3706810 3926136 3956309 4039991 4073796 4110190 4150819 4160558 4163077 4170784 4208439 4238670 4284473 4287339 4295154 4349114 4408952 
1278
1-21-22-23-79-1265-1277-1278-
8
TTTAAGCAGCGAGATAGTACGGATAATTTAGAAGGGGTAAGTCTCAGACCACTAAGTACGTCTACTATAGATCCAAGGAACGGACACAATTCTTTAAATAATAATAC
>74
4055 27696 31248 75464 113553 124729 127425 201401 247415 257844 262051 455074 540438 582389 666633 668525 685032 774159 991524 1003350 1069905 1079875 1108608 1206183 1289933 1317733 1352683 1410230 1445046 1476095 1485230 1486404 1539990 1747254 1765274 1972673 2014687 2015743 2019239 2092530 2148350 2237874 2241913 2320982 2579263 2585422 2757205 2757206 2762027 2780649 2786361 2939037 3026770 3074686 3269648 3274213 3328050 3437659 3477813 3540181 3604209 3643523 3643577 3658081 3704821 4044888 4065897 4107669 4230891 4266805 4379766 
1301
1-21-22-1288-1300-1301-
6
TACTACATAGGTTTGGGATTAGAGATTCGTACATACGACCTACTGGTTCTGTCAGATTAGATTCGTTTCCT
>391
39253 66814 281357 483817 530349 860979 875580 970258 1004456 1567208 1597929 1894370 2014232 2531757 2671509 2782447 3135699 3241888 3272796 3330255 3605169 3671792 4036124 4314929 4365960 
390
1-21-22-23-79-80-81-82-83-84-85-86-87-88-89-90-216-217-218-222-223-229-231-257-277-278-279-281-283-287-335-363-379-381-383-384-386-388-390-
39
GTGCCATTTGTGGACAATCCGTATT
>75
192229 524180 1838794 2072444 2865744 3403068 
157
1-21-22-23-79-80-81-82-83-84-85-86-87-88-89-90-91-92-96-148-150-152-153-155-157-
25
TTAATG
>77
31647 36296 124353 149455 152793 183351 279213 319040 356161 516191 526352 527598 620368 666273 722570 752054 943473 956891 966539 1030863 1042262 1053250 1074232 1240698 1294844 1392459 1457128 1463382 1483621 1485106 1697451 1729541 1802293 1818451 1952562 1968950 1998935 2054081 2066162 2080002 2192465 2200500 2226149 2229515 2259313 2398556 2488932 2523759 2776820 2781373 2781460 2913595 3015554 3178243 3252465 3408346 3492912 3607114 3648479 3702995 3819765 3820017 3901794 3976895 3981768 4084014 4097545 4207533 4376259 
581
1-21-22-23-79-80-81-82-83-84-85-86-87-88-89-90-216-217-218-222-223-229-231-257-277-278-404-405-406-412-413-429-431-437-438-522-544-546-547-548-549-577-578-580-581-
45
TTTCGGGAATGTAATTGGGTTGATCTTTATCATGTTTGGGTGCACTAAAGAGACAGACTAAGACATCTA
>78
4969 130176 148918 202207 216197 222831 250855 254631 263117 292907 328080 444449 468509 481786 551211 562596 577018 630922 638144 676406 774252 819306 822923 856064 862494 863112 914506 952745 953927 976170 1012372 1089137 1118587 1150177 1175607 1180867 1238961 1364312 1372351 1377634 1377693 1415224 1580037 1616907 1671264 1763279 1774607 1795163 1798258 1804356 1878598 1939253 1967872 2028190 2080399 2144841 2180263 2187303 2212688 2212689 2213584 2449093 2472777 2484936 2485986 2503296 2508454 2559653 2565570 2663123 2713287 2765427 2773875 2800907 2821333 2825478 2838518 2896706 2899735 2954869 3035103 3097244 3173107 3206682 3245194 3249166 3256982 3315405 3456410 3487162 3535867 3563716 3580906 3610331 3772598 3772599 3787432 3796984 3854678 3868642 3879243 3901145 3922573 3969095 3981821 3989224 3995284 4088249 4138469 4165349 4182791 4195810 4223315 4257779 4338500 4353008 4360452 4360661 4377040 4381270 4398979 4404717 
41
1-21-22-23-24-32-33-35-37-38-39-41-
12
CTTGTATTGGCGCAGTTTGCAGTCATCGTACTAGAAGGGTGCGCTTGTTCGCATATCTCGAAATTGTTTTATACTATTCGACAAGTCTCTTCTTGTCATCTCCTATGACATATGGGCTGACT
>943
2084697 2118936 2541779 3864565 4148801 4232555 4306896 
942
1-21-22-23-79-80-81-82-83-84-924-925-927-929-930-940-942-
17
TAAGACT
>288
1198656 1399526 2736158 4016353 
287
1-21-22-23-79-80-81-82-83-84-85-86-87-88-89-90-216-217-218-222-223-229-231-257-277-278-279-281-283-287-
30
TTCG
>119
20356 142235 223666 271391 349101 470696 547495 582324 621848 634913 798187 1443875 1882526 2204586 2318851 2398063 2419022 2586027 3215997 3282655 3419892 3643876 3806581 3810725 4012527 4138076 4309327 4386426 
115
1-21-22-23-79-80-81-82-83-84-85-86-87-88-89-90-91-92-96-97-111-112-113-115-
24
AGTTTTGCTTAGCTTTTTACGAAATTAC
>586
no site
580
1-21-22-23-79-80-81-82-83-84-85-86-87-88-89-90-216-217-218-222-223-229-231-257-277-278-404-405-406-412-413-429-431-437-438-522-544-546-547-548-549-577-578-580-
44
no base type
>180
1108874 1914779 2881382 3242617 3901234 4096857 
179
1-21-22-23-79-80-81-82-83-84-85-86-87-88-89-90-91-167-179-
19
TCTTGA
>94
14297 52078 59024 129654 153778 284674 287668 397039 487237 541081 722584 768469 806031 835478 900374 975404 981687 982570 1013852 1124263 1203308 1356677 1362536 1371960 1405595 1515194 1515539 1533840 1547322 1564326 1673100 1693356 1701266 1739058 1744418 1794685 1838029 1979028 2144898 2225500 2339088 2341231 2442775 2542053 2566609 2572940 2590754 2608656 2761087 2770779 2807229 2813069 2831835 2856498 2877091 2991856 3034301 3035719 3250408 3421440 3428620 3559358 3676528 4085506 4127102 4143595 4200754 4272324 4281766 4306055 4389075 4403605 
841
1-21-22-23-79-80-81-82-83-84-85-86-830-836-837-839-841-
17
CAATACTTGGATCTTTCGGTCGTTATCACTTCTCTGTGTTATGCGAATTGATTTAATAGAATATTTCAGCCA
>95
27473 27587 75919 89170 92085 148791 167620 176083 205423 209566 214695 258241 274652 288432 289913 290727 301674 360787 388246 405958 441412 494834 523596 542413 564069 609730 687439 687455 687991 723114 736699 770678 829152 907575 939713 982643 985742 986274 1010358 1030069 1042711 1050420 1062451 1088874 1098468 1100900 1139963 1172589 1193997 1195289 1248357 1333273 1369555 1379939 1381002 1381437 1388439 1415100 1435613 1506559 1537707 1603662 1621874 1671817 1687075 1712038 1726085 1772977 1836329 1917228 1958189 1977171 2014503 2065784 2080169 2094215 2107838 2126911 2143932 2153632 2182950 2185295 2204547 2224191 2224529 2257801 2371547 2389368 2395284 2402986 2408761 2442561 2467404 2509725 2523403 2538304 2573138 2575134 2586628 2593281 2686163 2695075 2707001 2782287 2800084 2859847 2862967 2870373 2870968 2895062 2896990 2952294 2957557 2982927 2986926 3083187 3088854 3157786 3213999 3233857 3279781 3451316 3486163 3524653 3536343 3556386 3654645 3708364 3771432 3788927 3791488 3806531 3873365 3887592 3974654 4002446 4109840 4151195 4153508 4167979 4204054 4212224 4293527 4295373 4358415 4360259 4371741 4388433 
25
1-21-22-23-24-25-
6
AGTGCACGCTCGCTTTTCTCAGCTTTAACGACTCGTTGATAGTGAAACTGGTACCTGACTACGCAAGATTCGATTAAAGGCTGAATAAATAAAAAACGTAAAAATATGACCAAATTCGGTTAAAAAGCTTATAACATTATTTCGGAAG
>246
19346 73292 97235 148251 164806 348025 415068 448199 520835 533382 540953 588900 608343 615418 648829 677000 731059 852498 852499 945239 1138252 1172052 1254131 1264875 1319038 1368091 1418498 1541853 1611618 1721969 1734468 1773658 1837362 1915546 1920586 2090616 2118447 2181295 2213532 2414782 2469990 2675498 2886356 2986827 3030993 3083527 3204752 3216761 3220049 3232441 3249666 3366590 3426440 3442149 3518469 3640354 3868915 4081245 4208855 
245
1-21-22-23-79-80-81-82-83-84-85-86-87-88-89-90-216-217-218-222-223-229-231-232-234-235-239-241-243-245-
30
TGCCCGCTGGCTTAAATTGTATGCGATCTCTATGTCTCTGGCAATTCGGAGACCGATAA
>101
no site
1218
1-21-22-23-79-80-81-1203-1204-1210-1212-1216-1218-
13
no base type
>103
26666 76990 170006 236256 302979 459822 525115 627868 688807 734446 744354 869740 923536 1044435 1056457 1058574 1345539 1461669 1501676 1579750 1603579 1724240 1774979 1827648 1924793 1963855 1968086 2177492 2272265 2311964 2677834 2743395 2882272 2884480 3008825 3011436 3021337 3090181 3091125 3519013 3590332 3805555 3833896 3915858 4175100 4304556 4355215 4405429 
1207
1-21-22-23-79-80-81-1203-1204-1205-1207-
11
TAAATAATGCGAAACTATTGCCATCTGGTGACCCCCAATTTTATGCGA
>999
2532 14401 23174 36538 39758 126803 139756 195360 225668 233358 233364 243598 251669 260282 309765 320180 381030 438271 447442 455325 455329 468357 514657 519185 522081 527316 528354 534427 565404 573384 590763 657578 684290 690248 700776 705602 715266 717588 815236 815851 821907 871271 916046 938246 948294 1014815 1040706 1063765 1097023 1105284 1109163 1110956 1131300 1143832 1220570 1287112 1310316 1368947 1395010 1397201 1400396 1410062 1417554 1458144 1490911 1492194 1496964 1505973 1523175 1523791 1559562 1574206 1584379 1585283 1585404 1611283 1639418 1639643 1640442 1659994 1694547 1695674 1706746 1726816 1797577 1839260 1889073 1900800 1906336 1920120 1924959 1935695 1936525 1963957 2017291 2019236 2062922 2072190 2097144 2110365 2128372 2129281 2130529 2145878 2177073 2199416 2222308 2231486 2241742 2246960 2301089 2341030 2350186 2379743 2390299 2424864 2437259 2447539 2449295 2472956 2495500 2511712 2562783 2563958 2577246 2581109 2608488 2641840 2712913 2790458 2791475 2858669 2870386 2927511 2955233 2959324 2985216 3069805 3088625 3105144 3118449 3137237 3188769 3244414 3254880 3271037 3296721 3302683 3311119 3369869 3371260 3440542 3464629 3475159 3509091 3521044 3555699 3560645 3573636 3679949 3696181 3697708 3771628 3772616 3785946 3786033 3788365 3811629 3898869 3989914 4012219 4054637 4105757 4117161 4119246 4130711 4138377 4197189 4210876 4263279 4269387 4269606 4287361 4290564 4316566 4334425 4336597 4367649 4374228 4377033 4385187 4394210 4395387 4408920 
83
1-21-22-23-79-80-81-82-83-
9
CGACGGCCTCCGCTTGGATGCGGGGGAATGCGGACCGGCGCCGGCGCAAAGGACTCTGGGGCCAACTACGACCCACGCTTCAATGGCGGTCGACCGCCCCGAGGCGCGGCCAGGGGTGACCTCCGACGACGTTTTGACGAGCGGTGGTCTCGGGCGGTCGGGCAGGGAATCGTACCGGCGGGTTGCAGCCGCGG
>1168
no site
1166
1-21-22-23-79-80-81-82-1160-1161-1163-1164-1166-
13
no base type
>105
1887377 
425
1-21-22-23-79-80-81-82-83-84-85-86-87-88-89-90-216-217-218-222-223-229-231-257-277-278-404-405-406-412-413-414-416-417-419-425-
36
C
>1180
17609 43191 69873 163670 165941 167577 201123 253969 418998 545911 583979 586644 894079 1006080 1078777 1139102 1326796 1430989 1626022 1850119 2053091 2080941 2278376 2308431 2369664 2751838 2754749 2773673 2818541 2824839 2897760 3062908 3371370 3402067 3464053 3641447 3796516 3797618 3821926 3877553 3909681 4148381 4154011 4164866 4169891 4340350 4381671 
1179
1-21-22-23-79-80-81-82-1160-1172-1173-1179-
12
GAAGTACAAGTTTAAAGGCTGAACTCTGTTTAATATTCCTTTTAGAT
>1185
40842 112737 154671 256830 266115 274930 339188 341082 382356 444355 495104 541048 573519 594027 608179 637516 738135 812065 938316 949019 978422 1006538 1117773 1118550 1211385 1244631 1285799 1298223 1305971 1333892 1510157 1555979 1605202 1795708 1889579 1939945 2017232 2194324 2242615 2474368 2486368 2560539 2794922 2798756 2820603 2847933 2900458 3005733 3041098 3134207 3138138 3150994 3213615 3241734 3368566 3420794 3449787 3504213 3564253 3626305 3885383 3939163 3961438 4002380 4129181 4144971 4212656 4293934 4294328 4296745 4306984 
1179
1-21-22-23-79-80-81-82-1160-1172-1173-1179-
12
GAATTATAGCTGTTTACGTGTGGTGAAATTATCTTCGAAATAAATTATGAAGACTATGAAAAGACGCCAAA
>106
4012 123476 181179 218284 233699 541662 617417 666107 685389 777487 779243 1155758 1772440 1923983 2249511 2368753 2407300 2561448 2608389 2699402 2822489 3013415 3014732 3297971 3575929 3589573 3701517 3755039 4195074 4357829 
510
1-21-22-23-79-80-81-82-83-84-85-86-87-88-89-90-216-217-218-222-223-229-231-257-277-278-404-405-406-412-413-429-431-437-438-439-447-463-464-508-510-
41
GCAATTGAACGTTGCCCGACAAAATCACAT
>447
3543031 
439
1-21-22-23-79-80-81-82-83-84-85-86-87-88-89-90-216-217-218-222-223-229-231-257-277-278-404-405-406-412-413-429-431-437-438-439-
36
A
>108
26448 65541 109703 158110 175941 212621 246263 454684 462479 464538 477039 636644 664338 768677 793057 844893 872841 878069 1012024 1048416 1066990 1100464 1224841 1313557 1427637 1430953 1443827 1473387 1626376 1731293 1793833 1809828 1815925 1823565 1913379 1969870 2034916 2243827 2378796 2440663 2444190 2472675 2480900 2559786 2701517 3090686 3139802 3250975 3309442 3450468 3517898 3560409 3574725 3655818 3827875 4031200 4095190 4183436 4207617 4345441 4346271 4368614 4380705 4386763 4408318 4408505 
140
1-21-22-23-79-80-81-82-83-84-85-86-87-88-89-90-91-92-96-97-111-112-140-
23
TAAAATCAGTTAGGGCAGTCAGTCTATTGTGTTGTTAGGACAGATGATCTCCGAAAACACTCAACG
>109
85572 96182 111066 137202 223085 227567 284055 460558 779043 809425 1066175 1167660 1211169 1254813 1376070 1418757 1475320 1491260 1710750 1716217 1888231 1906030 1913834 1972939 2108603 2184059 2264967 2506119 2531517 2617061 2819180 2994523 3035439 3086868 3090063 3119320 3141623 3312695 3312782 3343157 3398541 3471467 3607076 3804972 3897485 4068404 4130458 4356859 
360
1-21-22-23-79-80-81-82-83-84-85-86-87-88-89-90-216-217-218-222-223-229-231-257-277-278-279-281-283-287-335-336-338-350-358-360-
36
CCAGGAACCTCCCTTACTTCGACAGAAATCGTGACGAAACAAATATCG
>1266
37763 149323 387353 403364 403920 479632 535695 558501 752802 769663 812808 919393 991515 1073033 1087279 1144664 1324724 1390527 1519847 1546530 1651306 1755519 1762615 1775312 1797027 1815604 2037716 2077253 2108838 2128908 2144617 2315669 2814961 3004091 3061615 3218343 3261380 3351926 3542262 3564400 3643392 3850197 3894032 3973954 4299480 4316046 4363069 4376098 4385530 4390753 
1265
1-21-22-23-79-1265-
6
CTAATTTTCGACTGCAAGGATTTCTACATTAAAACAGCGATAATAGCACG
>110
1756 21306 32114 49764 56204 62373 64435 84176 107299 122884 124460 145591 147735 148596 212252 216424 237788 259287 288386 316591 318122 326335 329495 358495 419758 440581 455058 456292 479591 483462 484187 489149 510751 545082 559168 562041 566189 579311 598941 631592 668608 756176 886886 921435 946259 976102 1004270 1013707 1031270 1032941 1042067 1118511 1174236 1179087 1182186 1219080 1219629 1244028 1270454 1300226 1323228 1337245 1350876 1364973 1389336 1445021 1461227 1464223 1501683 1506090 1535352 1539329 1581913 1605524 1605691 1616392 1630227 1682297 1826971 1848329 1870831 1892143 1905555 1915152 1920763 1929380 1961491 2002679 2005348 2006240 2019301 2098209 2121719 2147598 2182388 2184229 2229876 2269446 2276426 2293773 2350238 2355091 2392433 2411421 2412291 2429248 2441785 2444639 2444886 2467560 2486864 2493691 2519645 2524148 2548596 2579730 2580905 2660592 2740311 2753892 2757544 2757995 2826881 2848046 2905042 2982566 3072492 3081078 3083289 3093917 3106940 3110600 3174320 3228890 3241001 3266379 3278762 3303964 3321696 3346103 3390550 3404108 3418035 3465356 3473652 3496543 3517426 3554996 3573435 3592470 3618935 3631204 3682887 3695182 3716775 3720451 3854996 3956631 3959102 3977968 4027970 4038242 4110162 4130132 4167855 4184966 4187997 4229940 4266694 4293130 4317473 4327483 4330432 4346712 4348966 4384914 4408564 4409138 
1095
1-21-22-23-79-80-81-82-83-999-1007-1008-1022-1046-1056-1086-1092-1094-1095-
19
TTATTTTTATTTTATTCCTCTTTCATCTATTCAGATAAATTTGTCTTTTATTATTGTTTGGTTATAATATATTCCTGTATTTAAAATCCCGTGTTTGAACGTGTTTTTTAAATACACTTTTAGAACCTAACAATTGTTTATAGCCGTTAATCTAAATCTTGAAACATGTATTCAAAAC
>114
63318 707620 984462 2322844 2529586 2617411 3002236 3440795 3480626 
475
1-21-22-23-79-80-81-82-83-84-85-86-87-88-89-90-216-217-218-222-223-229-231-257-277-278-404-405-406-412-413-429-431-437-438-439-447-463-464-465-466-472-474-475-
44
CGTGAAGAG
>1292
52733 56334 79162 117403 130449 138788 222486 232110 281628 364563 457171 483874 524095 578032 712271 818798 887391 946075 996469 1098698 1186775 1358794 1391868 1430158 1445922 1501468 1502795 1706034 1706262 1726541 1736992 1757105 1763855 1832350 1976798 2000298 2058447 2060845 2074806 2294876 2294894 2294896 2294903 2355289 2364786 2447282 2494263 2528170 2562752 2794793 2825336 2825882 2899538 2965900 3062515 3069778 3112675 3332626 3423426 3480435 3515582 3696179 3898637 3958797 4013927 4034477 4091590 4148377 4159830 4179179 4214751 4315691 4338635 4367911 4372010 
1291
1-21-22-1288-1289-1291-
6
TCATATTTACGTGTGTCGTGTAAAGCCGCACCGATGATGACAATCGAGAATACTCTATAGTCATAAATGGATGGG
>438
no site
437
1-21-22-23-79-80-81-82-83-84-85-86-87-88-89-90-216-217-218-222-223-229-231-257-277-278-404-405-406-412-413-429-431-437-
34
no base type
>107
1054780 2584847 2845519 2917821 4350315 4361056 
99
1-21-22-23-79-80-81-82-83-84-85-86-87-88-89-90-91-92-96-97-98-99-
22
TCAGCA
>87
35608 135329 203038 215977 283610 383716 441823 533547 549363 611048 694531 797736 1011511 1076689 1127493 1349733 1374201 1375044 1576481 1576527 1616061 1669158 1733134 1888373 1906078 1961735 2078246 2135154 2151222 2179825 2251605 2268433 2283191 2298194 2314689 2344499 2346318 2536599 2589036 2627618 2663795 2794071 2809633 2817502 2825581 3209156 3412611 3498198 3508970 3571828 3576231 3626562 3883178 3952308 3976595 4123770 4158493 4160371 4218416 4218941 4229167 4234960 4236237 4256210 4311664 4350305 
86
1-21-22-23-79-80-81-82-83-84-85-86-
12
TTCTATTGGGGTCCCCGGGTTCTCGGGTGCAACTAGATCAAACCGACTGCCACATATAAACCTTTA
>1022
no site
1008
1-21-22-23-79-80-81-82-83-999-1007-1008-
12
no base type
>117
52757 95403 100574 217767 377361 482425 548815 717124 816331 875715 888400 902703 947228 1106091 1173238 1253208 1279589 1323768 1369692 1407086 1620382 1625886 1626615 1708805 1842389 2017111 2063328 2267540 2273166 2310181 2379495 2479342 2508404 2555063 2575094 2665890 2670263 2691752 2703603 2782007 2876450 2884693 2898767 2907267 2989012 3025962 3026304 3059353 3084549 3088876 3103770 3174748 3296600 3370790 3387090 3402747 3432105 3515663 3659483 3674671 3680806 3775759 3839335 3890037 3913451 4051561 4221524 4290736 4395995 
694
1-21-22-23-79-80-81-82-83-84-85-86-87-88-89-90-216-217-218-222-223-229-231-257-277-278-404-664-665-669-675-676-678-694-
34
TAAAACTCGGAGTGACACCTATAGACCCAGTAGATGAGCTGGAGCATTGGACAATCTCTTCTGATAATT
>508
1540352 
464
1-21-22-23-79-80-81-82-83-84-85-86-87-88-89-90-216-217-218-222-223-229-231-257-277-278-404-405-406-412-413-429-431-437-438-439-447-463-464-
39
A
>39
13394 24287 38202 190967 452504 1058079 1977298 2543313 2739911 2832835 3019989 3037562 3188748 3793383 3804847 4090745 4171620 
38
1-21-22-23-24-32-33-35-37-38-
10
TGGTTATATTAATACAG
>1089
20088 23152 29816 36956 37149 55688 57318 60198 61304 86074 89388 93093 97437 118715 119862 134282 159507 164438 192916 198830 210787 246847 248295 266100 266628 267729 290393 294950 346028 352314 353835 397646 401865 407118 437279 446855 458507 483997 522517 525687 579257 583523 599682 630133 639978 645166 654541 654711 694424 699566 699567 732110 745433 748828 750520 756655 774265 774774 780731 795446 795777 805122 844343 853662 883802 899421 901896 912062 932663 968415 983039 1002560 1038021 1040802 1056232 1064981 1074608 1081710 1112801 1122126 1124166 1150061 1168867 1192988 1193963 1201858 1210083 1223203 1225739 1228622 1231957 1238227 1238464 1243898 1327096 1333550 1334182 1344021 1368983 1388311 1396981 1421092 1444105 1445066 1520156 1555764 1563442 1574743 1584488 1592189 1603879 1608424 1657929 1658157 1659846 1668771 1673425 1698503 1700296 1708351 1713739 1741116 1753470 1774901 1802740 1843801 1857192 1877106 1896626 1899911 1924859 1951251 1958774 1959411 1959713 1969423 1975196 2085222 2086998 2104109 2114495 2124710 2125813 2126614 2135403 2139916 2152280 2159161 2205717 2210863 2220077 2221071 2225424 2233727 2237383 2267075 2289517 2332358 2336742 2394492 2397708 2399269 2413542 2417333 2420639 2425841 2433422 2468770 2499456 2512376 2519501 2528457 2544002 2571930 2579017 2590624 2593678 2595124 2597699 2605479 2645443 2649279 2657182 2694071 2696462 2711578 2737061 2743591 2761047 2800135 2800245 2800309 2814236 2863654 2885648 2925696 2946599 2965450 3024475 3031327 3039408 3041827 3057407 3086584 3089749 3112247 3130938 3131689 3136685 3141260 3142238 3157714 3169629 3176611 3197482 3197483 3208977 3215033 3237574 3282342 3296178 3349326 3353160 3354033 3361725 3365868 3385286 3400902 3412979 3418294 3419998 3439624 3456250 3475523 3505750 3541138 3542846 3545452 3564541 3591919 3641951 3678253 3687043 3690192 3696113 3724751 3726595 3777503 3778554 3798071 3804704 3808179 3825232 3839699 3855583 3856121 3861975 3863803 3880151 3907776 3909587 3962615 4025549 4057343 4067732 4109309 4116769 4143233 4145163 4169642 4211404 4233367 4322786 4353719 4386108 4388210 4391647 
1087
1-21-22-23-79-80-81-82-83-999-1007-1008-1022-1046-1056-1086-1087-
17
GATAAGACGTTTAATGCGATATAAAATTTTATACAAAATTAGAAGTTAGTTGTTTGTATCATCGTTTTTTCAGGGCGGATTATGAATATAGATATGATTCTCTAAAAACAATAAAATATTAAATGAGTGAAAAACTGGATCTATGAAAAATATAGGCTTTTACTGGAATAATCGTATAATGCCATTTACGTTATGACTTGCATGTATCAAAGATATAGAATTTGATAGTATTTTTTAATATGAAAGTCACTACACTATAAGTCATAAAACTTAGGAA
>417
no site
416
1-21-22-23-79-80-81-82-83-84-85-86-87-88-89-90-216-217-218-222-223-229-231-257-277-278-404-405-406-412-413-414-416-
33
no base type
>12
711697 1201778 3705930 4218944 
10
1-2-4-10-
4
AAAT
>118
230 211537 289163 388794 443476 645883 725343 776932 921249 1256075 1269959 2182613 2258011 2381011 2474273 2762903 2790067 2870302 3081552 3162150 3314648 3963305 4200962 4349459 
1078
1-21-22-23-79-80-81-82-83-999-1007-1008-1022-1046-1056-1057-1059-1077-1078-
19
GAATCTTTTTATTTAACCCTTATA
>120
2012536 3515244 
1166
1-21-22-23-79-80-81-82-1160-1161-1163-1164-1166-
13
TG
>123
22303 29998 48963 101014 122673 222486 224192 236547 253939 276001 278453 293273 311925 318685 386650 391909 445188 449401 471426 501462 506844 563118 571724 693434 757421 811519 817262 883918 923936 995816 999339 1015931 1036417 1037109 1072400 1086687 1115884 1120287 1145655 1169205 1175761 1243544 1274691 1398488 1453009 1483260 1524959 1536319 1544094 1664940 1665915 1691951 1702049 1703650 1708429 1731888 1739595 1747346 1766024 1800179 1820104 1821034 1826715 1870080 1884171 1892364 1905806 1942125 1955242 2020335 2054478 2091348 2134594 2187314 2212883 2289642 2351509 2411568 2461575 2463463 2473386 2480629 2520019 2532503 2537204 2551515 2572176 2590201 2649758 2688597 2749868 2750470 2758952 2763358 2764246 2765277 2794282 2820363 2867856 2959079 2987678 2988495 3109694 3143866 3188488 3243909 3244164 3297400 3342927 3351474 3424635 3474535 3494857 3523639 3577699 3599126 3675329 3784626 3898619 3904142 3957537 4053862 4057372 4109340 4122516 4122797 4141362 4145630 4162517 4195262 4206204 4289262 4299697 4371776 4372290 4407472 
933
1-21-22-23-79-80-81-82-83-84-924-925-927-929-930-931-933-
17
TTCCGTTAGATCCCCTGTCTCTATTTTGGTACTTGAATACACGATCTCGATAGATCGGACCCGTCCTCTCAAAGACTCAACGCTTAGGTTTGTTCAACTAAGATGAATAATAACTCCCCGAGTACTGGACATAAAG
>260
26680 90242 223916 226048 835071 994454 1264337 1807188 1968758 3063235 3170074 3399591 3469092 3870179 4400920 
259
1-21-22-23-79-80-81-82-83-84-85-86-87-88-89-90-216-217-218-222-223-229-231-257-258-259-
26
GGAGGTCCAGCACTT
>124
21661 27214 119869 128357 130835 137900 163395 258117 268356 288396 383282 397199 447460 474675 495651 510383 560664 694183 716630 727459 950621 1008257 1109296 1222942 1245734 1268196 1279265 1298707 1415795 1539455 1553249 1740931 1755506 1915700 1962884 1984909 2008844 2021011 2115535 2135661 2141946 2186165 2187367 2399834 2413105 2443409 2467746 2472539 2478671 2579120 2580641 2610528 2711948 2727331 2742434 2765633 2856692 2886926 2899324 2986507 3036863 3081341 3141945 3288252 3339749 3405902 3537869 3546490 3550473 3603744 3620430 3623861 3672886 3804892 3822790 3890518 3912978 3968454 4029047 4063699 4223253 4257561 4275857 4284798 4317176 4350242 
806
1-21-22-23-79-80-81-82-83-84-85-86-87-88-804-806-
16
CCTTACGGGAGGCCATTGCATTTGATCTCTATCTGCTTTGGCGCAATGTATAATACTTCAGAGGGAGGAACCAAGAGCTCCTGGAA
>126
no site
819
1-21-22-23-79-80-81-82-83-84-85-86-87-811-812-813-815-817-819-
19
no base type
>129
65375 264780 294872 455567 492846 493597 520480 552189 582103 652192 662178 681248 682029 739650 783934 1042577 1107077 1267909 1280969 1361785 1880226 2017414 2023268 2031116 2119748 2127974 2211383 2215339 2231294 2269622 2319370 2335690 2360074 2376662 2383903 2694110 2710977 2759285 2788695 3071794 3366998 3384987 3495393 3499687 3565517 3604016 3694296 3701065 3804030 3924900 3994436 4072506 4099306 4359009 
986
1-21-22-23-79-80-81-82-83-84-924-925-927-929-930-940-942-964-982-986-
20
TTTATGAGCTGGTAGTTTAGTCTTTGTGTGAAGGTAATGACGTAGGCAAGTATT
>1144
27497 36955 68227 78093 98536 107881 136746 141025 197344 202132 239911 247207 270821 298037 298596 310733 324320 329079 364142 383383 424736 503669 505839 545593 568756 585709 613499 614125 619628 698970 733235 734151 740002 749439 869887 879848 997277 999382 1001305 1064686 1077917 1090133 1149517 1221279 1229720 1230584 1285040 1314925 1315351 1321556 1431628 1442612 1483627 1485284 1498936 1507647 1509991 1523482 1539935 1541633 1545785 1575363 1580976 1580977 1620658 1625894 1676064 1699088 1753603 1775901 1814311 1823711 1836136 1846060 1870173 1901595 1910401 1943764 1961242 1972572 2038726 2067098 2081888 2081937 2137022 2139764 2144031 2173507 2187273 2191279 2197908 2203214 2243995 2277663 2281153 2288517 2292804 2351111 2401253 2421223 2445414 2446515 2470006 2492343 2493263 2528859 2530354 2557892 2607630 2627193 2628397 2653626 2662101 2758268 2792635 2925471 3000092 3045516 3049061 3091804 3143117 3143550 3164252 3185235 3212414 3234794 3248374 3269513 3330057 3362457 3401451 3449781 3504174 3587467 3593758 3661925 3685212 3784411 3804091 3809901 3817823 3868305 3874274 3876903 3877696 4018010 4035501 4096445 4119397 4122979 4182819 4259079 4266883 4268477 4289826 4311810 4340206 4363634 4378779 4405441 4409668 
1143
1-21-22-23-79-80-81-82-83-999-1007-1109-1111-1141-1143-
15
CGTATTTTAAGTTGCGAGATTAAACTATAAACCTAAATCAAGGTACAACTATACTTAGTACTGCATATACATGAACTAATTTTAATTCAATAATAATTCAAAGATATTTTAGATGCCAAATTCCTAGAAAAAGTGATTTAACTAAAGCACAATAAAAGTGT
>762
228482 526146 1800269 2278202 3277069 3967584 4063210 
740
1-21-22-23-79-80-81-82-83-84-85-86-87-88-89-90-216-217-218-222-223-229-231-257-277-278-404-664-716-728-730-740-
32
AAGCAGA
>734
3315831 
732
1-21-22-23-79-80-81-82-83-84-85-86-87-88-89-90-216-217-218-222-223-229-231-257-277-278-404-664-716-728-730-731-732-
33
C
>130
59009 118463 207370 263742 279855 315958 324115 405497 418705 453146 469372 490876 519901 615430 628435 641364 671621 784429 800580 815187 875420 949480 1004861 1018691 1037580 1071513 1104905 1158759 1288545 1315701 1354960 1368545 1427264 1596144 1611957 1686617 1740362 1770830 1822701 1869878 1916325 1968386 2013549 2056773 2057476 2098635 2110113 2208088 2221322 2246234 2318536 2363126 2373179 2420780 2420781 2885975 3040572 3191047 3207440 3228519 3266040 3407452 3426960 3515218 3540006 3545486 3670576 3726216 3767228 3774105 3852926 3922926 3925492 4073416 4121988 4144445 4204353 4260833 4290734 4298208 4336433 4358866 4361064 4381106 4388401 4408772 4408852 
637
1-21-22-23-79-80-81-82-83-84-85-86-87-88-89-90-216-217-218-222-223-229-231-257-277-278-404-405-637-
29
CCGGGATGATGGTAGGATGCTAAATTTCATATTGTACATATACTATTCGATCTAAAGGGCTTAACTCCGCTCAAATATATAACAAAT
>133
88448 89896 327169 353249 540396 596334 627779 680999 852713 860132 974042 993810 1023824 1131034 1135092 1144019 1180448 1258095 1464211 1540790 1553511 1623337 1801283 1842159 1927164 2180527 2230611 2234571 2241527 2337718 2401241 2547786 2592438 2645969 2675049 2870013 2870466 2953161 3049451 3175063 3224014 3315753 3398544 3441281 3496017 3641564 3661492 3672989 3721301 3791797 3981044 4088957 4125199 4125800 4141192 4196010 4225186 4338365 
107
1-21-22-23-79-80-81-82-83-84-85-86-87-88-89-90-91-92-96-97-98-99-107-
23
TTTTCGAATAATCCGGGTCTTTTAGAGTATCTAATAGCACTGTAGACGACAATATACG
>135
16738 30318 53264 72934 151733 161822 170105 198326 227577 251118 289838 290583 363781 384070 391310 396227 469692 478480 495583 550469 581481 583684 657422 667899 705545 706970 754240 755018 809062 852877 895820 915729 948579 952434 1010235 1011890 1014721 1036698 1070764 1106695 1111991 1195034 1207500 1210592 1235422 1253454 1320738 1327688 1346202 1415046 1430279 1526076 1560879 1585248 1597973 1622444 1677231 1691892 1745942 1837583 1838066 1930585 1939273 1957735 2127341 2246146 2330694 2349116 2460348 2468584 2499139 2517722 2520726 2561692 2604348 2648290 2676056 2709829 2743975 2790599 2799486 2820289 2835695 2881726 3000596 3036904 3063740 3290685 3347637 3355058 3366675 3367397 3389000 3493229 3550730 3555180 3602414 3618825 3678694 3684650 3690891 3774291 3798344 3804265 3806158 3822162 3866610 3896124 3903327 4004717 4008382 4008941 4044760 4095069 4114618 4140871 4159644 4176267 4229218 4331706 4338365 4367058 4368394 4397358 
195
1-21-22-23-79-80-81-82-83-84-85-86-87-88-89-90-91-167-179-195-
20
TCCAGCTGGAAGGTCTTTTTTTTGGGAGTGACTTTTGCTGCTCCAAGTCATAATCATTTTGATGTTATCATCAAAACTGTTATGACACAGGGACCGTACATTGCTCACATGACTATAAAACTGA
>136
no site
654
1-21-22-23-79-80-81-82-83-84-85-86-87-88-89-90-216-217-218-222-223-229-231-257-277-278-404-405-637-639-641-643-644-648-654-
35
no base type
>1
no site
wired

0
no base type
>116
650976 1153321 2469569 2697890 3786826 3859920 
115
1-21-22-23-79-80-81-82-83-84-85-86-87-88-89-90-91-92-96-97-111-112-113-115-
24
ATTGGC
>1197
375835 453470 507794 513801 931274 944222 1106959 1119435 1598472 1944355 2078938 2239489 2437960 2776487 2947925 3091722 4088994 4169256 
1196
1-21-22-23-79-80-81-82-1160-1172-1188-1190-1192-1196-
14
ATTAGGTTTAAAAAGAAT
>144
256924 1941028 4027247 
143
1-21-22-23-79-80-81-82-83-84-85-86-87-88-89-90-91-92-96-97-111-143-
22
TAA
>138
162805 191388 218631 265263 444408 608501 905827 924849 940575 948818 1038154 1245864 1282756 1380259 1411920 1433367 1457395 1512856 1580642 1818638 1872278 1973208 2399320 2399775 2425336 2435445 2452360 2546011 2605303 2730402 2826855 2994479 3065935 3119344 3608884 3620291 3650152 3689706 3999867 4230565 
212
1-21-22-23-79-80-81-82-83-84-85-86-87-88-89-90-91-167-179-195-196-198-202-204-212-
25
ACTGTTTATCTATTTCTCCTTTAGTCCGGCTTGAGAGCCA
>139
99791 100937 116922 147722 174823 266624 316266 402959 486600 633242 642448 703413 790500 808867 1030561 1030618 1205942 1293439 1622385 1626125 1682356 1702440 1763782 1878749 1942274 1980123 2122600 2236755 2362914 2374242 2382575 2384269 2385894 2386015 2559762 2594307 2660706 2674065 2819381 2867807 2882799 3025169 3059081 3147569 3202466 3229528 3273787 3307770 3342681 3438241 3515191 3709413 3717845 3828047 3848918 3867679 3910744 3917085 3994077 4233426 4330011 4365640 4381234 
513
1-21-22-23-79-80-81-82-83-84-85-86-87-88-89-90-216-217-218-222-223-229-231-257-277-278-404-405-406-412-413-429-431-437-438-439-447-463-513-
39
GCCTCGCTCGTTGTGGATCTTAGAAAATAACGCACGCCGAAAGCCTTCTCCCAATATGCACCT
>381
1501733 1693509 3030956 3781103 
379
1-21-22-23-79-80-81-82-83-84-85-86-87-88-89-90-216-217-218-222-223-229-231-257-277-278-279-281-283-287-335-363-379-
33
TTGA
>581
no site
580
1-21-22-23-79-80-81-82-83-84-85-86-87-88-89-90-216-217-218-222-223-229-231-257-277-278-404-405-406-412-413-429-431-437-438-522-544-546-547-548-549-577-578-580-
44
no base type
>141
54838 481160 505695 563811 830774 864822 878386 1080945 1103567 1253153 1325027 1372569 1584890 1599251 1746970 1874009 1940075 1985949 2075891 2361951 2452932 2477561 2490591 2546576 2578081 2710157 2748076 2768303 2794955 2871623 3271792 3315414 3362161 3452988 3483022 3486930 3515856 3539721 3580941 3587775 3599176 3627170 3776843 3979729 4233304 4288131 4404988 
1262
1-21-22-23-79-80-1224-1228-1230-1234-1256-1258-1262-
13
GAATATCATCGTGTCCCTAGTCCTCCGCTGACATTCAGCCAACCATC
>906
46587 445276 
905
1-21-22-23-79-80-81-82-83-84-85-879-885-891-893-897-905-
17
GC
>142
112639 899930 918760 1074255 1102058 1210439 1545212 1588953 1607990 1819428 1847643 1857844 2061016 2086089 2437860 2534089 2620301 2991472 3035865 3108268 3309392 3330858 3336144 3367226 3393747 3541165 3718854 3788790 3818164 3885071 4085272 4104733 4310409 
212
1-21-22-23-79-80-81-82-83-84-85-86-87-88-89-90-91-167-179-195-196-198-202-204-212-
25
TAGGTACACAATCCGGACATGGACGTTCTAAGC
>145
141546 204504 435344 492181 555924 645397 686659 1017724 1184472 1329839 1344827 1436790 1493002 1569499 1756737 1800374 1871493 1894508 2139759 2142550 2201466 2263991 2455969 2699464 2773506 2837824 2902023 3109486 3169431 3233229 3242388 3456965 3473901 3548940 3599282 3777065 3855752 3856698 3913339 4058849 4114351 4121855 4134814 4269446 
263
1-21-22-23-79-80-81-82-83-84-85-86-87-88-89-90-216-217-218-222-223-229-231-257-258-259-263-
27
GTGACTCTTATGACTCCGGATACTATAATAACCCAGCAGCTACT
>678
no site
676
1-21-22-23-79-80-81-82-83-84-85-86-87-88-89-90-216-217-218-222-223-229-231-257-277-278-404-664-665-669-675-676-
32
no base type
>373
59752 441399 1060113 1613630 2149599 2207162 2420587 3145534 3243470 3548210 4171015 
372
1-21-22-23-79-80-81-82-83-84-85-86-87-88-89-90-216-217-218-222-223-229-231-257-277-278-279-281-283-287-335-363-364-372-
34
CTCTATAACAC
>146
102858 134150 151513 173840 196420 251118 283445 332115 356577 452591 459138 481423 496550 537352 564208 624892 631781 655896 691352 750588 768541 810332 854452 953509 1013787 1014030 1083727 1235754 1259930 1289351 1312608 1324405 1374517 1439700 1451110 1514580 1534330 1692848 1880853 1911265 2073671 2083227 2112545 2118301 2135854 2144802 2161333 2244341 2251005 2304588 2323112 2347993 2355851 2364098 2414931 2498014 2577652 2580181 2604924 2623951 2677328 2702185 2738165 2760619 2799936 2813329 2832989 2908024 2956935 2963037 2968561 3005843 3007437 3011642 3013421 3034875 3042875 3068994 3114188 3170450 3249266 3294425 3364343 3406134 3493440 3537887 3614815 3640349 3714649 3714837 3871196 3966537 4082969 4121452 4145040 4160654 4168571 4179867 4194223 4251641 4260949 4275956 4278091 4290775 4303572 4304247 4325924 4354188 4358271 4368038 
160
1-21-22-23-79-80-81-82-83-84-85-86-87-88-89-90-91-92-96-148-150-152-160-
23
TTTCAACGGTTGAAATATTTTATGCGGGTACGATTAATTTGCTGTAGTTCTGCAGAAAATCAAGAGAAAGGTCGAAGATGATCCCCCGTTAGCTGGAACAGAAGTCCCAA
>1247
112718 305805 527977 667264 826888 1163490 1306796 2230121 4363121 
1245
1-21-22-23-79-80-1224-1228-1230-1234-1235-1243-1244-1245-
14
GCAATTAAT
>205
1676390 2641203 
204
1-21-22-23-79-80-81-82-83-84-85-86-87-88-89-90-91-167-179-195-196-198-202-204-
24
GG
>22
92199 194681 196642 404326 457452 489935 551525 597816 637319 665293 841764 857696 880562 900221 945214 1037012 1047165 1068432 1070702 1075279 1087193 1106422 1149551 1178116 1200418 1292102 1327890 1393626 1413148 1445781 1526819 1570566 1588899 1609840 1630148 1676290 1692141 1804409 1847919 1854300 1960284 2135870 2147022 2329533 2334007 2345037 2529680 2660319 2680658 2695378 2713795 2821342 3005185 3009692 3041871 3133536 3256494 3402816 3518167 3556275 3614982 3798095 3829770 3864995 3885886 3958403 4005607 4069292 4182695 4255922 4257220 4338732 
21
1-21-
2
GCTCGCCGAGCGTCACCGCCCCTCGGAGTGAATGCACAGCACCGGAGGGGTTTGTCGTGGCCCCCGCAAGGA
>147
30350 62433 94868 148115 148695 166309 181120 214520 415399 683255 710396 740711 799159 970628 1158817 1322143 1482902 1508290 1524647 1581295 1819450 1884507 1889644 1981397 2035468 2063255 2084016 2218953 2292142 2326898 2336670 2378159 2621079 2853380 2854768 2856814 2958146 3023772 3035977 3106039 3158494 3304935 3453483 3538409 3572137 3615885 3863817 4132101 4141307 4164335 4283324 4305604 4329118 4376651 4392392 
260
1-21-22-23-79-80-81-82-83-84-85-86-87-88-89-90-216-217-218-222-223-229-231-257-258-259-260-
27
AGACCGGTAACTGTCATTTGACGACGGAGAGGAGCACACCCTACCGTCATGAAGA
>149
no site
763
1-21-22-23-79-80-81-82-83-84-85-86-87-88-89-90-216-217-218-222-223-229-231-257-277-278-404-664-716-728-730-740-762-763-
34
no base type
>927
3446 65083 66632 117389 123745 198401 257071 339230 353197 402836 422678 455024 635139 708056 759746 834857 857643 858464 942616 1034381 1110721 1236433 1241572 1287372 1422666 1422667 1534551 1599557 1708792 1789933 1832509 1836417 1852877 1873700 1946999 2010880 2151780 2186127 2306472 2434749 2440935 2477984 2480809 2494430 2540554 2541477 2542543 2624986 2652254 2771383 2948524 3089299 3112700 3168492 3200478 3219500 3302589 3349917 3413785 3488122 3499497 3697585 3771009 3787466 3799512 3880175 3990093 4007272 4087880 4090453 4097569 4132509 4138622 4166290 4343784 4345548 4401509 4409954 
925
1-21-22-23-79-80-81-82-83-84-924-925-
12
TATTATTCTAAACCTTGGAACCGCTTTGCAGACAGGTACTCACGCGAGCGAGTAAACATACTGCTATAAGTAAAAATC
>151
no site
671
1-21-22-23-79-80-81-82-83-84-85-86-87-88-89-90-216-217-218-222-223-229-231-257-277-278-404-664-665-669-670-671-
32
no base type
>154
26871 27697 30726 34377 56343 202300 212780 317805 360842 559781 560275 579232 649603 652993 661498 720247 795140 936104 947304 967866 1051729 1112752 1141577 1256261 1256631 1256675 1375346 1386907 1442247 1452686 1463108 1469611 1482381 1484320 1524532 1541357 1549199 1569808 1575018 1634964 1660551 1678888 1718682 1732176 1734170 1790006 1890580 1890587 1913011 1935014 2076493 2159488 2204927 2230969 2270480 2275670 2474861 2621583 2670506 2839832 2851557 2963027 3038667 3162248 3202978 3277958 3369471 3403572 3441386 3448314 3547132 3565657 3596227 3805609 3824169 3836235 3863294 3889737 3915384 3917828 3925325 3960736 4024790 4066599 4085418 4143395 4275850 4322931 4334318 4342560 4346746 4363536 4376904 
1033
1-21-22-23-79-80-81-82-83-999-1007-1008-1022-1023-1027-1031-1032-1033-
18
ATGTGTAAAGATACATACATAAAGATAAAAGCGTATAGACTTGTATTTTGCGTCGAAAAATCGAAGAATTACGGATATGGTTCATTGATTAAC
>156
60213 110306 198376 294661 421388 551652 749520 806625 959456 1037022 1070369 1077920 1248521 1387488 1461308 1512313 1645590 1739239 1740658 1759823 1906604 1941349 1962157 2038809 2111284 2187288 2268462 2344238 2379414 2471286 2544393 2995481 3014416 3075229 3109224 3114280 3192855 3200247 3211514 3221142 3259903 3296281 3312512 3477187 3558699 3613886 3916308 4044840 4131861 4165432 4298733 4408796 
617
1-21-22-23-79-80-81-82-83-84-85-86-87-88-89-90-216-217-218-222-223-229-231-257-277-278-404-405-406-412-413-429-431-437-438-522-544-546-547-548-602-603-605-609-613-617-
46
CTTGTGGTGAATTTTGGTCGGAGCCGGGTCGTCGGCAGAGTCTCAAAATCGG
>301
146610 290917 574149 1330641 1940549 2435925 2538210 2680491 3830776 4108495 
300
1-21-22-23-79-80-81-82-83-84-85-86-87-88-89-90-216-217-218-222-223-229-231-257-277-278-279-281-283-287-288-290-296-300-
34
AATGAGACAA
>158
146231 329054 352932 505900 648294 714029 722564 758639 860735 860857 860858 874391 903493 1043433 1056628 1082891 1114539 1200144 1207404 1302874 1384340 1414250 1462754 1473541 1662379 1704822 1746414 1879775 1887631 2024010 2049666 2079207 2115355 2158619 2184626 2272075 2315459 2396319 2481288 2571274 2572199 2599903 2626678 2692706 2709438 2733259 2758197 3154801 3189919 3263340 3274399 3440590 3479278 3525396 3561073 3622241 3668674 3774424 3824466 3859381 3964445 4082458 4194012 4215665 4325019 4346011 4396504 
610
1-21-22-23-79-80-81-82-83-84-85-86-87-88-89-90-216-217-218-222-223-229-231-257-277-278-404-405-406-412-413-429-431-437-438-522-544-546-547-548-602-603-605-609-610-
45
TTCCAGGTATTTATCCCGAATATAAAGACCGATGCTGTCAAGCTAAGATGTGTTTTCTTCAACAATC
>159
421085 549352 690461 721165 739231 1318091 1433915 2741791 2927240 3065764 3559843 3640243 3774291 4074892 
442
1-21-22-23-79-80-81-82-83-84-85-86-87-88-89-90-216-217-218-222-223-229-231-257-277-278-404-405-406-412-413-429-431-437-438-439-440-442-
38
CTGTCGATTCCCTA
>161
140642 160074 161239 168980 279449 302370 392222 414492 460351 495476 633875 693647 755295 819788 859794 954235 1060677 1098459 1133854 1232735 1352871 1363437 1390361 1491905 1504991 1563703 1594811 1596866 1627782 1661760 1686577 1708194 1824611 1942071 1948196 2000495 2029715 2071225 2086775 2127458 2220402 2328698 2334878 2451786 2499608 2523982 2571345 2711165 2755914 2775515 2781455 2881472 2947925 2969414 2989693 3086767 3166308 3193668 3244446 3279443 3407768 3439405 3473796 3526170 3526538 3567374 3575954 3790450 3882631 3997777 4035852 4046924 4146795 4165967 4186928 4197277 4209707 4258471 4330597 4376966 4400709 4405577 
1292
1-21-22-1288-1289-1291-1292-
7
TGCCATATATGTTTCTAACTCCGTTGTTGTTTATACGTTCTCAATAAGGAAGGTGTTAGTAACTTCAATTTAGCGCGATTAC
>164
39686 40237 48767 65394 76530 89986 95639 102908 130530 154882 161179 171250 187363 204630 212329 225344 225389 260004 314177 325647 393952 397894 419772 439313 441589 478210 497682 503875 504504 506567 512961 517215 541262 542470 544910 569083 625085 626807 659220 680024 686794 694360 784100 852711 865091 886006 911811 965587 978349 987982 1031879 1048061 1058239 1069307 1070344 1074111 1094707 1125256 1145112 1151004 1196737 1266309 1310312 1318563 1327385 1344318 1345251 1388827 1429038 1485100 1494589 1534637 1615932 1639452 1641305 1649256 1676629 1679523 1826451 1880697 1884706 1887251 1897122 1899111 1901184 1914693 1916506 1939861 2038707 2089635 2105605 2191148 2198326 2204661 2208264 2250815 2312044 2334045 2346278 2350315 2401698 2505819 2511615 2516682 2518079 2537381 2587327 2594905 2665161 2672661 2707843 2732121 2752969 2769544 2782975 2821620 2822478 2840243 2859267 2881496 2918654 2949884 3016193 3047617 3158861 3175964 3214966 3220514 3264209 3264603 3293087 3314399 3398469 3494170 3498364 3540311 3566549 3577864 3578152 3676300 3707164 3813712 3853639 3871880 3875017 3901772 3907629 3968986 4016738 4033317 4059257 4118432 4121213 4122480 4126282 4128906 4140384 4141127 4149947 4153225 4159589 4196509 4250093 4260155 4304293 4310555 4314028 4316598 4328376 4363029 
1221
1-21-22-23-79-80-81-1203-1221-
9
TACATATTTTATAAATGTATAAGATCGCCTGAGTTATTTACTATTGGACGGATTACCAAGACGTGCCACAGAATCTTAGAGCCTGGGCGACCACCCTTATGCACCAGGACATCGAAATTAAAATCGCAAGATTACATCTTTAAATTCCGTAGCATTTGACATAAACTCGA
>165
20389 29588 30944 38213 42756 58517 128671 161503 168877 228847 248523 304215 332131 365358 583956 637128 660859 677708 692783 747232 842847 853579 859383 1052182 1063431 1070832 1084476 1112530 1235272 1307200 1332623 1394560 1423805 1513845 1536681 1592237 1605108 1642800 1739545 1764881 1960553 2033788 2057986 2109930 2122395 2185295 2243744 2246298 2318079 2332384 2434023 2465611 2468058 2471742 2587568 2653724 2672503 2716782 2720430 2825268 2851937 2898729 2925824 2938582 3165813 3176744 3297340 3498640 3554787 3556885 3598519 3661530 3743656 3770832 3838643 3886426 3901479 3989579 3989646 4012954 4090452 4119817 4285412 4371609 4372558 4377865 4378908 4385177 4410200 
1283
1-21-22-23-79-1265-1277-1281-1283-
9
AGTTTTAACAATAACTTGTACGTCGATCGTAGCGTTGTGATAGTTTGGCACATATAAACGACATTAAAAGTTACAATTTATCTAACACA
>166
10043 37450 45716 47241 51289 63885 65631 85740 99870 117542 123289 135503 160297 231585 237116 310972 394767 418343 450737 491940 495890 498976 499711 506504 542136 549873 551206 597411 608684 634425 677608 679507 690051 699779 717051 755475 756758 806963 812454 812809 830753 845318 851776 874121 878577 881117 901275 915418 920362 1008324 1025047 1049664 1174178 1196917 1206777 1242715 1248679 1291557 1365253 1369933 1409797 1439291 1480023 1500786 1503576 1535131 1536664 1580207 1700770 1701143 1701647 1736428 1792149 1797024 1812215 1902358 1909750 1918811 1942128 2065914 2114250 2178981 2218619 2278328 2447729 2451783 2522804 2549367 2665034 2671532 2678236 2787991 2840047 2858295 2910921 2913043 2920801 2956450 3016147 3032429 3041415 3158835 3179016 3190718 3216277 3233390 3291282 3297340 3306876 3423457 3431436 3508540 3512912 3539141 3614801 3650571 3689141 3707389 3771295 3773815 3850511 3882905 3922701 3967507 4023049 4033364 4040753 4075145 4083340 4131236 4165432 4171148 4187958 4221027 4296077 4310671 4315395 4369096 4381746 4391008 
935
1-21-22-23-79-80-81-82-83-84-924-925-927-929-930-931-933-935-
18
GGCGCGATAAGAAATTATCCTTGTGTCCGAGGATTTTTCAAAGACCAACTTGTTGCCACTCATTATCTGTTTATGCAGACCGTACCGAATTCTAAACTCTCGGCTAGAAAACTTAGGTGATCAAATTCAAAAGACACACC
>874
16352 22873 376369 845554 1205869 1322473 1426547 1750325 2211872 2372099 2558074 2740986 2779061 2898668 2902343 3035328 3043162 3071966 3702119 3902450 3991554 4110769 4120365 4209353 4294569 4304299 4321056 4387488 
872
1-21-22-23-79-80-81-82-83-84-85-86-830-836-844-846-866-868-872-
19
ACAGTTAGGAAGAGGCGAATCTAAACGA
>171
249268 346518 2351514 3640302 
475
1-21-22-23-79-80-81-82-83-84-85-86-87-88-89-90-216-217-218-222-223-229-231-257-277-278-404-405-406-412-413-429-431-437-438-439-447-463-464-465-466-472-474-475-
44
GGTC
>173
24806 46589 47371 159425 187353 192410 203346 210239 225746 307361 318209 423660 447827 450707 470654 497680 568620 597368 662263 678495 690164 718501 800751 835088 853057 988586 1037161 1070564 1111855 1203089 1221912 1239187 1255736 1271980 1297768 1338877 1348184 1373133 1378396 1406145 1430997 1437934 1473949 1516840 1546629 1551763 1552536 1579214 1603074 1655020 1710224 1826655 1838904 1877716 1888937 1940374 1967523 1969430 2032766 2076038 2198725 2213335 2239913 2314069 2396124 2420574 2426883 2443379 2467728 2470370 2539480 2560273 2560274 2577371 2587276 2619530 2757669 2817087 2833795 2916939 2950293 3023550 3035380 3351806 3384221 3447078 3470124 3521333 3527100 3550394 3554691 3597231 3665585 3720635 3793945 3828021 3859548 3917395 4022365 4199714 4220356 4250430 4340075 4364511 
863
1-21-22-23-79-80-81-82-83-84-85-86-830-836-844-846-847-849-851-853-855-857-859-863-
24
TACGTTGAGAAACATGCGATTAATATAACATTAGATAACATGTAAAAAGATTTTGCATCATTTTTAGGTTAGCCTATGCACGAAGAAACAAGTATTCGATTAAG
>174
29644 
93
1-21-22-23-79-80-81-82-83-84-85-86-87-88-89-90-91-92-93-
19
C
>1033
63752 594070 665230 1474639 2538773 3084315 3542337 4250022 
1032
1-21-22-23-79-80-81-82-83-999-1007-1008-1022-1023-1027-1031-1032-
17
TCTACATG
>175
14065 102766 206982 304635 330237 469807 528979 550954 560949 639438 731280 831001 861140 912749 985190 991637 1013663 1018067 1229569 1268011 1285204 1436117 1476107 1575772 1630633 1777091 1828743 1960017 2018286 2198526 2213403 2255001 2384961 2392415 2405574 2413175 2490551 2604303 2624879 2737393 2751737 2782345 2806440 2821026 2853987 2864335 2995211 3043752 3152179 3338144 3431344 3508291 3540626 3579118 3680920 3809502 3858400 3867472 3870933 4009300 4072113 4139437 4182751 4200653 4298878 4339684 4355300 
1042
1-21-22-23-79-80-81-82-83-999-1007-1008-1022-1023-1027-1031-1032-1040-1042-
19
CTAAGTATGTGTGAAAGTTTCAGTTATTACTCTGGGTTAATAAGTTAAATACCTTACTTAATTAAGC
>177
144670 169202 281649 326379 436172 588673 668262 756162 768054 771287 959379 1050244 1288646 1336252 1568631 1740914 1761663 1803290 2002954 2181597 2437789 2465913 2494274 2653449 2700426 2819919 2946041 2989431 3147763 3472138 3485938 3486896 3486897 3526137 3588258 3591762 3668233 4121706 4216493 4269452 
955
1-21-22-23-79-80-81-82-83-84-924-925-927-929-930-940-942-943-947-948-952-954-955-
23
AGTAAAGATCCTTACAACTACTTTACTAAAATTGCAAATA
>178
360922 
528
1-21-22-23-79-80-81-82-83-84-85-86-87-88-89-90-216-217-218-222-223-229-231-257-277-278-404-405-406-412-413-429-431-437-438-522-523-524-525-526-528-
41
A
>796
1338877 
794
1-21-22-23-79-80-81-82-83-84-85-86-87-88-89-90-216-778-780-786-788-792-794-
23
T
>844
134024 233016 287933 331633 498298 881105 989312 1606248 1986492 2384452 3569508 3569759 
836
1-21-22-23-79-80-81-82-83-84-85-86-830-836-
14
CTTTATCGCTAA
>183
no site
143
1-21-22-23-79-80-81-82-83-84-85-86-87-88-89-90-91-92-96-97-111-143-
22
no base type
>184
89059 253996 585204 725810 856933 886935 931337 968056 1030758 1111087 1181537 1395587 1399653 1469940 1802485 1802709 1972379 2006491 2049605 2128811 2144657 2411868 2606163 2616560 2668220 2669769 2716862 2846702 3017077 3086987 3107017 3165955 3401737 3429751 3489268 3537683 3546867 3560027 3638027 3660429 4160653 4376175 
989
1-21-22-23-79-80-81-82-83-84-924-925-927-929-989-
15
TTAAAACCGAGGCTTTCTAAACATATTATCAAAGAGGGTATT
>186
49156 62200 124670 131121 133234 227186 232876 278276 346771 423730 441184 455387 494303 582602 612429 663438 732839 741459 811256 813747 855950 864919 919030 923168 946392 1043868 1058872 1084185 1120836 1148335 1173921 1383133 1440636 1526859 1592297 1599759 1718835 1773172 1953186 1977112 2140444 2176940 2190576 2192845 2344745 2363677 2441494 2653878 2667765 2753906 2854416 2895093 2923243 3174835 3209080 3212730 3287385 3305767 3308766 3423838 3461183 3522554 3611382 3684397 3770762 3788010 3856122 3862860 3954882 4096452 4158104 4266633 4304502 4340003 4367882 4380483 4380594 
629
1-21-22-23-79-80-81-82-83-84-85-86-87-88-89-90-216-217-218-222-223-229-231-257-277-278-404-405-406-412-413-429-431-437-629-
35
CTTATATTTTGAAGGTTTAGTAACCAATCATAGCGTAATTGGAGAGCACGCACCAGTAACAGATCCAAACGTCGAGT
>188
35669 65390 126883 217993 240158 601059 640408 698507 759673 788606 829076 878207 991732 1002181 1015031 1052800 1118020 1168931 1201379 1458056 1504704 1543936 1569969 1623304 1627394 1642686 1659062 1698505 1817905 1833412 1836043 1843801 1902386 1904724 1907445 1945437 2015824 2160912 2226216 2383051 2482223 2614172 2729006 2742514 2778812 2825998 2903117 3050124 3092795 3176741 3248937 3269510 3270006 3297136 3446967 3468470 3590937 3613139 3617668 3836364 3875733 3888446 3951670 4075260 4091139 4122180 4264123 4338218 4357233 4374311 4409151 
1301
1-21-22-1288-1300-1301-
6
GTGTTCGTGGTACTATGAAAAAGATGTATTGCTTTGGTCCAATGAACCCAGGAGCCATTGATCAAGACTTA
>272
no site
270
1-21-22-23-79-80-81-82-83-84-85-86-87-88-89-90-216-217-218-222-223-229-231-257-258-266-270-
27
no base type
>775
417348 726752 803748 906679 2806626 2953894 3084423 4036385 
771
1-21-22-23-79-80-81-82-83-84-85-86-87-88-89-90-216-217-769-771-
20
CGAGACTA
>189
69322 441191 482180 516779 595153 680525 768080 775206 834829 884642 898354 998195 1079749 1368954 1437843 1548671 1588097 1595318 1628096 1645232 1816438 1828855 2113996 2160528 2215432 2276671 2446014 2446189 2526571 2646317 3287371 3362021 3417349 3602566 3607711 3890305 3999642 4135766 4150249 4376224 
292
1-21-22-23-79-80-81-82-83-84-85-86-87-88-89-90-216-217-218-222-223-229-231-257-277-278-279-281-283-287-288-290-291-292-
34
AGGTTAAGTCCAATTCGTTTTTTCCAAACGTGAGACCCTA
>746
39666 60670 161739 234060 494825 1500211 1755755 1764548 1971327 2011118 2202420 2330091 2401145 2524063 2849476 2912468 3015077 3274122 3671864 
745
1-21-22-23-79-80-81-82-83-84-85-86-87-88-89-90-216-217-218-222-223-229-231-257-277-278-404-664-716-728-730-740-741-745-
34
ACAATGCTCCTTAAAAACC
>534
no site
524
1-21-22-23-79-80-81-82-83-84-85-86-87-88-89-90-216-217-218-222-223-229-231-257-277-278-404-405-406-412-413-429-431-437-438-522-523-524-
38
no base type
>192
13891 18716 26713 50672 53212 65697 93371 102336 102777 112254 115907 128299 130069 142907 210801 216027 216362 319902 329909 331994 357278 377346 447466 463978 469007 486288 522220 555953 680702 692505 757319 814522 856025 874109 991449 996738 1019978 1024447 1073355 1248302 1274807 1318908 1329788 1333903 1377739 1448516 1463923 1494762 1522336 1532388 1549919 1598662 1622366 1723826 1741901 1761995 1771972 1792046 1879538 1889724 1907599 1908772 1941534 1958924 1974919 2033133 2106987 2186069 2201198 2313931 2383488 2383602 2385158 2402113 2416264 2480863 2489924 2532835 2559999 2594633 2597063 2644005 2686415 2807836 2817703 2901947 3002180 3131108 3234401 3257313 3288248 3292155 3361762 3479372 3479747 3593958 3608187 3624857 3724327 3792221 3887017 3950655 3964810 4003285 4049606 4091185 4109318 4204420 4209093 4278996 4317140 4339133 4339309 4341000 4349010 4358068 
866
1-21-22-23-79-80-81-82-83-84-85-86-830-836-844-846-866-
17
TCCGAAAATCCTGCGTTCGGTTGAACTAGGTTCACATATGATAGTGTATAAAAAAGTACTTTTTTCCGTGATAGCCTGGTGAAAAAACTACATTCGAGAAGGGATGAGCCATTCAA
>888
282393 636195 646138 794798 827041 923026 1054685 1328869 1466127 1521261 1646042 2122186 2313837 2323937 2396194 2736921 4188055 4368398 
886
1-21-22-23-79-80-81-82-83-84-85-879-885-886-
14
ACTAGTTGTTTCCACTTT
>193
58240 146518 164330 176783 243362 251827 255483 478286 598866 688610 791253 879804 881282 1282536 1291127 1295302 1376641 1392349 1394951 1518189 1695731 1766191 1954441 1972832 2015161 2205440 2282059 2339127 2381045 2480864 2540830 2711145 2746615 2768918 2792232 2894913 2906828 3001709 3190496 3221371 3226888 3227716 3262394 3321387 3381098 3381190 3409701 3416362 3477898 3531099 3579784 3587279 3614502 3666094 3668740 3817516 3880468 3911370 3912565 3913973 4115280 4174441 4195683 4232087 4282770 4291386 4406962 
1296
1-21-22-1288-1289-1291-1295-1296-
8
TATGTTATGATGGCTCTCATATTAGTGCTACAACGAGTACAATGCACCACAATTTAAGTTGAAGAAT
>194
1052478 1673432 2100504 3285453 3776198 4338395 
557
1-21-22-23-79-80-81-82-83-84-85-86-87-88-89-90-216-217-218-222-223-229-231-257-277-278-404-405-406-412-413-429-431-437-438-522-544-546-547-548-549-550-554-555-556-557-
46
GCTATC
>1011
1718 7268 10174 13482 13699 20407 32773 37040 46552 50593 56531 61842 88764 121245 158688 164814 165507 172664 251635 300776 392990 409297 497393 549875 551637 552361 596475 654355 658985 661929 729357 771326 772400 787745 814443 828422 909921 989137 994091 1049161 1157583 1228067 1279709 1287639 1324918 1363330 1423699 1441334 1486965 1492049 1537796 1564586 1589234 1619841 1630279 1672808 1687744 1713460 1736653 1747966 1829837 1849034 1879566 1930898 1952160 1956381 1971093 2047861 2053701 2066828 2123145 2127760 2181410 2191428 2215204 2216571 2223553 2242238 2282058 2287549 2288237 2297974 2330343 2332153 2352231 2364420 2396140 2432170 2512478 2616790 2623635 2705603 2711204 2743259 2745310 2801147 2819673 2953871 2957418 3061362 3105332 3190125 3265772 3266997 3277985 3286017 3314986 3352192 3458422 3470377 3543422 3549269 3587944 3626467 3653386 3680944 3690137 3693428 3696316 3703264 3771585 3808977 3814737 3912156 3962794 3985572 4052488 4057367 4111073 4117307 4148174 4148809 4159405 4162072 4163589 4200993 4251796 4265593 4289444 4292602 4297109 4299514 4305071 4313156 4338203 4340286 4356690 4362120 4396073 4399104 
1009
1-21-22-23-79-80-81-82-83-999-1007-1008-1009-
13
ATTACAAAGCCCTAGACCATTGATGATTCATTCGCGATAAAACTGGCATTCTAATAAGTTTCAGTTCTAATTGTATTATCACAAAAAGCGTATCATCAGCACTCTACAATTAATTATTTGAAAATGAAGATTTCTGATACTTTAAAAGAA
>197
26642 69338 115229 119498 121425 159385 163303 165320 190573 225201 233112 242548 251165 251167 291816 377426 524758 542829 583054 679748 682665 794567 810027 905698 940522 954133 954508 993723 1049073 1098824 1102914 1112392 1128074 1264368 1275375 1567488 1696953 1744020 1758702 1762175 1946132 2069911 2096585 2149384 2175739 2346626 2361691 2448890 2485989 2543289 2612364 2692134 2755565 2818643 2837551 2924803 2981119 3029985 3232036 3266667 3392649 3478150 3661962 3958918 4181750 4185999 4234566 4345660 4379273 4405700 
281
1-21-22-23-79-80-81-82-83-84-85-86-87-88-89-90-216-217-218-222-223-229-231-257-277-278-279-281-
28
ATCTATCGCGATATTTTCTGTACATGGCAGTTGTCGATTTCACATAAAGGACACAAGTTTAAACGGGTAC
>200
170627 183736 699698 838254 876847 1242552 1422971 1428547 1774338 2388451 2729092 3575333 3582092 3596002 3665474 3726109 
157
1-21-22-23-79-80-81-82-83-84-85-86-87-88-89-90-91-92-96-148-150-152-153-155-157-
25
TTTAAATTTCAAGACG
>1161
2222 3186 3812 4206 11055 22568 32581 58314 93947 108320 110936 125546 139417 152260 184254 195233 199726 200609 203109 213529 214026 224012 234695 236976 237077 283239 315654 332006 354157 392282 419013 419526 422761 441793 449967 454165 503934 523247 537189 552941 558830 587850 604740 640423 687189 690167 694954 718144 723565 724339 743807 747983 751736 770215 781421 799002 805511 807795 816645 830530 841650 841651 860260 861358 885477 922955 923464 933624 939231 955694 991959 1011610 1036813 1043499 1043619 1052188 1087812 1119948 1126578 1133723 1149932 1152085 1179279 1243792 1265434 1285717 1304610 1306874 1317241 1318052 1336781 1376599 1376642 1458106 1460029 1492939 1548651 1549646 1564799 1580776 1625676 1652272 1654689 1660045 1677145 1688561 1694050 1698192 1718131 1736732 1736733 1739328 1765092 1791961 1793851 1804383 1804742 1823738 1862262 1897489 1902386 1915427 1930745 1947061 1976092 1976799 1980196 2004888 2057274 2066584 2094281 2097189 2099224 2122395 2122866 2145616 2162222 2191183 2191184 2208037 2215838 2268235 2283474 2303051 2312864 2324629 2329297 2331786 2362466 2364577 2398948 2417468 2422401 2436836 2450245 2475787 2479674 2491892 2505741 2531069 2591457 2603471 2639690 2699456 2702727 2712947 2742591 2742996 2813075 2827345 2834601 2880480 2881669 2919205 2930393 2933729 2956731 2967669 2986216 2990775 3005734 3027019 3072437 3106143 3128379 3137917 3141630 3143729 3157303 3169807 3202766 3209143 3217010 3218672 3227672 3274197 3277456 3293518 3299892 3309473 3330637 3359036 3367848 3401565 3408349 3415624 3429233 3431590 3446374 3454435 3469504 3471662 3495973 3504611 3509558 3570207 3571122 3595027 3623291 3624660 3654876 3680527 3700221 3858856 3896048 3913370 3915629 3919155 3959074 3968725 3977250 3985035 3996342 4064811 4085770 4113001 4122941 4136287 4144744 4161092 4183402 4215426 4216342 4216708 4225762 4228101 4254739 4286885 4311802 4343708 4360964 4381644 4387503 4398557 4398573 4401662 4407428 4409231 
1160
1-21-22-23-79-80-81-82-1160-
9
TGCTGATACTTTCTCGACAGTTTTACATTGCAATTTTGTTGATGGTTACTTAGGATCATCAAATTACTTTGTAGTGGTATTATTCTTTGCAGCACAGTTAACTGTAGCTGCCCAAGTTCCTATTTTGCATGTATACGTTCATGATCTAGGGAAAATTAACTGCTATTAATTGCCGATCTAGGACACCTACGATGGGCAAAGACACTGACACGAGCAAATCTAATTATTCCTCCCCGTTTAAAAAATCTCCGATAAACG
>201
18181 71345 86306 103442 124655 148629 286134 382437 383068 481225 604901 1045244 1111943 1173983 1253686 1325818 1412690 1492275 1716562 1805280 1875309 2004928 2054843 2066489 2119297 2142062 2146537 2159477 2183189 2205767 2208732 2223444 2241535 2429003 2436516 2528280 2567779 2574864 2620857 2733766 2782928 2889136 2981640 3081704 3104155 3176644 3358544 3502981 3578794 3609449 3653930 4055962 4055964 4119857 4139533 4209656 4338333 4345682 
1037
1-21-22-23-79-80-81-82-83-999-1007-1008-1022-1023-1027-1031-1032-1033-1035-1037-
20
CGAGCTATATTTAAACTTGAGGATATGTAGATCCCATTTTTAACCCCGTTACCTAGGG
>203
20741 53278 60195 117013 293895 381488 549753 610876 641766 677490 755274 757888 880184 909588 945166 1009854 1151413 1163559 1171706 1242158 1349603 1500149 1574094 1593481 1617069 1685004 1839209 1882594 1935773 2238001 2273879 2354582 2390124 2473284 2509283 2599219 2616984 2714673 2794608 2830350 2866228 2937137 2981235 3016367 3023486 3114230 3185316 3217611 3249847 3373323 3393246 3571640 3598334 3771310 3776888 3987683 3999640 4003742 4101210 4101211 4110796 4130524 4145981 4320160 4360995 
657
1-21-22-23-79-80-81-82-83-84-85-86-87-88-89-90-216-217-218-222-223-229-231-257-277-278-404-405-637-639-641-643-657-
33
GTTTCCTCTTTTCTAAAGAATTGTGCGTGTTAACAATAGTTTTCATTACCAAACGAAAGGTATCT
>1019
23338 24509 35137 47317 47343 68551 90452 90909 116253 116975 124534 145478 160775 160814 173770 229303 269553 320087 449527 471640 486543 513728 522353 570798 597415 663789 692100 699745 700855 716405 717786 779625 804062 861019 872746 886139 902583 911927 920866 1008692 1015049 1040415 1059618 1102924 1113783 1133792 1144446 1175537 1176926 1193829 1273606 1287081 1307894 1347021 1412802 1446005 1507438 1568252 1690137 1722667 1799482 1880294 1912283 1920360 1934693 1984819 2034211 2066846 2070401 2070980 2114135 2260094 2283313 2300972 2344630 2347618 2396679 2431831 2448990 2451549 2457704 2469441 2504379 2504380 2509748 2574561 2648616 2650171 2702604 2732939 2747962 2761952 2810688 2815816 2822581 2881128 2882317 2889449 2910520 2918573 3053616 3081599 3208522 3210412 3230975 3239269 3290535 3304586 3314987 3333392 3342207 3349764 3415051 3434076 3455442 3482823 3542672 3549089 3598124 3629143 3629144 3799821 3816432 3816833 3816849 3840186 3871918 3875137 4001807 4040719 4062824 4087048 4117554 4182283 4223466 4267960 4270281 4399121 
1017
1-21-22-23-79-80-81-82-83-999-1007-1008-1009-1011-1015-1017-
16
CTGGAGTCTATGATTGAAATTCTTCTAGTATTGATCATTCGTACTTCCTAATTTACTGAAGTGGGTATAGTCTGGCTTATCTAAGATTAACCAATATATATAAAACCGCCTTCTTAGTATTAAAAAAATCGTTAATCG
>700
1352868 1509259 3882554 
699
1-21-22-23-79-80-81-82-83-84-85-86-87-88-89-90-216-217-218-222-223-229-231-257-277-278-404-664-665-669-675-697-698-699-
34
AAG
>287
no site
283
1-21-22-23-79-80-81-82-83-84-85-86-87-88-89-90-216-217-218-222-223-229-231-257-277-278-279-281-283-
29
no base type
>475
533067 3186094 3785206 4173504 4338298 
474
1-21-22-23-79-80-81-82-83-84-85-86-87-88-89-90-216-217-218-222-223-229-231-257-277-278-404-405-406-412-413-429-431-437-438-439-447-463-464-465-466-472-474-
43
AATGT
>413
166565 484005 941722 1151304 1446733 2838897 3056767 4215433 
412
1-21-22-23-79-80-81-82-83-84-85-86-87-88-89-90-216-217-218-222-223-229-231-257-277-278-404-405-406-412-
30
GTGAAGTT
>206
20738 30743 34605 53136 143559 194030 242416 301132 317594 605174 720178 743671 747085 755098 791671 822212 858362 875363 912096 961598 966379 971335 993016 1038108 1099425 1132890 1143873 1235551 1237818 1240330 1274041 1294675 1331414 1388627 1454247 1462845 1473414 1525657 1603218 1635068 1684274 1718410 1769115 1814006 1817935 1824636 1826355 1841314 1878930 1914217 1945933 2012283 2020120 2119541 2123169 2185538 2200694 2240891 2245499 2271143 2282190 2317990 2325312 2378572 2392278 2392445 2427396 2444383 2505817 2619964 2655923 2718032 2719617 2729454 2824295 2902693 2931151 2938762 2965811 3102405 3130407 3156715 3168309 3180516 3184909 3206744 3215270 3259145 3450065 3462247 3499969 3520863 3529292 3530098 3547134 3584475 3589711 3605725 3659478 3659984 3668985 3719868 3722702 3788286 3818936 3832159 3839369 3961826 4018206 4039319 4043682 4094857 4132949 4205867 4229961 4304291 
947
1-21-22-23-79-80-81-82-83-84-924-925-927-929-930-940-942-943-947-
19
TTACTATCTTATTCCAAGTGATAGTTTCGTTTAGTACTAAGAGCATATAAGTTATACTTATTCAAGACATATGTGATGAGCACGGGATCACTCTCTAAGGTACAATTAGGATTTCC
>208
149071 486377 525216 787098 843115 844110 955465 1051785 1205961 1505979 1924434 2096715 2254302 2274272 2350621 2478540 2547936 2730955 2837982 2964554 3151959 3435116 3509035 3993013 4090671 4269317 4292724 4321966 4397871 
225
1-21-22-23-79-80-81-82-83-84-85-86-87-88-89-90-216-217-218-222-223-224-225-
23
TTCCACCGGTGATCTCGGTGGACCGCCAC
>515
no site
513
1-21-22-23-79-80-81-82-83-84-85-86-87-88-89-90-216-217-218-222-223-229-231-257-277-278-404-405-406-412-413-429-431-437-438-439-447-463-513-
39
no base type
>210
4996 23624 28357 71142 238859 254070 254470 327467 332156 360884 386323 551243 558975 596259 641650 652066 684898 716860 724307 842639 863066 876440 946865 953347 962151 1147213 1216259 1257951 1258530 1281275 1398938 1437943 1455167 1457517 1502408 1538442 1556949 1612745 1621108 1721665 1795090 1803747 1813526 1852102 1853840 1871803 1878503 2081570 2106972 2113898 2123169 2157177 2208545 2233533 2273044 2313416 2329085 2344957 2362120 2396600 2411228 2434916 2468514 2478089 2489915 2516631 2539921 2545531 2655105 2717264 2751085 2775793 2881470 2887477 2890518 2924177 2968164 3045552 3095899 3097889 3167626 3215030 3226499 3235572 3246623 3311752 3347570 3356079 3431722 3435938 3446221 3462758 3785731 3813650 3874044 3965657 3973852 3986495 3990222 4075600 4100715 4102998 4128349 4166534 4186243 4221470 4262826 4292788 4294713 4332480 4380496 4384240 
76
1-21-22-23-24-32-56-58-60-62-76-
11
GGTAATAATGATTATGCCTAATTAATTATATTGCGTGAACTTATTTTTTATCTGAAAACGTTGGCATATAATCTAAGGTGCTATTATGAGAATAATTAACGATTTGGAATTG
>211
10598 17589 35828 185990 281359 546337 578811 917319 934554 962438 1019119 1049565 1317167 1519683 1566511 1794852 1823093 1884353 1940057 1975818 2057773 2211866 2351486 2411433 2560160 2666385 2827515 2831787 2898539 3167279 3310300 3349231 3403828 3416857 3658893 3666935 3918948 3984372 3997400 4119761 4129281 4140765 4187368 4191216 4379854 4380643 4398868 4404778 
516
1-21-22-23-79-80-81-82-83-84-85-86-87-88-89-90-216-217-218-222-223-229-231-257-277-278-404-405-406-412-413-429-431-437-438-439-447-463-513-515-516-
41
AGGAAATGATGGTTTATTTCTCGGCCGAACTCGCACAATCCATAACGG
>606
1077308 2794351 
605
1-21-22-23-79-80-81-82-83-84-85-86-87-88-89-90-216-217-218-222-223-229-231-257-277-278-404-405-406-412-413-429-431-437-438-522-544-546-547-548-602-603-605-
43
GC
>137
199871 487683 987072 1725234 1870772 4122615 
131
1-21-22-23-79-80-81-82-83-84-85-86-87-88-89-90-91-92-96-97-111-112-113-115-119-121-125-127-131-
29
TCGTGG
>213
22351 52177 137604 211935 229485 249237 253776 294843 321339 343873 419257 471936 482155 630082 637616 657303 715665 758072 813685 852977 874692 884552 1039157 1044577 1061682 1062185 1064167 1174363 1312341 1323335 1329905 1345118 1371939 1392474 1407151 1412435 1412757 1426089 1434518 1439164 1513460 1527712 1534650 1550239 1576805 1578755 1580238 1593176 1625163 1663982 1672365 1686728 1734754 1747499 1791701 1794441 1839768 1860404 1883879 1981372 2053488 2057893 2068546 2123182 2151577 2225332 2225550 2230907 2288325 2344585 2383260 2415502 2598979 2666677 2674066 2706940 2716241 2741750 2768712 2786692 2817910 2861152 2906833 2921266 2963154 3010061 3033499 3043008 3069992 3080743 3132858 3179009 3242192 3252910 3322678 3326232 3394216 3428205 3467323 3471495 3485785 3505340 3537459 3537543 3581197 3593354 3604770 3624723 3649486 3657848 3789931 3899595 3908086 3959424 3983679 4021451 4034349 4089969 4137040 4186572 4196694 4203902 4205786 4207495 4280981 4285803 4380121 4404958 
1181
1-21-22-23-79-80-81-82-1160-1172-1173-1179-1180-1181-
14
ATTTATTAAGATCTGATTATTATCAATAAGGTTTCCGGTGATGCTTCGTACACTACGTATTCACGCTCGCAAGCACACAATCCAACGGTAATAATCTAAAACAGGCACAGACGGCACTGTCACCTGAG
>666
1210509 1414365 2202491 3982979 
665
1-21-22-23-79-80-81-82-83-84-85-86-87-88-89-90-216-217-218-222-223-229-231-257-277-278-404-664-665-
29
GGGA
>432
30278 45106 75586 138864 212125 327175 403236 610442 630400 634665 863698 989185 1057293 1090329 1166783 1180874 1226091 1480868 1582249 1624135 1918790 2023093 2047282 2057434 2133649 2317007 2322797 2606049 2720147 2877508 2894958 2989959 3159305 3179219 3436579 3558518 3862601 4074346 4206182 4305265 4407211 
431
1-21-22-23-79-80-81-82-83-84-85-86-87-88-89-90-216-217-218-222-223-229-231-257-277-278-404-405-406-412-413-429-431-
33
TAGCTGTAGTTAATAGTCGGGTTTGACCGTACGACGACTCC
>214
1771 31258 49445 54562 64973 77539 127496 169639 198328 211576 245735 260709 299364 314154 324228 325497 348365 389265 389757 414838 481569 512416 629436 636246 638212 649306 659020 664791 686562 776536 777451 780682 806605 822890 870187 893653 899319 919126 946311 989297 1017867 1070410 1115796 1133475 1153516 1156962 1167949 1254582 1361802 1405831 1423811 1434045 1437936 1478498 1480782 1482573 1501119 1501892 1512988 1526803 1526839 1548127 1628290 1647469 1652216 1657720 1660440 1722138 1757634 1766865 1776885 1794486 1830620 1840205 1877360 1905517 1935589 1945745 1946731 1960666 1961706 1963776 2006361 2082191 2107663 2162837 2170813 2203875 2211121 2217857 2228812 2233442 2253528 2254034 2296445 2311913 2328730 2378938 2380297 2462577 2486335 2509253 2613854 2643915 2716153 2727096 2792072 2818854 2880507 2919808 2938874 2966503 2987643 3008975 3064701 3111930 3113107 3113758 3182994 3257531 3278302 3303444 3308470 3331864 3344133 3351483 3367238 3462880 3463561 3476033 3478501 3479591 3499086 3512634 3524488 3535059 3543648 3546767 3554967 3575759 3583212 3584085 3590511 3598005 3604279 3649458 3662932 3713768 3773435 3854962 3881186 3899764 3917418 3987092 3994313 4016419 4029237 4035887 4036398 4057005 4062698 4091569 4128743 4150567 4258017 4281815 4284004 4284201 4287250 4322600 4334244 4344042 4364867 4366305 4368294 4376670 4379634 4389216 4391029 4397841 4408213 
1221
1-21-22-23-79-80-81-1203-1221-
9
CTGTGTTCTAGTGAGGTGTAAATCTAGTTGGTTGTAGGGTGCAGGTTGTTATTGTTTAGCAGTAGTAACTATGTCCCAACGGCATTGATGATCAGACAGGGGAATTGCGACGGGCCTAAACTGCGGCATGAAATCGACGAATATAAACTACTTCAGAATTATAAACAGTACTGATTCATTA
>519
1150369 1676683 1683100 1956323 2607093 4214859 
515
1-21-22-23-79-80-81-82-83-84-85-86-87-88-89-90-216-217-218-222-223-229-231-257-277-278-404-405-406-412-413-429-431-437-438-439-447-463-513-515-
40
CGGGGT
>860
512102 1390282 1548875 1653773 1740009 2787845 3166843 4009818 
859
1-21-22-23-79-80-81-82-83-84-85-86-830-836-844-846-847-849-851-853-855-857-859-
23
AATAAGTT
>215
13408 56653 68342 93221 121103 127149 134731 196698 242304 314356 331608 384138 443073 471086 508349 521720 546664 548078 578482 588626 649213 654250 668984 732173 757927 789183 819965 833636 905223 1019179 1038252 1057014 1070072 1107490 1112630 1135458 1192272 1198611 1225442 1254519 1289907 1335041 1351481 1361493 1412820 1524610 1563674 1698439 1730444 1757489 1759595 1778865 1812349 1827178 1894039 1912933 1929209 1935364 1970754 2032190 2066792 2148355 2172427 2203644 2273548 2344635 2354306 2437567 2465061 2498249 2523995 2535329 2558669 2570469 2610935 2708832 2724289 2737120 2778336 2845965 2872309 2885959 3139601 3188514 3219449 3237827 3338053 3395769 3439898 3446429 3536931 3557250 3590412 3611663 3633018 3698540 3808736 3822284 3833766 3834337 3870048 3885372 3893298 3938292 3939334 4035670 4086986 4129331 4134984 4158593 4206501 4231139 4232066 4237584 4329853 4346011 4365266 4370332 4379169 
1129
1-21-22-23-79-80-81-82-83-999-1007-1109-1111-1112-1114-1120-1122-1124-1128-1129-
20
GTCAAATTTCTTATCTGATCGTCAATTACATATTCTCTTTTTTAATAATGATCCTTATAGTTTTAAACGAAGTCGAAGGTTCAAAATAGAGGTTTCAAATAAAGTTAAGATCAGGTACC
>1063
1519 26335 117087 235901 471680 732988 768760 987416 1007778 1246672 1273900 1383824 1606262 1609232 1717725 1810111 1868760 2005946 2198635 2407121 3041135 3058150 3221858 3260882 3524932 3569534 3718049 3721901 3774534 3850157 3906320 4042526 4086599 4321867 
1062
1-21-22-23-79-80-81-82-83-999-1007-1008-1022-1046-1056-1057-1059-1060-1062-
19
TTGTCTAGAGCCGTAACCCCGGAGATCTGTAAGA
>220
232340 972518 2476125 3132593 3286451 3794056 4352469 
479
1-21-22-23-79-80-81-82-83-84-85-86-87-88-89-90-216-217-218-222-223-229-231-257-277-278-404-405-406-412-413-429-431-437-438-439-447-463-464-465-466-472-474-478-479-
45
TATGCAG
>221
27362 48111 98860 113219 137471 147136 161543 167632 274957 357837 443217 446246 499541 541248 587165 610680 690929 756353 797398 871513 948921 992101 1010652 1053569 1303980 1405643 1421390 1487074 1591155 1761349 1831578 1836631 1847660 1850135 1855748 1884112 2005519 2019959 2054472 2095781 2103631 2138456 2145605 2250929 2252177 2272700 2280448 2303943 2452037 2464556 2482684 2557908 2599237 2664318 2687116 2757090 2757801 2912751 2914491 2951931 2989618 3209823 3230292 3328870 3343468 3389832 3397152 3417492 3436177 3454925 3578712 3662047 3687459 3888805 3962141 4097209 4182835 4393750 
254
1-21-22-23-79-80-81-82-83-84-85-86-87-88-89-90-216-217-218-222-223-229-231-232-234-250-254-
27
CTATCTACGCTTGTTTGTATTACATTTTGTTTTTCTGAATGTTCACAGAATATGAATGAATAAATCCCGAAGTATCAT
>226
29488 47144 152048 332555 442069 478649 551136 571211 720083 794138 818398 845076 909650 934901 940154 1038149 1114860 1180588 1181663 1230844 1382398 1475150 1495149 1529709 1642456 1799514 1814212 1848715 1860613 2013136 2098644 2140498 2195819 2220099 2247305 2268354 2312846 2313684 2467975 2683724 2732662 2734343 2750544 2954340 2956271 3003382 3052019 3058586 3098655 3183493 3186795 3300186 3390844 3550760 3568492 3767465 3831987 3972849 4013678 4039772 4138095 4205343 4234664 4364440 4388307 4405767 4411093 
1012
1-21-22-23-79-80-81-82-83-999-1007-1008-1009-1011-1012-
15
CGACTTTATTTCATACGTAAATCTGACATATTCCAACCCAAAACGCGAAACTGATTTTTTTAACTGC
>227
391174 1084870 1254624 2238664 3145826 3849197 4059517 
759
1-21-22-23-79-80-81-82-83-84-85-86-87-88-89-90-216-217-218-222-223-229-231-257-277-278-404-664-716-728-730-740-741-745-749-751-753-759-
38
GGAGGGG
>228
29303 33841 63214 70036 84584 84908 152149 161507 224901 247677 251710 252083 263306 276260 324360 329923 331402 331502 352440 355181 361145 383081 383816 482418 506386 509960 542900 551871 562513 564078 569501 587197 609511 609514 616919 636826 646516 648992 671339 705062 709433 744624 874640 932994 964099 978604 985313 1065605 1075986 1088514 1106652 1146421 1171974 1224307 1311932 1317280 1321210 1369464 1388414 1388470 1396310 1446543 1499229 1538393 1546708 1547294 1611510 1620901 1635607 1646940 1654724 1715531 1731338 1735785 1753866 1759261 1841656 1861042 1873598 1888727 1892327 1905018 1906321 1932687 1933976 1938311 1940516 1962691 2015453 2022126 2133789 2160488 2201198 2211714 2229490 2235666 2249174 2271368 2326451 2328461 2344853 2362215 2415207 2436936 2463195 2467937 2488132 2496830 2531610 2551558 2562548 2563190 2580466 2592449 2593405 2628914 2662958 2671091 2685623 2704710 2767631 2776641 2819180 2821864 2860436 2885366 2899492 2907675 2950180 2954809 2958306 3047931 3053688 3062139 3088614 3097404 3159235 3159936 3164477 3193602 3212849 3269805 3272937 3281659 3299289 3311442 3324309 3347480 3349564 3369382 3376685 3381228 3433011 3451399 3524392 3533435 3580233 3585610 3595665 3612665 3620446 3648372 3697506 3698037 3716031 3771697 3773573 3784011 3833963 3861002 3905330 4001574 4035305 4050862 4054741 4081019 4082805 4119808 4151996 4171368 4184810 4214747 4252300 4285320 4333397 4343048 4343679 4361879 4410005 
1225
1-21-22-23-79-80-1224-1225-
8
TGTAATTCGTTCCGTCAAAACGTTCATATAGAAATCTGTCTTTTCTTTGTGTGGAATTCAACTACATCTTGCCGAGGGATGTCTAAAATCCCTGGAAAGCAAAACAAAGGAGTAAGATTTTCTAAACTCGAAAGGTTAGTCCATTATACAAAATATTGCGCCTCTTCTCAGGCATTATTTTTTGACTCG
>230
41384 69689 70377 103127 148613 207076 214116 230037 230820 252006 254134 288694 310741 341639 343437 358944 377129 537338 580104 601893 680142 704489 723798 754865 843210 982012 1047959 1074431 1196305 1234035 1249171 1319193 1359040 1398728 1476129 1501647 1555705 1581712 1643960 1686540 1697236 1704920 1823763 1885131 1969246 1984992 2076881 2111511 2125391 2174335 2216567 2283404 2283764 2322693 2335870 2364644 2414349 2448312 2463726 2691777 2705657 2718631 2793517 2815344 2819654 2840265 2861772 2945268 2956970 3006276 3008216 3169892 3176926 3207603 3223032 3284695 3301671 3338077 3410967 3435202 3499713 3557131 3628640 3666380 3767786 3861419 3867896 3916096 3961197 4001014 4002608 4063740 4065632 4110024 4116769 4135548 4161592 4205062 4239608 4274988 4329958 4402722 
1000
1-21-22-23-79-80-81-82-83-999-1000-
11
TAAATTGTAAGAGTTGTCTGGTAGTCGTCTATAATCCGGATTTGGATCTTTACACAACATGCTCCAAACATTGATTCATTGTACGCAATTAACGAACTCAGA
>710
712794 1680047 1837604 2747892 3462378 3616801 4257964 4356337 
709
1-21-22-23-79-80-81-82-83-84-85-86-87-88-89-90-216-217-218-222-223-229-231-257-277-278-404-664-665-669-675-697-709-
33
AGGTAAGG
>233
25585 127452 146310 155079 214858 241643 346532 451699 499253 502946 506645 517054 598207 671135 682597 682598 703146 709688 710701 722152 776927 797561 860761 880558 1018391 1064906 1099325 1131969 1139509 1145890 1168961 1201103 1231492 1270081 1327128 1349937 1360300 1361149 1368826 1421703 1673012 1699805 1739047 1756635 1796561 1801504 1848466 1850055 1916083 1917216 1930589 1969894 2025167 2107719 2144830 2173042 2206086 2238976 2265216 2329291 2379379 2392538 2395442 2477261 2486873 2498624 2606182 2682253 2682325 2735280 2765931 2771685 2849875 2889062 2924615 2950788 3046886 3156695 3188224 3196441 3208597 3210228 3293685 3359094 3381083 3478571 3545435 3642714 3722507 3799303 3853808 3878417 3879166 3901222 3985267 3985538 4004105 4047118 4099928 4204677 4230810 4305632 
381
1-21-22-23-79-80-81-82-83-84-85-86-87-88-89-90-216-217-218-222-223-229-231-257-277-278-279-281-283-287-335-363-379-381-
34
ACTTCGTAATTTATTTTCTCTTAAGATTATGCAAAACAATGTGTGGATCACTAGTGAAGTGCCAAAAACAACTTGTCTATATCGAATATAATAATTGTAAAT
>323
1297413 3001785 3874738 
322
1-21-22-23-79-80-81-82-83-84-85-86-87-88-89-90-216-217-218-222-223-229-231-257-277-278-279-281-283-287-288-290-296-300-318-322-
36
GAA
>112
238384 246554 686822 698737 955896 1075919 1200316 1373440 1374694 1681595 1732796 1829974 1901106 1936882 2175820 2453927 2812851 2894787 3047858 3160356 3189060 3331905 3804117 3914862 4036208 4066506 4082979 4284837 4378441 
111
1-21-22-23-79-80-81-82-83-84-85-86-87-88-89-90-91-92-96-97-111-
21
GACTTTTATAGTTTGCATACGAGATCGAG
>191
192492 257071 508326 548497 1405701 1411346 1690284 2044884 2078585 2284326 2383160 2614232 3079112 3365184 3437020 3818638 4024520 4285042 4338537 4343176 
190
1-21-22-23-79-80-81-82-83-84-85-86-87-88-89-90-91-167-179-180-190-
21
TTCTGTTATATAACAAAGGC
>237
4231 4512 5003 11489 11547 28374 48656 73057 96976 127341 174480 182650 212084 227393 227940 245696 251040 260907 262298 263725 281352 346947 398696 447890 451774 454468 463877 494627 499488 507595 590881 592929 600515 641072 650160 701158 705214 723003 773421 775718 783108 814984 816616 854249 907500 917447 999705 1004713 1023350 1045145 1120809 1152553 1152884 1178119 1230088 1375563 1403125 1410691 1424073 1456754 1577946 1586507 1612320 1677922 1717274 1730247 1790043 1803577 1836633 1836902 1865842 1875436 1908229 1917727 1936279 1953161 2067234 2084586 2087530 2096967 2109167 2118397 2123145 2187549 2190950 2194323 2247521 2275804 2277430 2282153 2299087 2311384 2317650 2322434 2326127 2350513 2362900 2412153 2449501 2464164 2568446 2572490 2610164 2610261 2751170 2762479 2845952 2865786 2901355 2913853 2927967 2994672 2995127 2998835 3013351 3031407 3088660 3168215 3176979 3219971 3347612 3391235 3395657 3401549 3451304 3492404 3523191 3538116 3541800 3568574 3599710 3613671 3683657 3702227 3710055 3713612 3723769 3787646 3869079 3871806 3976252 3988385 3997591 4073831 4103867 4105029 4115980 4130612 4142628 4179463 4196934 4251697 4320063 4366576 4386803 4391199 
58
1-21-22-23-24-32-56-58-
8
AAGTAAGTAATTGTTAGGCATTCTAGCAACTAGTGATCATAATCAGGACACAGTTATTGTTATTTTCGAGATTAGATTTAAATTGGGGGTTACAAATCATCCAAACACTAACGGTCACTTCCATTGGATAACATCAGTGAAAGCAAAAATGACACT
>238
5027 25861 45477 122801 146861 195077 210883 243644 268374 360718 441147 476334 487961 582996 596919 601256 642119 692173 705796 755477 881393 1034767 1109020 1167456 1203581 1231889 1316406 1329170 1375537 1404634 1413036 1493517 1540420 1610690 1709378 1718589 1740198 1825402 1828620 1835291 1844967 1878088 1883165 1931345 1941198 1963209 2008534 2122444 2132472 2216982 2217904 2237927 2271162 2277733 2353824 2392534 2403153 2415182 2475204 2483501 2576557 2628102 2708374 2751567 2792188 2809298 2868104 3028789 3079262 3086705 3094762 3159536 3282215 3297164 3376768 3408026 3672816 3692085 3784700 3833880 3887926 3914385 3914406 3921865 4175470 4208523 4209987 4232831 4238508 4311174 4319519 4336420 4361124 4370857 4380599 4402474 
1100
1-21-22-23-79-80-81-82-83-999-1007-1008-1022-1046-1056-1086-1092-1094-1098-1100-
20
ATTCCAATTTATAATTCTATAATTATATGGATATCTAAGATCTTTATACAATCAAACTAGAGTAAATATGCAGTTCTACACGTAAAGTATGATTTG
>240
14104 41411 76885 108082 126402 155671 164774 200095 238442 441038 551150 551571 643101 663907 682975 748390 769830 791893 857681 923131 984890 995130 1034860 1157378 1171390 1172610 1180550 1184751 1199683 1200211 1291731 1292140 1338620 1344480 1357094 1429969 1464821 1464822 1478055 1480513 1493864 1532136 1583982 1700300 1754820 1819025 1881874 1887695 1938396 1974716 2132386 2151083 2229165 2234903 2241083 2258323 2286357 2299196 2340851 2353673 2364926 2371929 2408319 2492057 2541087 2572939 2609683 2626839 2787797 2878928 2917435 2940197 3309620 3399492 3417294 3436254 3485884 3489134 3538158 3540533 3694376 3864260 3873979 3922833 4009876 4052124 4069674 4091224 4104224 4193236 4294032 4322810 4356689 4360753 4371699 4383632 4402480 
1284
1-21-22-23-79-1265-1277-1281-1283-1284-
10
TCATTCTGTAGTGATTATGTTCTTGTACTGCAATTCGGTCGTCTTTATCTGACGAAAGGTCATTACGTCCGCAGACATTCACCAAGGGTGTAAGACA
>187
50557 79122 84330 90012 146857 172379 207950 688457 752200 807898 810113 899837 960453 1010708 1126848 1264468 1328323 1344881 1473619 1479940 1659531 1716692 1830625 1838571 1844914 1867146 1971510 2147886 2160356 2194580 2229988 2276457 2361710 2383131 2417036 2553005 2595300 2640411 2748396 2752318 2772588 2854559 2915664 2933594 2999836 3001691 3002056 3091553 3097278 3107093 3133826 3148832 3275897 3295529 3325354 3384560 3396510 3396739 3436138 3438400 3519599 3548964 3621035 3627719 3640371 3728971 3755065 3778386 3859549 3867762 3909782 3989536 4012200 4034930 4104646 4147161 4175847 4206886 4226983 4306799 4322848 4399511 
185
1-21-22-23-79-80-81-82-83-84-85-86-87-88-89-90-91-167-179-180-181-185-
22
TGTATCACTGTAGGAGGAAGAAGTCGCAGGGGCATACTAAAGGCATATCATAGTATTCAAAACTTAAGTACTTCGGAGGATG
>588
1008150 1319137 1820839 1840895 1891072 1910521 2138190 2247474 2520466 2623371 2696186 3393625 3480944 3771609 4047574 4288490 4354419 
587
1-21-22-23-79-80-81-82-83-84-85-86-87-88-89-90-216-217-218-222-223-229-231-257-277-278-404-405-406-412-413-429-431-437-438-522-544-546-547-548-549-577-578-580-586-587-
46
AGACGTAGAGACAATGA
>242
9973 34139 49000 52436 53378 68462 100691 127340 132893 134516 191017 239453 251994 258819 274614 348489 407411 441139 448627 478782 486702 504851 506391 509092 511904 518347 562567 584013 620358 628337 629240 641081 658040 685791 688649 733360 744733 834198 885203 906995 952367 957428 958131 979724 996567 1010981 1041546 1056487 1084628 1105581 1106983 1111972 1202176 1214139 1244456 1279959 1356672 1398943 1406607 1406631 1437973 1446120 1450115 1500306 1502342 1514246 1686663 1699892 1707126 1756897 1778704 1794515 1796936 1810220 1813426 1825046 1888678 1896581 1899318 1899896 1924492 1961483 1968512 2007727 2029736 2084421 2091022 2103798 2117180 2121839 2173434 2218226 2223491 2281486 2324127 2332150 2355127 2362135 2364786 2370550 2446904 2530709 2548058 2572394 2593349 2652449 2665631 2695610 2707534 2710599 2719126 2752560 2842074 2874271 2898180 2930461 2941852 2957996 3003264 3004911 3017746 3047298 3074873 3084838 3086408 3086966 3217373 3259645 3261002 3281741 3344192 3394115 3426614 3429813 3487384 3568584 3630064 3643664 3647880 3665961 3672434 3685141 3702829 3806339 3814834 3872198 3888834 3907197 3913516 3964958 3965345 4006454 4017775 4018010 4045450 4124608 4127083 4131363 4147845 4173454 4173907 4177069 4190663 4214963 4233734 4235248 4265183 4295943 4338507 4383885 
2
1-2-
2
TAATTTGATTCATGCACTTAGTTTTTTCTTACCATCGGTTGATTAGAAGTGGTCTAATGAGTTCGATTGGAAGCATTCTTTGAGAACGGAATTAGATACCATGAATGCGCTTTAAGTCCAGACTCGTATCGAGAAAAGAGCATATATAAATCAATTACTCGTAACATCAC
>1283
135542 767480 1041129 1447774 2649353 2841549 3705806 3798126 4239763 
1281
1-21-22-23-79-1265-1277-1281-
8
AGTTGTCAT
>212
293643 532216 705506 739353 776287 852856 1251252 1425698 1497280 1514912 1599081 1616810 1778920 1815448 1941781 2012742 2073838 2160951 2548099 2700759 2771685 2792692 3267403 3511953 3871592 3991678 4176445 4286056 4290531 4356394 
204
1-21-22-23-79-80-81-82-83-84-85-86-87-88-89-90-91-167-179-195-196-198-202-204-
24
AAATCCTTGGCAAGCTCATTCACTAGGATC
>244
no site
1262
1-21-22-23-79-80-1224-1228-1230-1234-1256-1258-1262-
13
no base type
>247
2130992 2468169 2491312 
876
1-21-22-23-79-80-81-82-83-84-85-86-830-836-844-846-866-868-872-874-876-
21
TCT
>248
23502 38506 46125 59658 101431 118135 126049 142791 161217 177350 199235 201694 217844 225668 229216 251322 266351 285245 287807 294399 307785 365275 422081 438950 503522 537057 538877 615196 752558 826019 881783 895623 906842 950700 961580 1013842 1023485 1069243 1258609 1268019 1271458 1335857 1419704 1424343 1428430 1522126 1523347 1533812 1555978 1583275 1663845 1673432 1699115 1704706 1896498 1937394 1970565 2078437 2138388 2141541 2147323 2172220 2198854 2204265 2234571 2303626 2394260 2398955 2414594 2434201 2546601 2603386 2655010 2663415 2699252 2840557 2840629 2902081 2931842 3043419 3315910 3389943 3399434 3543805 3566686 3616531 3631556 3660828 3668867 3697606 3716377 3743018 3788242 3797552 3821928 3892821 3899348 3960442 3984964 3999996 4180426 4237329 4263189 4284522 
196
1-21-22-23-79-80-81-82-83-84-85-86-87-88-89-90-91-167-179-195-196-
21
TAGGGCCGTTCTGTGACGAGATGTACTGATAGTTTCAAGGTGCGTCCGTGTCATTGGGACGGATTAACGACATCCTTGTCACAAACATAGTAGGTTCGCACAGC
>1305
29983 169674 264031 270835 705590 953539 991041 1104308 1180375 1721445 1776435 1944324 1977810 2032701 2183054 2296603 2778456 3067474 3224779 3260632 3518089 3612571 4035230 4063173 4100715 4395704 
1304
1-21-22-1288-1300-1304-
6
AAACATTGTGCACTGGGCTTCAAACT
>249
134430 225626 1455216 1527648 1614321 2073827 2318316 2562392 2589454 2852910 3532585 3640318 
401
1-21-22-23-79-80-81-82-83-84-85-86-87-88-89-90-216-217-218-222-223-229-231-257-277-278-279-281-283-287-335-363-379-381-383-395-401-
37
TCTATGACATAG
>1288
18091 54304 122794 312944 325038 325039 1056916 1696464 2369971 2816296 3015966 3170460 3175335 
22
1-21-22-
3
ATGTAAGGGCATT
>1087
11713 39908 45738 53774 89776 93813 133666 135529 138574 172414 261369 272529 275793 291157 318507 380476 394059 403200 565026 565418 601395 626657 749361 806717 808152 899367 899419 930666 932790 936476 986968 995375 1129798 1167274 1183434 1256267 1275708 1309655 1337900 1356954 1368438 1553188 1567809 1578111 1586105 1617705 1650458 1682247 1689369 1746151 1775320 1872761 1902383 1939443 1941639 1954109 1970936 2044914 2057546 2150534 2181094 2209153 2223124 2245150 2310666 2340849 2353582 2390615 2455669 2495787 2541011 2541419 2575627 2587106 2597827 2608440 2609702 2628244 2668527 2742671 2755679 2825636 2894495 3019313 3031589 3052746 3118820 3136773 3342275 3374122 3390605 3392874 3396588 3448288 3474342 3479523 3546301 3573693 3614959 3634161 3667019 3695969 3850633 3995777 4009276 4100631 4108803 4172095 4192185 4204921 4316463 4369319 4406998 
1086
1-21-22-23-79-80-81-82-83-999-1007-1008-1022-1046-1056-1086-
16
TTAATTTGCTAGAAAGCCAATACCAAAAACCAGTTACAGAGTATTCTTCACAACTTTTTTGGCATTATCATTATTGTGTCGCTTTATTCTGACCAATGTAGCTCTGATTAATT
>252
118838 226122 257443 610978 666396 728398 861327 880681 1044843 1077139 1101086 1151173 1357053 1468117 1645676 1941682 1943691 2095133 2198898 2281829 2363805 2390674 2486577 2593121 2810652 2861229 3141848 3454056 3586748 3637511 3788920 4404178 
874
1-21-22-23-79-80-81-82-83-84-85-86-830-836-844-846-866-868-872-874-
20
CTAATCCGGTCGGGTAGATTACACAATGTATA
>253
70236 111392 153183 165690 233516 326623 470984 553577 554940 676468 745903 903691 937574 944885 996136 1072315 1129972 1627192 1722163 1775056 1936015 2087202 2209448 2228426 2856277 3010817 3082784 3241839 3285795 3401084 3426063 3569822 3569950 3593447 3985270 4018729 4094940 4223330 4232908 4257886 4268170 4292272 4340815 4391306 
531
1-21-22-23-79-80-81-82-83-84-85-86-87-88-89-90-216-217-218-222-223-229-231-257-277-278-404-405-406-412-413-429-431-437-438-522-523-524-525-531-
40
ACGTGTTATATTGTTTGCCTCTTCACACGGATAAATTTGAGTTG
>574
934389 3008765 3184956 4383612 
554
1-21-22-23-79-80-81-82-83-84-85-86-87-88-89-90-216-217-218-222-223-229-231-257-277-278-404-405-406-412-413-429-431-437-438-522-544-546-547-548-549-550-554-
43
GGCA
>1238
4491 249656 269988 356619 691403 718272 851176 1078734 1097206 1281200 1574761 1662764 1831869 2188951 2228043 2286883 2349483 2372724 2379432 2650082 2882242 3064507 3785450 3906930 3976163 4020241 4058886 4154849 4260560 
1236
1-21-22-23-79-80-1224-1228-1230-1234-1235-1236-
12
TGTTGATGATCTTTATGGTGAGGTAATAT
>170
3656092 4395415 
169
1-21-22-23-79-80-81-82-83-84-85-86-87-88-89-90-91-167-168-169-
20
AC
>33
25137 76281 103526 152969 167740 247086 275523 443524 603832 621703 654910 658321 697543 745512 1050836 1085516 1215576 1215889 1306322 1325413 1419657 1796300 1841870 1872585 2122395 2157663 2186917 2224523 2242860 2248981 2676803 2680051 2757704 2886343 3175141 3873147 4155930 4235121 4256666 4400980 4406449 
32
1-21-22-23-24-32-
6
CTCATTACCATACTATGTGCCACGTGAAAAAAACATTACTA
>660
726945 735722 878611 1808820 1951153 2574537 3134411 3259695 3376846 3775134 4224737 4338409 
658
1-21-22-23-79-80-81-82-83-84-85-86-87-88-89-90-216-217-218-222-223-229-231-257-277-278-404-405-637-639-641-643-657-658-
34
ATCTGAATAGAA
>7
371 117880 143262 284047 317300 365513 397910 444309 454253 505454 587065 631002 718799 793421 884985 905190 1039931 1207386 1289307 1358411 1478182 1504420 1914977 2094479 2173090 2175826 2213395 2298776 2397635 2410831 2489669 2742477 2762592 2788195 2899426 2930254 3089689 3164260 3207640 3275416 3296972 3563387 3701000 3777042 3840764 3867085 4078051 4145009 4158865 4197895 4200576 4230597 4237297 4278358 4307292 
5
1-2-4-5-
4
TGTGAACTTTCTAGTTTGTCAACCGGGAACCCGTAAGATGAGATGTCAAGGAAGT
>566
no site
564
1-21-22-23-79-80-81-82-83-84-85-86-87-88-89-90-216-217-218-222-223-229-231-257-277-278-404-405-406-412-413-429-431-437-438-522-544-546-547-548-549-550-554-555-556-560-564-
47
no base type
>526
61031 76843 96948 108247 240896 241404 303641 327786 470899 549707 791130 1040298 1102992 1343038 1453809 1591451 1820547 1894648 1952684 1960743 1967176 2099779 2141699 2269447 2449421 2502228 2556081 2583322 2654164 2689653 2952256 3020923 3065027 3141842 3174748 3198678 3236181 3478200 3559995 3593793 3823514 3856704 3965500 4128326 4159195 4195368 
525
1-21-22-23-79-80-81-82-83-84-85-86-87-88-89-90-216-217-218-222-223-229-231-257-277-278-404-405-406-412-413-429-431-437-438-522-523-524-525-
39
TCTCTTTTATATTTCACGCTGTCCCATCTGTCCCCGACAATTGTTG
>255
27463 211424 224040 257819 355250 382710 396507 420742 461536 578485 621395 649307 667135 687793 826960 864253 990247 1019515 1030656 1076158 1114873 1130850 1249569 1363968 1365710 1382822 1424978 1461949 1699843 1745713 2030678 2055496 2073576 2093336 2112020 2223894 2254050 2283792 2415476 2455317 2480618 2541453 2558958 2585229 2660512 2715593 2752752 2838216 2883203 2912095 3038818 3042835 3115399 3243909 3249427 3249445 3275845 3369195 3514680 3612718 3656860 3673825 3768301 3774929 3959275 3983942 3984585 4218557 4260319 4323980 4355167 4366101 4367902 4384971 4390498 4391619 4395424 
343
1-21-22-23-79-80-81-82-83-84-85-86-87-88-89-90-216-217-218-222-223-229-231-257-277-278-279-281-283-287-335-336-338-339-343-
35
GGTAGGATAGTACGTTGGTAGTTGGGTTGCCTACGCCACGCGAACTAGTTCGATCATAAAACATATATAACCATTCC
>256
42927 264250 306900 310041 317369 354367 382850 395542 517023 523816 675995 789226 827726 845094 881837 1114261 1328919 1356663 1453395 1497280 1897521 2190583 2195398 2207500 2208249 3192619 3368961 3388671 3682885 3835660 3992493 4171885 4215829 4226316 4252838 4257600 4289802 4395305 4401294 
958
1-21-22-23-79-80-81-82-83-84-924-925-927-929-930-940-942-943-947-948-952-954-958-
23
CACAATTGTAGGAGGCTACCTTTGCTAACAGTATTTAAT
>806
no site
804
1-21-22-23-79-80-81-82-83-84-85-86-87-88-804-
15
no base type
>261
54314 97042 159202 194600 225675 245066 246291 262272 267598 290906 302530 345681 417305 419958 550680 559034 613938 638772 643691 701058 771822 804187 866450 892255 904715 998454 1018792 1125441 1147696 1150393 1221861 1256419 1312715 1324267 1423801 1453687 1516172 1587424 1598980 1645184 1665873 1713072 1722089 1744834 1767804 1832162 1850364 1936756 2064774 2114140 2206752 2210620 2341513 2396871 2405744 2423064 2448055 2457718 2474252 2540699 2565203 2568027 2574492 2580775 2652035 2673459 2753910 2758346 2808969 2825668 2830605 2857660 2886937 2943433 2969676 3007557 3012743 3014045 3049069 3106268 3308803 3354299 3358665 3430333 3536653 3539569 3573668 3607007 3668161 3781337 3878962 3997882 4022216 4263366 4316850 4363794 4383559 4409168 
1116
1-21-22-23-79-80-81-82-83-999-1007-1109-1111-1112-1114-1115-1116-
17
ATGATTGTTTCCCCTATCAGAGCAAAATAGTTTTAATCACTAATATCGACTATGCCAAGACTCAAAATCTTAAGGAGTTGATATGTGTTTGCACACCA
>182
no site
181
1-21-22-23-79-80-81-82-83-84-85-86-87-88-89-90-91-167-179-180-181-
21
no base type
>262
no site
712
1-21-22-23-79-80-81-82-83-84-85-86-87-88-89-90-216-217-218-222-223-229-231-257-277-278-404-664-665-669-675-697-709-710-712-
35
no base type
>264
2481378 2494400 3095493 4282814 
497
1-21-22-23-79-80-81-82-83-84-85-86-87-88-89-90-216-217-218-222-223-229-231-257-277-278-404-405-406-412-413-429-431-437-438-439-447-463-464-465-466-472-474-478-482-483-485-486-488-490-491-497-
52
GCCA
>265
68081 68315 145796 317323 452825 465790 527106 604461 657370 755094 920961 980378 997867 1075376 1083615 1490395 1497606 1552702 1569322 1913510 1937329 1947656 2007795 2058096 2069165 2189621 2213391 2232655 2268493 2279634 2370696 2467792 2520019 2669286 2748540 2865115 2882792 2993584 3202041 3430926 3471343 3489171 3660677 3698620 3720268 4065755 4209841 4213724 4265971 4271847 4297764 4323009 4355434 
505
1-21-22-23-79-80-81-82-83-84-85-86-87-88-89-90-216-217-218-222-223-229-231-257-277-278-404-405-406-412-413-429-431-437-438-439-447-463-464-465-503-505-
42
ATTCTGAACGGAGTATTCCAGCCCCATACGGGGCGACCATTCACTCAATAGCC
>556
527895 826756 1155884 1203693 1353462 1482185 1838646 2099129 2127011 2210745 2908357 3109512 4216783 
555
1-21-22-23-79-80-81-82-83-84-85-86-87-88-89-90-216-217-218-222-223-229-231-257-277-278-404-405-406-412-413-429-431-437-438-522-544-546-547-548-549-550-554-555-
44
CTCTATTTGGAAC
>717
28382 271640 1154646 1799476 1809642 2253121 2291161 2315726 2941968 3001498 3026158 3306786 3674138 4033252 
716
1-21-22-23-79-80-81-82-83-84-85-86-87-88-89-90-216-217-218-222-223-229-231-257-277-278-404-664-716-
29
AGTAGTTTTGGAAA
>232
3684649 
231
1-21-22-23-79-80-81-82-83-84-85-86-87-88-89-90-216-217-218-222-223-229-231-
23
A
>815
950667 1312495 1644437 2144281 2285647 4153271 
813
1-21-22-23-79-80-81-82-83-84-85-86-87-811-812-813-
16
AGTTTT
>671
1801076 1822932 
670
1-21-22-23-79-80-81-82-83-84-85-86-87-88-89-90-216-217-218-222-223-229-231-257-277-278-404-664-665-669-670-
31
AA
>268
1443185 2123145 3292979 
706
1-21-22-23-79-80-81-82-83-84-85-86-87-88-89-90-216-217-218-222-223-229-231-257-277-278-404-664-665-669-675-697-698-704-706-
35
CTG
>225
144379 173627 237563 241699 284297 306519 315526 324232 341673 364933 414958 447335 486553 504768 513732 538468 563681 618465 661535 679915 718254 730591 770556 773300 906774 922393 954931 965839 982690 992474 996560 1048439 1065507 1108705 1210585 1288974 1364829 1420963 1422473 1485691 1503888 1511868 1530610 1601484 1608641 1826069 1830838 1877389 1884661 1889091 1905598 1917829 1924782 1929816 1942766 1976658 2017692 2117065 2120921 2181372 2192024 2254519 2260530 2264958 2265295 2276828 2283311 2352092 2399328 2404209 2415875 2536967 2593425 2639875 2707233 2712416 2793546 2881885 3151814 3296487 3375756 3445674 3526048 3539143 3789882 3823414 3853555 3887724 3975201 4022350 4033714 4069489 4071971 4133425 4138567 4175113 4178420 4188145 4211952 4280301 4316879 4336701 4346177 4369283 4374262 4381107 4393870 
224
1-21-22-23-79-80-81-82-83-84-85-86-87-88-89-90-216-217-218-222-223-224-
22
TTGCCTGAAAGTAATGCCATGAGTAGTGCCCTTATTTGCAAACTATAAATATTTGCGTTTCGCTAAAATTGCACTGTTAACAAAGCTTATGCTGCGCAGGATCATTC
>207
2275292 2470109 3958616 
205
1-21-22-23-79-80-81-82-83-84-85-86-87-88-89-90-91-167-179-195-196-198-202-204-205-
25
GCC
>269
35976 53628 97009 120748 213846 215855 303713 378795 396156 422923 500798 567319 671619 753971 809339 811230 853282 913244 937331 952538 972151 1000299 1064896 1081263 1123780 1168532 1234205 1268231 1282794 1347101 1395130 1555556 1589178 1627178 1681637 1697730 1697903 1718183 1745880 1761427 1837656 1846786 1929126 2132416 2237730 2273519 2304942 2323921 2470251 2498383 2528765 2576724 2582356 2592019 2595071 2703493 2711399 2768204 2807488 2930788 2991457 3046434 3172591 3183777 3229221 3237756 3307032 3345320 3604266 3626967 3677994 3896695 3923109 3957211 3958709 3959802 3999923 4005480 4063575 4075101 4075102 4076106 4078482 4104936 4110609 4159099 4179866 4215431 4265629 4282407 4285353 4369042 4376459 4395085 
911
1-21-22-23-79-80-81-82-83-84-85-879-885-891-893-897-905-911-
18
CTCTTGGTGCCTAATCTTGCCATATCTTTTTCGTAGTGTCTCATTACGAAAATTTTACAAACATTGTCAAACAAACCTTGCATATATTCAGTAA
>271
13010 35105 132936 146485 207484 266814 314575 328855 330377 349348 352988 382325 564569 687084 699448 711757 800939 828303 829491 886053 924332 943424 982614 1018885 1041941 1112564 1149422 1206597 1230841 1332476 1350081 1405050 1491411 1497978 1501988 1524554 1551185 1630636 1643595 1690801 1701867 1734286 1735491 1739832 1797777 1850221 1946740 2072770 2142886 2182163 2187604 2223647 2238618 2250446 2259119 2298121 2327332 2379350 2440062 2526556 2565892 2623821 2735697 2769503 2868553 2884416 2934179 3063694 3071010 3083409 3165945 3170697 3202938 3217286 3310610 3429865 3542143 3557132 3589737 3606389 3608370 3619766 3683428 3776829 3789642 3896507 4004662 4081493 4090927 4106574 4107898 4236391 4354442 4378145 4398659 
841
1-21-22-23-79-80-81-82-83-84-85-86-830-836-837-839-841-
17
ATATTAAAGGTGTCTCTTACTCATTATAATCGATTTGCGCTTTGAAAAATTAATTTGTCTAGGAACCAAAAATTCTCGGTATACCAAGTACATTA
>273
1032541 1909217 1912662 2596758 2798629 
225
1-21-22-23-79-80-81-82-83-84-85-86-87-88-89-90-216-217-218-222-223-224-225-
23
GCAGC
>167
209387 249350 295746 321492 752134 1622580 2201808 2264341 3012950 3205504 3301648 3453792 3476350 3485492 3569220 3785898 3865243 4028616 4349717 
91
1-21-22-23-79-80-81-82-83-84-85-86-87-88-89-90-91-
17
GATATAGCTTGAAGAATAC
>275
1448 3845 13155 13822 26312 69494 69517 95279 118057 138322 162422 162777 209758 231462 251090 294654 322357 377173 396526 491454 507910 539500 553436 559426 564999 587339 599175 634379 665773 698150 714569 725153 726382 790285 828918 843893 898868 964271 983040 984711 988403 1010358 1011065 1072567 1072791 1083562 1114214 1163506 1182247 1187860 1244883 1329441 1346270 1360685 1362297 1366116 1430523 1467214 1477863 1548668 1582446 1627219 1673432 1696977 1710721 1739077 1745513 1748863 1843779 1857741 1913418 1923276 1948559 1951029 1968956 1972317 2007797 2069967 2104407 2116190 2123179 2200298 2213620 2247659 2294371 2317054 2323333 2334037 2384394 2397447 2432627 2436488 2442202 2470908 2475380 2505985 2529012 2552826 2583101 2584536 2584538 2653123 2669118 2709560 2715300 2750351 2774568 2818542 2826738 2854944 2863789 2864509 2869712 2881470 2928357 2964198 2996979 3002200 3047238 3140038 3169213 3176069 3207862 3259870 3309875 3332149 3351238 3351472 3365949 3420910 3433677 3452618 3456524 3459512 3508291 3523088 3530047 3554406 3569655 3581784 3584713 3595659 3621673 3686225 3704432 3715972 3722424 3809391 3863499 3920716 3939385 3962337 3981167 4005367 4010882 4012379 4022343 4022877 4066565 4083887 4140131 4170507 4186176 4186682 4196948 4274310 4276522 4279100 4336387 4341780 4349511 4368749 4384898 4386430 4388119 4391798 4398247 
56
1-21-22-23-24-32-56-
7
CACAACTGCAGGCATCAAGTAGATTCTGAAATTATTGACTTATAGACGGTTCTACGGTGATTCGCTTTGATACCTCTGGTATGTCCCCATAAGATAACTGGGAAAAATGACAACTTAGATTACGAATAGAAGGTCCATATATCAGGTACGCTTAACTGTATAAAACCGCGGAATTTC
>360
no site
358
1-21-22-23-79-80-81-82-83-84-85-86-87-88-89-90-216-217-218-222-223-229-231-257-277-278-279-281-283-287-335-336-338-350-358-
35
no base type
>276
17170 19095 22781 25810 35289 59156 68184 78097 91982 94782 100028 119442 123352 143999 174618 181292 193132 196018 230643 243343 252075 261406 270023 282960 290534 297271 302780 324541 435331 470278 484550 513164 515558 547918 576551 597206 602092 612263 635751 642710 723385 729524 751326 775519 802064 803483 858467 887754 888568 911816 950508 962817 991972 996404 1000158 1048759 1058444 1075997 1077911 1084812 1156468 1229715 1243670 1261914 1313902 1395654 1418576 1432731 1435864 1480266 1510283 1515560 1522480 1530065 1540326 1551501 1559693 1599031 1614110 1680822 1682169 1684044 1691982 1721573 1732798 1735368 1753366 1812177 1831311 1852410 1915973 1961930 1972214 1980629 2004393 2010090 2038227 2065798 2071041 2076974 2129532 2172248 2176206 2188274 2195485 2251990 2265153 2278567 2290198 2291213 2312291 2389668 2393226 2400568 2442668 2445402 2463864 2511506 2560653 2570136 2610805 2649464 2653762 2655784 2695308 2700234 2709110 2736805 2738304 2761871 2773451 2823883 2833293 2850302 2854400 2879656 2883398 2927031 2949500 2993714 3070134 3081918 3102784 3112506 3161124 3172077 3183336 3186432 3224126 3265256 3308509 3338710 3349586 3357400 3369785 3384691 3393908 3401068 3419328 3423731 3430074 3465506 3495239 3509510 3543344 3585990 3601901 3629680 3632080 3646721 3649914 3700458 3700554 3722807 3782223 3782920 3785861 3801586 3807107 3818551 3823474 3840402 3854392 3885431 3901775 3904863 3907433 3910109 3925038 4015908 4021407 4026469 4043557 4044167 4045025 4046893 4047894 4062221 4072362 4088189 4103941 4170611 4179260 4205546 4258471 4262664 4268267 4328230 4337202 4346262 4347519 4347603 4358009 4369164 4371451 4392994 4401394 
1015
1-21-22-23-79-80-81-82-83-999-1007-1008-1009-1011-1015-
15
ACCACGGGATGAGCTATGTGTGATCTTTAATTTGGGTACTAATATCGCAGCAGTTCTGTATCAAGCAACCATTAAATCGAAACAAATATTGGCTTTCTGGGTGTATAGAGCACTATAATCACTATTCATTGATTGTTATATTATGTCGATTTATATTTTCATAATTGCCAAACATAAATTTATTCGAGCTCAAATGACAGTTGTATTATATGTCGCC
>280
no site
16
1-2-4-10-12-14-15-16-
8
no base type
>282
19928 42802 46940 84297 113684 137356 142332 151199 159408 164960 213842 243350 253042 255979 271807 293247 345930 481194 551601 564702 598906 686673 718065 722227 817156 861647 872005 1039901 1050459 1050682 1065504 1179207 1226110 1233965 1338598 1358703 1373587 1379046 1398933 1404461 1417360 1563641 1673425 1708059 1722194 1756087 1828621 1851878 1856882 1857987 1880384 1968269 1976769 1999558 2077330 2081222 2131622 2214455 2229915 2249321 2310339 2314671 2380998 2428113 2432638 2527289 2556798 2611473 2628556 2680718 2690081 2763892 2797718 2821465 2825973 2894901 2901360 2919985 2963483 2982837 3020944 3047597 3060440 3090810 3112114 3167773 3251797 3263139 3307784 3349465 3421556 3431569 3445303 3445674 3480598 3487463 3548379 3576538 3584990 3589571 3627406 3650974 3689194 3776378 3789888 3794472 3797541 3815257 3833407 3866514 3954797 3960702 4100109 4138023 4154189 4162260 4231543 4239360 4290040 4309741 4315387 4346425 4346441 4364964 4376601 
1213
1-21-22-23-79-80-81-1203-1204-1210-1212-1213-
12
TGCCCGATCGGTATGATAACGGTTTGCGGAGACGTTGAGGAGTCAATTATATCCTATGAATGTGACTTCAATACTCATCATAATCCAATCCATTGAATAACATCACTACTTAGTTGTGAACTAAA
>285
53374 115726 116867 119989 143652 147120 163840 233799 299345 474537 479500 487127 503693 713937 796478 842658 1009203 1037261 1040821 1054024 1101585 1180340 1201198 1327787 1362974 1401813 1512267 1663320 1676227 1728839 1734740 1827798 1830352 1850512 1929393 1975031 2114487 2184704 2294757 2413719 2469005 2503455 2599511 2675282 2889838 2905345 3107858 3157541 3261316 3330284 3519128 3539038 3556210 3624637 3706365 3753204 4233220 4287178 4315223 4336714 4400356 
574
1-21-22-23-79-80-81-82-83-84-85-86-87-88-89-90-216-217-218-222-223-229-231-257-277-278-404-405-406-412-413-429-431-437-438-522-544-546-547-548-549-550-554-574-
44
CTTTTTTTAGCGTTTATATGGTCCTCTCAGTCCCATCTCCGCGTCCATATGACACCTGTCT
>286
405228 2116656 3076432 
494
1-21-22-23-79-80-81-82-83-84-85-86-87-88-89-90-216-217-218-222-223-229-231-257-277-278-404-405-406-412-413-429-431-437-438-439-447-463-464-465-466-472-474-478-482-483-485-486-488-490-491-492-494-
53
ATT
>1174
30519 53785 97388 144390 147985 155293 174684 251468 304679 315502 320038 328641 382984 405750 595321 631689 782246 841924 851133 868488 872108 896356 978373 979859 1090292 1102788 1106877 1237562 1244655 1365410 1426079 1461915 1487084 1546541 1563632 1605149 1645334 1689571 1704554 1868578 1872906 1884697 1956524 2008870 2014185 2054805 2056450 2090921 2124333 2187274 2204260 2233751 2239349 2338768 2338773 2396883 2426630 2441590 2449284 2454856 2460628 2523709 2540171 2540326 2559686 2623232 2645270 2655691 2660091 2730752 2759082 2773931 2786851 2913078 2990040 3036879 3057137 3207290 3219790 3227488 3249411 3251956 3303669 3308489 3363866 3420388 3458659 3567600 3629928 3727746 3805526 3863814 3872726 3876910 3899124 3982149 4047967 4051716 4154051 4209518 4212840 4229087 4270835 4287109 4292305 4306472 4377909 4385111 
1173
1-21-22-23-79-80-81-82-1160-1172-1173-
11
TGTATAATTAATAGGGATGAGTCCGTCCTATGTCTTTGTTTAAGTACTGAGCATAATCTTAAGATGTCGCGCTGTGTAAGAGATATAACAGATTCCCTAACTCATTAA
>510
42227 46324 139850 151798 163467 325703 407167 560615 767670 843909 1077626 1145736 1152701 1208181 1257452 1296834 1419658 1431097 1567524 1626655 1884305 2000234 2062735 2107264 2149762 2197921 2198786 2304238 2321369 2527575 2817269 2915934 2939372 2968452 2982829 3302980 3332110 3338820 3408521 3548984 3570220 3597879 3657759 3723401 3777389 3857226 3982279 4224185 
508
1-21-22-23-79-80-81-82-83-84-85-86-87-88-89-90-216-217-218-222-223-229-231-257-277-278-404-405-406-412-413-429-431-437-438-439-447-463-464-508-
40
ACAGGTTCCGAATACCTTACGTCTAAGGGATGGAGCACACCCTAATCG
>449
279144 301542 358739 378147 533386 540077 550306 588792 685703 740870 756785 757655 795335 935967 1004062 1033953 1065854 1179497 1239917 1404903 1439818 1440397 1452387 1628562 1635686 1869868 2071670 2105829 2197999 2287637 2315889 2426293 2549811 2694198 2694580 2720325 3108672 3395594 3427650 3477919 3556412 3570602 4024952 4089467 4131283 4136245 4143142 4224922 4338372 4342801 
448
1-21-22-23-79-80-81-82-83-84-85-86-87-88-89-90-216-217-218-222-223-229-231-257-277-278-404-405-406-412-413-429-431-437-438-439-447-448-
38
CAGGTTGATAATAGGATTTAGTACTTGGCTGTAAACTAAATCTAGAATTG
>658
39680 
657
1-21-22-23-79-80-81-82-83-84-85-86-87-88-89-90-216-217-218-222-223-229-231-257-277-278-404-405-637-639-641-643-657-
33
T
>274
622250 3134479 3920721 4349976 
272
1-21-22-23-79-80-81-82-83-84-85-86-87-88-89-90-216-217-218-222-223-229-231-257-258-266-270-272-
28
ACAG
>549
no site
548
1-21-22-23-79-80-81-82-83-84-85-86-87-88-89-90-216-217-218-222-223-229-231-257-277-278-404-405-406-412-413-429-431-437-438-522-544-546-547-548-
40
no base type
>289
no site
122
1-21-22-23-79-80-81-82-83-84-85-86-87-88-89-90-91-92-96-97-111-112-113-115-119-121-122-
27
no base type
>1141
26053 36304 74161 78103 89535 100589 123842 137185 170083 201567 210442 245921 246169 273558 275367 301687 323306 382243 382489 405854 519331 556201 560857 598723 599363 611373 630018 640129 644439 658923 713802 729114 736919 738820 851104 851562 916350 916714 917259 932252 944725 1000732 1009957 1034238 1043169 1054136 1119597 1150803 1176753 1225198 1238483 1256012 1306281 1347173 1355937 1366736 1367208 1387580 1390089 1442734 1454811 1467735 1501979 1508682 1537926 1548149 1549854 1646982 1662719 1690345 1694199 1712522 1775167 1828389 1877311 1882180 1885481 1900021 1903173 1912024 1912582 1914570 1951764 1965434 1968116 1975960 2017861 2033021 2075089 2090776 2107511 2125863 2172012 2244343 2261693 2267976 2269376 2274463 2328627 2329466 2337373 2351522 2415351 2437837 2438094 2447426 2478967 2509362 2576251 2577994 2688726 2689193 2703018 2719057 2751300 2772741 2772954 2875808 2886400 2896260 2968468 3011566 3086728 3134839 3146953 3187792 3283592 3286107 3348258 3356517 3429605 3438386 3479798 3488556 3488687 3489340 3568004 3702543 3705098 3755443 3776265 3811327 3893290 3968618 4002847 4021757 4046218 4067044 4078292 4158032 4172173 4183602 4195182 4212174 4215001 4236150 4269351 4292095 4316322 4330238 4382296 4386257 4393838 4408570 
1111
1-21-22-23-79-80-81-82-83-999-1007-1109-1111-
13
GGGCTGTAGCTCTGTTGTTGGCGTGCGTTGTATATAATAATGAGCTGTCTATCTTCAATGTAAGTACTCGTTATTTGTTAACAGCTAACGTTCTCTACTTCAAAGTGAAACATAAACGAACTTACCCAACAAATAGAAAATTAAATAAGCCTACATAATTCCTA
>1128
no site
1124
1-21-22-23-79-80-81-82-83-999-1007-1109-1111-1112-1114-1120-1122-1124-
18
no base type
>293
1416 2645 3231 27915 29926 64600 98197 116092 136680 142050 318615 452462 464877 480633 484104 486196 552536 614703 656657 782404 799116 819613 850914 930515 952645 1064048 1178119 1208461 1235546 1253104 1300809 1352941 1365738 1499954 1527550 1574123 1605897 1639744 1661138 1816643 2111189 2245347 2329452 2380922 2442372 2496857 2502099 2696455 2725405 2747481 2812455 2843328 2868477 2957811 2958126 3308082 3374711 3405899 3472553 3574157 3604733 3650705 3654760 3704701 3783108 3870968 3922806 3960878 3964074 4042753 4115918 4116601 4177551 4192024 4300663 4338590 4346503 4355266 
455
1-21-22-23-79-80-81-82-83-84-85-86-87-88-89-90-216-217-218-222-223-229-231-257-277-278-404-405-406-412-413-429-431-437-438-439-447-448-454-455-
40
ACTTGGCTGTACTAAGAAAGTAAGTATTTAGTTAGATATAGCCGTTTGTTCATACCACCCTTCCACAATGCAGTACTT
>294
no site
229
1-21-22-23-79-80-81-82-83-84-85-86-87-88-89-90-216-217-218-222-223-229-
22
no base type
>295
184913 209602 213339 219230 456980 478302 516340 564617 608855 737343 829026 940437 1156710 1387322 1524608 1538732 1582424 1593326 1617846 1648524 1670934 1698918 1708315 1725105 1725106 1755616 1765042 1772298 1838196 1870137 1999386 2030666 2271832 2325299 2340796 2348291 2380117 2422388 2496552 2502051 2523806 2655950 2862811 2869537 2872102 2966519 3044417 3167916 3178889 3322498 3449725 3623158 3626630 4049373 4065264 4151416 4177091 4211483 4220608 4333214 4345939 4388884 
1037
1-21-22-23-79-80-81-82-83-999-1007-1008-1022-1023-1027-1031-1032-1033-1035-1037-
20
CATATTAAATTTTATATACTACTGTAAATTATGCATCAGTAATTAAAATATGTTCAAACTGT
>298
219848 230572 231131 257698 320499 343611 359285 407053 415915 417924 517747 637533 640417 662702 688100 703803 720157 726259 866525 902089 1001520 1011281 1021782 1041371 1041547 1043927 1104441 1205446 1311372 1335629 1347881 1349457 1361615 1495680 1549169 1642428 1691571 1711613 1740739 1854805 1880393 1930579 1934174 1961510 2015246 2019005 2106715 2109907 2147777 2291622 2308864 2346067 2415133 2536933 2547420 2578067 2720277 2736473 2788644 2812743 2857900 2877453 2949323 3012713 3104615 3155428 3316173 3339292 3349819 3358265 3457010 3521293 3646857 3699706 3871976 3937584 4021762 4073094 4118397 4180611 4296388 4307244 4380367 4393149 
277
1-21-22-23-79-80-81-82-83-84-85-86-87-88-89-90-216-217-218-222-223-229-231-257-277-
25
GCCGCGACACATTCTCAAGTGGGTCACGAAATTTTTTGGTCACATTTGCTTTCCTAAATGGCTGAAGCTTCCATGAAAATACGT
>1155
23306 27027 73173 76147 114801 125303 144345 147650 162622 168529 208403 211399 225416 227900 275381 358251 360585 405274 469072 476582 522688 538762 551532 598244 605202 639668 654603 703569 705988 748913 754061 772596 800232 816732 866448 867745 919382 919384 931248 949552 991534 1008113 1024217 1039230 1040661 1145098 1158283 1186015 1186555 1310104 1345631 1347264 1351157 1360427 1384255 1389286 1406685 1422487 1433556 1480443 1496755 1503224 1548215 1552149 1560148 1582186 1593652 1620178 1620179 1703325 1730432 1774116 1831734 1837168 1838453 1874776 1908484 1913952 1923805 1924590 1946604 1960185 2008689 2053439 2069310 2069373 2108338 2122380 2124147 2167634 2180416 2194442 2259313 2279664 2318473 2371071 2372951 2394048 2415184 2428953 2439991 2448402 2478666 2479333 2501401 2545357 2548625 2572064 2573959 2588413 2593621 2599108 2610705 2621847 2640265 2714009 2722624 2770011 2797743 2799577 2848800 2900967 2912815 2954318 2966292 2968321 2981923 2985613 3005925 3056078 3113740 3113741 3141897 3149678 3174748 3180535 3255169 3288419 3311421 3317403 3318011 3337958 3400476 3428768 3451473 3453629 3457303 3463724 3487820 3525058 3526131 3543329 3544978 3597581 3603178 3612143 3659895 3664652 3703353 3726651 3804900 3887907 3910315 3919384 3954899 3991476 4005025 4056481 4083182 4090577 4112641 4127009 4128152 4141285 4195897 4228997 4303554 4339220 4339880 4364323 4372275 4378608 4402014 
1143
1-21-22-23-79-80-81-82-83-999-1007-1109-1111-1141-1143-
15
CATGCAACAATTGGTTTTTTATATTTGTGTTCTATCGCCTTCTGGAAATTTACGTTGAACAAATTTACCTAGTTTGGATGTACTCCACAATACGTACCTTCAGATATAAATAGGTCGGAAAATAAGTAGTCACTCCGCGCCTATCGAACATAAAATTATTGAAAATAGACGATTATTATATAC
>299
no site
817
1-21-22-23-79-80-81-82-83-84-85-86-87-811-812-813-815-817-
18
no base type
>304
1306151 1558575 1924205 2318498 2371157 3369991 3457241 3958015 4328062 
125
1-21-22-23-79-80-81-82-83-84-85-86-87-88-89-90-91-92-96-97-111-112-113-115-119-121-125-
27
TTTATTCAA
>788
1338299 1434000 
786
1-21-22-23-79-80-81-82-83-84-85-86-87-88-89-90-216-778-780-786-
20
AT
>128
549835 1137838 
127
1-21-22-23-79-80-81-82-83-84-85-86-87-88-89-90-91-92-96-97-111-112-113-115-119-121-125-127-
28
GG
>306
5081 17306 50651 62426 95560 130875 160809 232061 304056 313492 353371 394660 415887 469312 487909 535594 545185 553457 583215 649528 704216 774212 798321 882708 990789 1000917 1030076 1164098 1282521 1298580 1343239 1374438 1379571 1607986 1619690 1684322 1695223 1709819 1742780 2015907 2036965 2073039 2076357 2103691 2112023 2142821 2180423 2195374 2244418 2289622 2297446 2338550 2346104 2412568 2417430 2440261 2567628 2699801 2736277 2841661 2881505 2967612 3110866 3133506 3209167 3247125 3266306 3276259 3285741 3287626 3288365 3341999 3399433 3443835 3504520 3515271 3573726 3622166 3628476 3654846 3914212 3993261 4085845 4110410 4111920 4112600 4142781 4170780 4274557 4281231 4296786 4341619 4345296 4365659 4378704 4384772 4405934 
1116
1-21-22-23-79-80-81-82-83-999-1007-1109-1111-1112-1114-1115-1116-
17
CAATATTAATAAGCATAATTACGTCGATTTATCATTTGTTCACGAACAGAGTCGCTCTAAGTGACGAAAACCAGAAGATAAGATGAAAAACACGGCC
>308
35966 192336 212181 229387 312596 407458 516203 660178 684376 689312 736050 798444 986975 1002820 1022591 1036313 1147581 1148459 1156573 1163759 1175401 1183430 1200773 1244694 1254004 1254582 1256599 1279951 1332051 1335964 1343345 1354659 1405198 1425775 1434557 1464320 1474678 1480818 1522769 1662476 1693708 1696820 1706852 1722000 1750806 1758381 1798110 1813020 1822824 1841301 1942919 2030293 2092763 2135480 2141907 2143399 2238262 2267537 2278442 2283947 2423192 2446801 2479786 2498357 2546356 2567421 2607241 2609184 2714813 2745545 2826496 2845914 2847025 2862687 2895568 2985451 2992545 2994879 3139357 3154722 3184724 3309813 3319066 3349575 3350224 3387825 3562346 3670581 3671490 3815292 3815724 3841380 3954668 4124644 4152439 4172400 4234573 4252246 4270891 4298325 4313202 4315253 4343559 4357978 4408676 
849
1-21-22-23-79-80-81-82-83-84-85-86-830-836-844-846-847-849-
18
AAAGTATTGTCATGTACAGATACTTCATGATTGATTCTTTGTAGCTTATGTTTTACTTTAAATATACGGCCCATCTACCAGACCCAACCATAATAATTTGATACC
>310
no site
772
1-21-22-23-79-80-81-82-83-84-85-86-87-88-89-90-216-217-769-771-772-
21
no base type
>311
no site
391
1-21-22-23-79-80-81-82-83-84-85-86-87-88-89-90-216-217-218-222-223-229-231-257-277-278-279-281-283-287-335-363-379-381-383-384-386-388-390-391-
40
no base type
>303
273925 1271302 2867913 
302
1-21-22-23-79-80-81-82-83-84-85-86-87-88-89-90-216-217-218-222-223-229-231-257-277-278-279-281-283-287-288-290-296-300-301-302-
36
ATG
>250
782148 1554418 1843620 
234
1-21-22-23-79-80-81-82-83-84-85-86-87-88-89-90-216-217-218-222-223-229-231-232-234-
25
AAC
>614
14076 22136 187283 389197 438787 556370 584231 590193 806569 1011289 1085252 1203748 1316885 1387935 1417567 1420515 1519146 1673425 1759281 1759976 1830808 1873772 2075415 2105502 2125514 2192876 2318657 2484035 2527254 2995447 3025784 3089791 3186749 3223001 3223838 3258852 3293845 3393551 3671156 3692534 3729067 3822874 3829077 4083366 4133890 4232198 4281281 4317490 4406468 
613
1-21-22-23-79-80-81-82-83-84-85-86-87-88-89-90-216-217-218-222-223-229-231-257-277-278-404-405-406-412-413-429-431-437-438-522-544-546-547-548-602-603-605-609-613-
45
CGTAGATTGTAGTTGGTTTGTTCGCCTTATAAAAGCTGAAATCACCTTT
>312
4294 19630 187327 190465 194878 297340 322955 363781 384658 482440 603663 622605 853531 869383 999310 1017865 1102480 1257181 1363070 1370022 1409949 1566824 1567589 1571465 1581565 1679472 1741960 1924831 1956394 1963194 1968810 1980477 2011223 2135921 2192317 2322505 2322935 2388602 2444570 2512256 2562522 2562587 2687490 2946621 3058330 3095767 3107558 3205115 3297340 3326767 3349576 3525241 3550832 3583500 3629921 3665217 3806145 3808525 3840941 3851866 3922424 3926368 3965485 3997437 4018995 4033250 4082042 4119327 4123874 4274276 4311048 4323153 4381558 
191
1-21-22-23-79-80-81-82-83-84-85-86-87-88-89-90-91-167-179-180-190-191-
22
CGGTAGTTTTCGTTTTCTATGCATAGGATCTATGCCGTAATCCTAACGATTAACAATCACCTAATCCATGTAA
>315
11840 70168 145200 192656 331049 365266 380751 390984 393205 396151 414447 502867 503600 513377 522008 533498 586332 641650 657480 753712 756950 773722 831720 897474 907148 932893 965942 1019575 1030407 1082983 1101179 1230374 1272172 1282533 1337769 1485655 1485809 1506254 1531843 1546117 1574232 1593193 1737871 1769335 1798738 1826396 1872622 1881113 1886306 1887807 1909569 2018340 2056829 2109450 2110998 2125688 2144436 2144530 2203950 2271564 2278244 2342863 2396349 2434449 2476220 2505401 2571351 2625830 2653055 2694070 2840308 2949454 3028379 3030761 3143493 3149489 3154722 3170106 3174700 3175836 3177391 3219106 3278641 3445236 3464556 3608092 3713634 3840072 3867178 3957282 3970631 4026391 4031361 4043414 4082934 4169328 4179849 4195431 4202142 4286694 4332297 4366572 4395658 
973
1-21-22-23-79-80-81-82-83-84-924-925-927-929-930-940-942-964-965-967-968-970-971-972-973-
25
TATCAAATTCATATCTATGTCTTCTAATTATTCAGAAGGGTTTCTAGCGTTTATCAAGTGATAAAATTAGAAAACACATCAAAGAACATAATTGAAAGTTCGT
>1313
10741 15122 24894 32968 36602 60131 88157 137683 164043 201896 212275 245719 256906 272597 286750 324590 332153 352844 354535 365987 386517 445112 451895 471137 505877 575578 601356 677553 685300 706849 711500 712893 716918 738234 745650 749769 796876 808925 810540 817630 860903 896374 944423 945533 974501 987573 1002969 1017952 1018202 1038117 1044201 1045892 1055010 1071036 1151473 1180072 1187739 1231733 1238889 1312379 1343858 1387436 1398400 1418430 1474294 1479338 1503571 1517644 1594356 1687750 1693556 1704135 1767486 1860873 1886593 2004631 2010353 2021815 2035976 2053284 2066345 2140753 2153497 2157937 2179858 2200754 2246881 2255827 2276026 2333325 2364826 2377069 2378813 2392454 2394481 2398586 2484758 2489955 2504654 2566265 2588385 2615813 2665887 2672087 2675026 2706902 2744706 2819145 2822369 2822548 2838416 2846199 2892168 2894791 2967054 2990901 3028871 3046347 3081322 3105264 3119720 3172255 3220222 3223817 3232296 3270289 3284774 3291713 3293715 3302264 3359375 3390722 3426157 3439813 3487731 3488317 3519230 3521432 3567686 3599912 3606267 3610128 3620820 3687702 3810807 3870025 3954731 3976655 3989605 4007272 4022055 4082798 4086449 4088339 4112595 4138152 4159011 4195718 4196611 4267992 4271326 4272930 4287528 4310863 4320514 4324268 4345273 4381078 4382429 4383552 4384254 4391579 4391871 4399936 4401753 
21
1-21-
2
GGCGATTGTGAAGAGATGGTCTCTCCCCCATTAAGGGCCGATTTTAAAGTCTCCCAAATATAATGCTACGAAAAACAGTCTTAATGTCACAAGTTGGCGTACAATAGGTTGCAAGAACTACTAATAACAACAATCGGATCACAAATATAAGTGAAGCCTAAAATACGTTGGGGTT
>316
no site
1089
1-21-22-23-79-80-81-82-83-999-1007-1008-1022-1046-1056-1086-1087-1089-
18
no base type
>278
no site
277
1-21-22-23-79-80-81-82-83-84-85-86-87-88-89-90-216-217-218-222-223-229-231-257-277-
25
no base type
>490
2180169 3447507 
488
1-21-22-23-79-80-81-82-83-84-85-86-87-88-89-90-216-217-218-222-223-229-231-257-277-278-404-405-406-412-413-429-431-437-438-439-447-463-464-465-466-472-474-478-482-483-485-486-488-
49
CC
>155
510239 680868 779900 885180 1129743 1608845 1625542 1648623 1790583 1844052 1896997 1905736 1921439 2145231 2290995 2321299 2356636 2392211 2545960 2669984 2731618 2809923 2907796 3017560 3107509 3314911 3317704 3363722 3588974 4016296 4042582 4238637 4251900 4403605 
153
1-21-22-23-79-80-81-82-83-84-85-86-87-88-89-90-91-92-96-148-150-152-153-
23
TGGACCGTGACCCGCTCAGTATAACTACAGCCAA
>53
37345 39725 247696 262464 583832 796157 896497 1064489 1288317 1531832 1536057 1737742 1810066 1977732 2113260 2158669 2221722 2363389 2647284 2942965 3110615 3468042 3500816 3615598 3831342 4174167 4199961 4234623 4403500 
37
1-21-22-23-24-32-33-35-37-
9
GGAAGTTATGTAAAAGAGTACTGATCTAG
>1112
3192 13579 16720 25386 26783 27947 31807 32776 39786 40177 46297 47877 50059 51892 58875 60059 60300 71203 73148 75313 77327 86587 87499 87973 89474 95867 113059 131232 134555 137085 140875 141516 146893 148187 155478 163148 164936 188856 199734 202229 204315 208299 224414 227468 229448 233377 240032 248946 251176 253046 256001 258470 258561 274584 277865 281405 285653 291830 295645 306201 331309 344258 345317 352646 357538 376237 379687 406251 408006 414876 441062 442468 443471 445696 454418 456731 458116 464480 466175 477988 479350 480239 482106 487463 495322 500223 501517 512659 519872 525205 525540 536070 539019 554297 555621 562322 563965 573190 588160 588733 589808 591470 601315 609003 610787 613957 622361 635775 644472 646048 648756 649446 660153 666713 667950 669406 678934 686146 697196 717558 728532 731750 735135 738899 740038 769406 773021 801959 841139 850047 861279 863975 869036 872863 883072 892659 901358 904367 905344 907906 908033 910282 919007 921429 941849 955631 964400 965648 991740 1004177 1025135 1038813 1050523 1053653 1058309 1077102 1097633 1104499 1105557 1107024 1114129 1139497 1141069 1145442 1155819 1156224 1186287 1192641 1196194 1203264 1213925 1215581 1232089 1239649 1240578 1242007 1242416 1243724 1250131 1251071 1255685 1256176 1256895 1257823 1275333 1283821 1284479 1284931 1288251 1288630 1316651 1331789 1352566 1358934 1359908 1372975 1377185 1383185 1383970 1397633 1403266 1413242 1415821 1419373 1422079 1436284 1463143 1465542 1481038 1482978 1487674 1501448 1505806 1507920 1509093 1518271 1518280 1518681 1545472 1545720 1550945 1555432 1556030 1568891 1578212 1585032 1591039 1593536 1593762 1601722 1603637 1605016 1605569 1611024 1639699 1648089 1648224 1649265 1658030 1669296 1672707 1673338 1678639 1686414 1686737 1703786 1710085 1711619 1717141 1721987 1731312 1733563 1735926 1746404 1754786 1757727 1776614 1799921 1810169 1811243 1816848 1826577 1846854 1848963 1849814 1853565 1862099 1870194 1874985 1890948 1909456 1911301 1939007 1939763 1942121 1946975 1951438 1955339 1961730 1964984 1968284 1971965 2005152 2005607 2007015 2008140 2017860 2018883 2033307 2047454 2060377 2060606 2069546 2080594 2087453 2090366 2095234 2099402 2099631 2103112 2107050 2108980 2122443 2123146 2125054 2130784 2132077 2136642 2140748 2158190 2173728 2176006 2176648 2178941 2186371 2186421 2195637 2206970 2208538 2210198 2216392 2223902 2236172 2238930 2239055 2246459 2268887 2278426 2283293 2290062 2291331 2304017 2323291 2328420 2328820 2335650 2338773 2349418 2350534 2361174 2385408 2388205 2393590 2408524 2414989 2419044 2422502 2432185 2445414 2452657 2463455 2465721 2477562 2485956 2488898 2489855 2490116 2493513 2498200 2500610 2503257 2503491 2508857 2512359 2522650 2530101 2531035 2532788 2549057 2561261 2562933 2574950 2576863 2598899 2603523 2609302 2615969 2616527 2617442 2622927 2645780 2656136 2663463 2682158 2683729 2701940 2702166 2702403 2702612 2724331 2730711 2741269 2744225 2748366 2752132 2753821 2808296 2810816 2811013 2819093 2820743 2839648 2843482 2844125 2852798 2854669 2855231 2855959 2859147 2868769 2874162 2875717 2881938 2910483 2919947 2926445 2927086 2934398 2945389 2955343 2958044 2964876 2981030 2981688 2988374 2991646 2998287 3001754 3004427 3009738 3009759 3015639 3015834 3016149 3035033 3037048 3037196 3050362 3051911 3052223 3056742 3068778 3086788 3087187 3098714 3106231 3106491 3108299 3115108 3116253 3128667 3130150 3148511 3151813 3157540 3158512 3159164 3165203 3175460 3184670 3187718 3188332 3199103 3205077 3214120 3242131 3265806 3275857 3286789 3297989 3298691 3300479 3309071 3309916 3320271 3345427 3356624 3363584 3391138 3395038 3399945 3416432 3416630 3426279 3431529 3433326 3445777 3457858 3478253 3478767 3496002 3499247 3503284 3504184 3504410 3506470 3511335 3558733 3565715 3566143 3573080 3580275 3591082 3591661 3596354 3603523 3630235 3648267 3651849 3656289 3658226 3674194 3684169 3685487 3701552 3705776 3708317 3708768 3778148 3780715 3790652 3790693 3812009 3822047 3835102 3840932 3850261 3858894 3864816 3865398 3866953 3867027 3870238 3872171 3875633 3876305 3882025 3902782 3909589 3919261 3923267 3939405 3956535 3957514 3964234 3986987 3987180 3999805 4006943 4008252 4008863 4011992 4012274 4026414 4033260 4040824 4041899 4062582 4067386 4074437 4075626 4080434 4086604 4109151 4113005 4117097 4119114 4120451 4123685 4123724 4124983 4128879 4133466 4134341 4134401 4137136 4139131 4144371 4153687 4161854 4189191 4192797 4200686 4201535 4201728 4205237 4208331 4214206 4230965 4231528 4233541 4239843 4262256 4271348 4275241 4292317 4293133 4304824 4306059 4317750 4322042 4328644 4339610 4345036 4347337 4357657 4361250 4371331 4382553 4386746 4387392 4387423 4388976 4397374 4397763 4399422 4400947 
1111
1-21-22-23-79-80-81-82-83-999-1007-1109-1111-
13
GTGTTTTTGTCGACTTAGACCAATATATAGTTTAAATTGGGTGTCTATACTGCGCTTGTCGACACATGTCTATTGTTACGCGAGTTATTAGTATGGTATGCAAGATATCGTAGCATATACCCATCTATTTCTAGTAACATCTCACTTTCCCATTGTTGTCGTTGCTTTTTTCTTTTCCGCTGCAGGCTTCGTTGCCGCCTGTACGGTCTTATTAGATGTGGTTCCTACTTCTCTCTTATAAAGTTCCAGTAGGCAATAGCTTAAGAACCGTTCATGAGATTGAGGCTCCATTCTGGAGTAATATTTCTGCTACAAGCAAGGTACTACTCTTTTTCAAGCTAGGAGGTGAATCTAATGCTAAGAACAGGACCCCTCCATACTAAACATGACAAGAGCACTCGTAATGGATAAGCTCAAGAATCCGTAGTACCGCCTTTAACTTTGCTAGAAACGACAAGTCAAAGGAGCACGCAATGCAAAGAAATTGAAAGTGAAAGGGGCCATCAATGGACATTTAAACTTATTATATTGTGAGCAGATCTTTTTACATCATATAGGTCTTAATCGTAATGCAAATCTATCTTATACTGTCCAAAGCTTAGACAAGAACAAAAAAG
>317
12854 13729 18831 25139 27458 33121 33932 39739 44996 62180 65367 65605 78620 95392 101819 124412 133510 134683 138812 140823 147263 148481 163306 164682 174193 186895 187285 221480 234105 241955 243538 251224 254149 262428 277416 285096 290425 290941 315257 323526 326322 328706 352804 385281 387829 388135 395537 395904 416350 452754 453299 468024 475563 480890 485893 487246 489677 493934 502318 508644 523630 530485 537752 540775 567915 577535 578399 591546 619695 621623 630376 642604 649443 661873 671794 688732 689062 697606 710391 710748 712143 715075 726198 753326 767566 780127 786685 788332 789924 801166 812783 931610 936547 953413 961983 991691 995459 1002748 1004547 1035011 1038721 1049430 1051881 1052769 1069871 1077981 1101516 1108939 1128665 1135127 1214496 1232077 1240353 1245061 1270559 1287533 1289751 1322304 1327550 1327563 1334101 1347792 1361789 1371122 1372362 1373978 1442144 1444697 1446159 1466977 1479325 1482721 1495886 1509360 1523873 1524314 1525394 1525733 1530439 1544770 1557518 1564381 1569824 1581097 1584736 1593762 1597261 1610063 1614644 1624992 1639002 1640244 1651237 1675979 1679475 1680918 1688001 1707800 1740064 1742081 1756802 1758378 1767800 1796402 1800995 1822617 1837500 1838571 1846978 1861362 1885612 1899810 1915712 2008065 2020026 2022310 2053900 2064420 2094960 2095084 2110877 2117085 2117462 2126460 2137132 2158016 2201318 2202857 2209176 2235950 2253891 2269483 2270905 2279758 2288231 2312434 2316454 2318113 2324444 2369460 2379402 2390409 2405536 2414870 2418554 2419355 2446572 2449910 2450381 2464458 2485307 2485860 2513411 2526524 2526930 2534432 2542392 2543971 2551566 2563354 2563674 2573398 2574810 2594543 2627377 2639724 2658083 2669098 2684623 2702369 2705939 2712566 2713892 2719938 2730348 2732629 2744873 2755330 2810896 2827111 2829950 2874236 2887243 2890266 2903715 2911916 2912864 2915629 2918920 2941466 2943540 2945571 2955104 2985954 3027313 3046402 3058019 3061814 3064301 3081049 3140283 3168524 3220048 3220913 3226655 3245234 3272697 3282599 3283513 3307922 3314306 3350750 3356109 3384140 3389975 3409395 3412405 3433158 3436251 3438045 3486429 3488278 3495782 3500037 3519228 3520485 3535307 3589143 3608335 3612692 3620870 3642173 3648142 3651032 3653225 3659019 3665931 3676201 3684389 3689019 3693523 3718222 3718415 3721214 3724346 3729350 3780734 3782791 3784035 3785599 3818960 3834428 3849253 3860187 3870022 3870284 3875317 3878687 3901574 3904694 3906676 3911938 3921464 3973057 3975746 4000247 4007313 4010994 4018725 4021244 4057373 4073503 4084405 4095404 4110707 4119446 4121550 4123846 4130200 4147633 4173719 4185064 4187079 4208847 4215773 4220711 4238874 4250497 4287277 4294389 4298389 4346294 4356055 4359033 4362108 4362849 4384245 4396364 4397790 4402247 4404203 
1047
1-21-22-23-79-80-81-82-83-999-1007-1008-1022-1046-1047-
15
TTAGCTCGATAGTAAGCATGGTGTTTCATTCATATTTATGTCCAACCCCTGGAGTCGGCTACTTACATAAGTACTCGAGTATAGGATTAAGGCAATATAATTCGTGTTCGGTCGTTTCTAATGTGAGTTTAGCGATTTCAGACATAAGAAATATTAATTAATACAGGTCAGTATGTGAAACTCCTTTCAATATTTACAAATCCAACAGAGAAGAAAGCAACTTGTGCGTGATGGACATATGTATCAAATAACTCAATATAGTTTTAAAGCAATACTTAAATCTGTTAAATTATTTATAATAACTTAATACACATTCAGTGTACCAATTACAAAATCATGTTCCATGCCTAACCTATTATTA
>320
382 54075 67669 115475 298077 330650 343082 352440 450325 550266 583806 693752 719339 812565 884073 923033 950142 1033933 1254613 1405306 1429014 1499948 1520761 1537352 1602600 1745077 1748678 1770631 1791261 1979036 2099613 2116141 2173748 2183889 2186319 2223318 2225809 2316368 2364042 2397373 2401207 2451461 2469818 2510502 2585300 2615954 2624302 2657098 2680222 2687974 2723043 2730411 2758107 2834113 2881832 2897591 2956558 2999789 3048622 3137255 3303805 3307254 3333412 3420079 3431219 3439255 3481170 3506870 3555252 3622503 3673303 3791410 3869484 3888562 3903261 3908809 3951974 3964383 3966607 4064005 4219060 4372686 
901
1-21-22-23-79-80-81-82-83-84-85-879-885-891-893-897-898-899-901-
19
CCTATTTGACACGTAGGACGTTTTTGTCAAGAGAACTATATTAGACAAGAGCACTATTAGCTATAGGATATTATGAACAGTA
>321
16316 98654 213595 522109 556015 591365 596114 661190 707920 769880 772018 935450 940021 944636 954179 1013229 1017159 1042358 1128882 1247743 1293525 1346669 1425724 1455821 1530562 1689472 1707763 1875965 1946205 2095506 2188073 2191192 2320031 2322754 2397282 2468594 2498825 2719662 2748683 2779101 2862708 2906347 2948005 2953219 2957800 2989186 3016994 3052935 3106617 3226775 3314554 3321549 3365187 3402837 3507174 3576244 3589411 3616641 3616848 3639132 3686346 3773590 4000561 4052604 4062836 4096608 4120238 4130871 4193955 4205045 4235450 4314445 4316772 4393565 4402507 
872
1-21-22-23-79-80-81-82-83-84-85-86-830-836-844-846-866-868-872-
19
CTTTAATCGCGACTTTGGTCTTATTCTTTGTATATGAAGAAATTTCATTGGAGCATGTAAAATTGCCTGAAACAT
>324
136037 170080 262570 273099 415155 437572 459729 488153 603561 657777 758548 901110 1103335 1256260 1258169 1382503 1395859 1406608 1671823 1726462 1737787 1848429 2039305 2052919 2065936 2172662 2238033 2589274 2703663 2985637 3031193 3088648 3271414 3327360 3384463 3427239 3437767 3452792 3673122 3700035 3818808 3982418 4008287 4012357 4021970 4025736 4180018 4329228 4353655 4372052 
508
1-21-22-23-79-80-81-82-83-84-85-86-87-88-89-90-216-217-218-222-223-229-231-257-277-278-404-405-406-412-413-429-431-437-438-439-447-463-464-508-
40
CTGGATTGGTTCATCGTTATTTAGAACTCCCCCCTCGAACACGGGCACGC
>257
996346 2774555 
231
1-21-22-23-79-80-81-82-83-84-85-86-87-88-89-90-216-217-218-222-223-229-231-
23
AC
>782
2068169 
781
1-21-22-23-79-80-81-82-83-84-85-86-87-88-89-90-216-778-780-781-
20
A
>325
898980 
93
1-21-22-23-79-80-81-82-83-84-85-86-87-88-89-90-91-92-93-
19
G
>85
11820 14861 36008 37305 63146 87468 147262 190816 230170 264129 282892 353309 353365 477234 484596 497491 542014 628864 640954 657142 696917 707334 757139 798355 811753 940602 1022003 1102468 1168776 1175343 1201581 1317655 1329234 1556787 1577241 1643864 1651308 1678706 1695796 1711670 1722228 1831220 1831226 1831288 1877744 1897608 1967543 1980652 2072313 2122395 2172380 2185674 2267015 2288085 2294007 2337179 2399734 2510350 2543395 2548700 2586076 2673818 2711722 2741209 2789798 2833329 2948230 2969197 3010993 3024021 3033189 3036826 3111476 3276703 3284855 3304966 3487108 3542049 3577497 3597249 3674157 3678249 3775409 3775441 3778396 3811672 3830349 3970594 3979990 3993058 4001622 4041581 4056693 4133316 4167656 4174131 4179832 4182387 4205325 4254431 4267647 4284429 4290135 4301075 4308395 4319985 4357804 4362568 4378504 
84
1-21-22-23-79-80-81-82-83-84-
10
GTCGTTTCTATAAGTAGCGTTCACTGCAGTCTACACGCTTCCGTCTATATCGCCCTAGCTGGGATAAGTAATTGTATATGACCCTTTGGACTTTGCCCGACATCACGGC
>327
1751204 
1024
1-21-22-23-79-80-81-82-83-999-1007-1008-1022-1023-1024-
15
T
>330
no site
763
1-21-22-23-79-80-81-82-83-84-85-86-87-88-89-90-216-217-218-222-223-229-231-257-277-278-404-664-716-728-730-740-762-763-
34
no base type
>425
42214 4269041 
419
1-21-22-23-79-80-81-82-83-84-85-86-87-88-89-90-216-217-218-222-223-229-231-257-277-278-404-405-406-412-413-414-416-417-419-
35
AA
>332
50557 87311 134393 277536 310077 324048 377302 381665 387729 389670 624713 736250 759539 773398 827782 832386 869921 963548 1038226 1062203 1114950 1149956 1155835 1165562 1214206 1243475 1284587 1297148 1331279 1391715 1485160 1497145 1497675 1509147 1689296 1729862 1762126 1868253 1949794 1959791 1972677 2049784 2062682 2118297 2162854 2207554 2250380 2287541 2324645 2413230 2451059 2503009 2554780 2575814 2599576 2773298 2837519 2853106 2859244 2916719 2965649 2967921 3065647 3130316 3190475 3291518 3301662 3331592 3349801 3375011 3541384 3559134 3582796 3637944 3649789 3806543 3819926 3857050 3864656 3924305 3959294 4139307 4152344 4201512 4202838 4205394 4262620 4300238 
588
1-21-22-23-79-80-81-82-83-84-85-86-87-88-89-90-216-217-218-222-223-229-231-257-277-278-404-405-406-412-413-429-431-437-438-522-544-546-547-548-549-577-578-580-586-587-588-
47
TCGTTATTACATTGATCATTACTATTTATAGTGCATGATCAAGCTATAGATATGACTGCACAATACATTGAAGTGCAATTTTCGTTAA
>333
26177 53666 89124 137823 183391 240507 248342 259596 309875 324588 351927 363732 438045 463364 486846 502779 517220 610265 625914 643907 705343 803446 815900 1002886 1007355 1040448 1043081 1117625 1156885 1283895 1333233 1411780 1417481 1442740 1448704 1455966 1495129 1502171 1523223 1570728 1574000 1625464 1646084 1646211 1814085 1816758 1852212 1859947 1891976 1896931 1924829 1946108 1949170 1985984 2144257 2188572 2216882 2218384 2234971 2254451 2254968 2337742 2340320 2383116 2397029 2412522 2451890 2463102 2525054 2570938 2577464 2585721 2594423 2729434 2761846 2822491 2850775 2864140 2889906 2900664 2924921 2985622 3047023 3047304 3053252 3082400 3184333 3207208 3271981 3311611 3345499 3355001 3411052 3418025 3448673 3459617 3475557 3503329 3531217 3536026 3541403 3572676 3589257 3591666 3662000 3694026 3697908 3709765 3782024 3806632 3854411 3869764 3871221 3872274 3939048 3959468 3973494 4057367 4066110 4297621 4329483 4364865 
1081
1-21-22-23-79-80-81-82-83-999-1007-1008-1022-1046-1056-1057-1059-1077-1081-
19
TATGGGTATTATAGTTTAAGATAAACGTTTTGTTGAGTTCTATTTACGTTCCCTACGAGCTATAGTATCAAATAAATCATTAACTATTATTTACGGTCAATATGTCATGACTTCAAAAAGAG
>334
119569 520161 552021 591978 604783 689098 723976 744346 854115 906466 1011456 1026924 1034069 1084787 1201787 1209559 1224862 1355224 1450661 1767706 1871068 1893163 1956792 2186535 2213656 2439964 2584281 2645480 2718892 2739299 2932481 3019006 3074537 3291973 3409133 3453957 3537091 3559221 4005191 4018547 4105254 4152160 4164260 4195083 4211026 4275539 4355218 4386247 
326
1-21-22-23-79-80-81-82-83-84-85-86-87-88-89-90-216-217-218-222-223-229-231-257-277-278-279-281-283-287-288-290-296-300-318-322-326-
37
CATCAGATGTGGAATAACCGCTCACCGTTACCTAAATACCACTACGGT
>539
568217 989021 1321566 1815822 2220749 2474406 2495890 3876411 
523
1-21-22-23-79-80-81-82-83-84-85-86-87-88-89-90-216-217-218-222-223-229-231-257-277-278-404-405-406-412-413-429-431-437-438-522-523-
37
TTGTTGAC
>781
41723 107692 115660 121727 318855 563267 648403 730219 941642 1004667 1065183 1211038 1242569 1402928 1453169 1463306 1498011 1582892 1691524 1898020 2158402 2275229 2292163 2304893 2451691 2478733 2604593 2645971 2683196 2765078 2787638 2930827 2943356 3115192 3140848 3166353 3345489 3347813 3463106 3477215 3479766 3595618 3805597 3863696 3867752 3900421 3950631 3993629 4016478 4080338 4304796 4338699 4405078 
780
1-21-22-23-79-80-81-82-83-84-85-86-87-88-89-90-216-778-780-
19
TTGCAGACGGTTCCCCGAAGCGATATAAGACCCCTAAAAAAGTGTGCATACAT
>102
583435 1144175 1464878 2730419 2755964 3325212 4158965 
100
1-21-22-23-79-80-81-82-83-84-85-86-87-88-89-90-91-92-96-97-98-99-100-
23
AGTATCA
>337
10272 57281 282924 438385 490278 678711 691471 759091 803082 843499 871225 976394 1187710 1310368 1343450 1367785 1617155 1920244 2267925 2278915 2417531 2683839 2716107 2716965 2896211 3038585 3063211 3215465 3266410 3323858 3395133 3411320 3416166 3494754 3503645 3602583 3997073 4017469 4251661 
386
1-21-22-23-79-80-81-82-83-84-85-86-87-88-89-90-216-217-218-222-223-229-231-257-277-278-279-281-283-287-335-363-379-381-383-384-386-
37
GGTGGCGTGTTCTTAATGTAAGTTAACTTTTCACGCGTA
>1218
49864 73078 75233 117669 118633 142634 162521 200332 222486 242349 252067 327871 479158 484845 505403 512323 562034 566905 575667 588085 619516 661143 757978 791921 792372 793739 794593 831798 912254 933600 938249 942221 942830 942850 1001026 1014042 1043233 1080700 1086958 1153905 1161145 1164390 1169246 1203492 1247308 1256138 1256154 1325081 1346843 1375642 1485889 1495031 1505730 1526618 1579175 1597411 1668610 1833504 1890825 1898201 1932674 1948907 1963391 1981174 2158344 2195896 2195899 2235695 2332089 2360498 2506375 2547306 2564715 2619697 2650113 2701437 2709117 2841658 2892911 2903287 2914256 2955636 2986827 3022493 3027168 3032591 3057316 3116803 3168156 3255374 3265647 3291056 3482807 3496519 3523673 3574001 3584990 3622898 3703382 3772282 3801618 3820393 3830895 3834714 3854078 3857353 3889279 3906363 3911055 4068181 4071932 4071943 4149031 4268449 4284332 4292866 4355639 4373487 4380971 4399230 4408204 
1216
1-21-22-23-79-80-81-1203-1204-1210-1212-1216-
12
GCATAATTTCAAACTAATGCTAGTGTGTTATTCGTCTATCCGATTAGCTGGACGTTGCGCTCACCGTATATGCCCATTATATAGATTAGGGACTTTAGCAACAGCTAAACAAAAGAAGATC
>1193
379707 500339 601925 868148 1019935 1052866 1396035 1466056 2107168 2141320 2172320 2186282 2402439 2483497 2614413 2826532 3024577 3255647 3346224 3408000 3659451 3783141 4005555 4299724 4337736 
1192
1-21-22-23-79-80-81-82-1160-1172-1188-1190-1192-
13
GATACTAATTCCATGTCCCAGGCTA
>341
30703 58183 164364 174383 203925 209955 394046 438351 484231 613184 626244 679144 710752 772063 805734 887149 924338 970584 1110138 1199924 1245224 1289560 1356864 1378974 1384525 1496342 1532246 1539053 1566401 1580743 1614101 1640915 1669195 1673229 1680083 1694704 1697069 1760995 1797969 1935010 1935242 1941234 1950277 1981469 2118059 2132358 2176751 2221957 2236328 2268944 2335155 2407745 2444230 2507571 2568130 2747564 2883645 2903788 2931720 2988681 3003806 3064230 3064469 3150868 3177122 3208363 3322088 3358948 3453024 3455760 3556848 3648085 3670239 3675572 3708556 3811769 3902062 3954463 3956091 3962415 4057363 4193945 4195245 4252455 4299471 4343301 4347055 4347103 4387880 4391630 
1031
1-21-22-23-79-80-81-82-83-999-1007-1008-1022-1023-1027-1031-
16
AATTATACTATATTTAATTATTCATAGTTACACTATCATTATGTTAACAGTAGTTGTAAAATATAATAATAAAATTCAATTTGTTAGAGA
>342
185638 277227 1328936 1475408 1527702 1547993 1694245 1939904 2276443 2301198 2446192 2508700 2626678 2861936 3036555 3150985 3166814 3197783 3654436 3874697 4000265 4072154 4135019 4278686 
535
1-21-22-23-79-80-81-82-83-84-85-86-87-88-89-90-216-217-218-222-223-229-231-257-277-278-404-405-406-412-413-429-431-437-438-522-523-524-534-535-
40
GGGTCACGGACACACAGTAAGATG
>344
10395 13779 17591 76161 92009 109638 116148 118122 119480 158987 171171 176958 198590 202722 216752 263603 268592 321738 327267 356941 364906 392466 415478 451860 495802 523754 536818 550742 576529 642726 660896 663927 703079 704259 712286 748193 768084 801437 850765 857849 877256 935157 949270 1045004 1077921 1130442 1152491 1187267 1239953 1292662 1322171 1329887 1404508 1412619 1541409 1546717 1553774 1556570 1592649 1593033 1654551 1682346 1709214 1725074 1725381 1744745 1756868 1767580 1800815 1819114 1828895 1879622 1888946 1892155 1901057 1952446 2041647 2107712 2236927 2241734 2275647 2323964 2329634 2331079 2341361 2341669 2348855 2387181 2429939 2445259 2572443 2573690 2591467 2723596 2811719 2825849 2874126 2884902 2898659 2919923 2947987 2981974 3075408 3095174 3099081 3175223 3185120 3415169 3444922 3472840 3487844 3584065 3640374 3673179 3693131 3798212 3799053 3808416 3812218 3833477 3872751 3887978 3897412 3938248 3995280 4024216 4064110 4082940 4113487 4151621 4166698 4172564 4192085 4212903 4267397 4284230 4305252 4354139 4393542 4410236 
1228
1-21-22-23-79-80-1224-1228-
8
TCCAAAAGAAGGGTATCATTGAACAACTCTGCTTTTCATATATCTAAAAAGGTTATCAGGCCAGCCCCTCGTAGTGTAAAAAAAGAGAAGCACAACGTACGCAATTCGGAAAGAGATATAATAAACAGAAGCACGGATAC
>259
157869 191957 1019739 1600010 2068106 2433164 2689523 4374408 
258
1-21-22-23-79-80-81-82-83-84-85-86-87-88-89-90-216-217-218-222-223-229-231-257-258-
25
GTAGTATG
>346
no site
459
1-21-22-23-79-80-81-82-83-84-85-86-87-88-89-90-216-217-218-222-223-229-231-257-277-278-404-405-406-412-413-429-431-437-438-439-447-448-454-458-459-
41
no base type
>872
13479 18322 34485 74935 276524 472236 482498 506902 599740 619006 1031130 1148482 1196161 1242357 1296265 1431246 1431465 1510270 1718471 1770707 2033367 2283649 2338205 2449685 2569739 2657918 2688995 3194108 3255828 3301698 3302953 3385414 3391623 3396255 3483825 3556805 3925004 3994232 4163365 4282660 4337046 4345993 4377551 4399505 4411093 
868
1-21-22-23-79-80-81-82-83-84-85-86-830-836-844-846-866-868-
18
TTCTATGTCCGTCATCTGCACGATTAAGAGGCTCGATTAACGGGA
>348
no site
614
1-21-22-23-79-80-81-82-83-84-85-86-87-88-89-90-216-217-218-222-223-229-231-257-277-278-404-405-406-412-413-429-431-437-438-522-544-546-547-548-602-603-605-609-613-614-
46
no base type
>163
97364 211316 1171917 2407393 2684857 2744773 3925916 
162
1-21-22-23-79-80-81-82-83-84-85-86-87-88-89-90-91-92-96-148-150-152-160-162-
24
AGTAGCG
>1106
611741 1061178 2391370 
1102
1-21-22-23-79-80-81-82-83-999-1007-1008-1022-1046-1056-1086-1092-1094-1098-1100-1102-
21
TTT
>395
37332 927723 936427 1851327 2688115 3199733 3574583 3586606 3592473 4085024 
383
1-21-22-23-79-80-81-82-83-84-85-86-87-88-89-90-216-217-218-222-223-229-231-257-277-278-279-281-283-287-335-363-379-381-383-
35
GCTGAATATT
>89
96894 669033 1892017 2491597 
88
1-21-22-23-79-80-81-82-83-84-85-86-87-88-
14
TACT
>35
257074 1557380 3696723 3703096 3879070 4168703 
33
1-21-22-23-24-32-33-
7
TCCATG
>349
832893 1516872 1658644 2075123 3026961 4052147 4282155 
398
1-21-22-23-79-80-81-82-83-84-85-86-87-88-89-90-216-217-218-222-223-229-231-257-277-278-279-281-283-287-335-363-379-381-383-395-396-398-
38
AGATCGC
>353
29225 39346 232044 264622 298526 326383 395800 503816 530698 642520 697949 709762 724925 950719 966186 967655 1029935 1232675 1369722 1420987 1439865 1480659 1497780 1560277 1591784 1651306 1665743 1936279 1941980 2072342 2209011 2371363 2419063 2431782 2511281 2523417 2592102 2731123 2732598 2770664 2800726 2811096 3073679 3131189 3154959 3169793 3214413 3224940 3304196 3312450 3498065 3498511 3520040 3718937 3728485 3826213 3894018 4043533 4151616 4193126 4223921 4281864 4310488 4352700 4405667 
869
1-21-22-23-79-80-81-82-83-84-85-86-830-836-844-846-866-868-869-
19
TGTGTCACCTCATTAAATTGATAGTGACAGCAAGAAATACGGAATACACTTACACCTAATCGACT
>354
no site
119
1-21-22-23-79-80-81-82-83-84-85-86-87-88-89-90-91-92-96-97-111-112-113-115-119-
25
no base type
>356
20694 842986 930632 952193 1037459 1517418 1696735 1714073 1936694 2055568 2177035 2314202 2685556 2872879 3036447 3609460 3774940 3874253 4254955 4278202 4329074 4329643 
921
1-21-22-23-79-80-81-82-83-84-85-879-885-891-893-897-905-911-913-915-917-921-
22
CTTCACAACTGTATGAAGATAA
>357
13255 74680 155228 251464 253874 352291 564126 667551 848075 1106074 2290166 2474512 2531417 2548538 2567267 2694457 3180352 3718140 3833150 3876356 3913500 3957096 4203635 
918
1-21-22-23-79-80-81-82-83-84-85-879-885-891-893-897-905-911-913-915-917-918-
22
CTCTGGGGTTTTAAGATTTTAAG
>347
no site
345
1-21-22-23-79-80-81-82-83-84-85-86-87-88-89-90-216-217-218-222-223-229-231-257-277-278-279-281-283-287-335-336-338-339-343-345-
36
no base type
>359
no site
425
1-21-22-23-79-80-81-82-83-84-85-86-87-88-89-90-216-217-218-222-223-229-231-257-277-278-404-405-406-412-413-414-416-417-419-425-
36
no base type
>665
2428517 3874206 
664
1-21-22-23-79-80-81-82-83-84-85-86-87-88-89-90-216-217-218-222-223-229-231-257-277-278-404-664-
28
GA
>361
170648 637470 818947 1052769 1602172 2747471 3248746 3790953 
46
1-21-22-23-24-32-33-35-37-38-44-45-46-
13
TGATGCCT
>362
4980 52799 73273 173954 212988 271577 922638 1073704 1184008 1308357 1460963 1514582 1578327 1729925 1741269 1794794 1888283 1922877 2225325 2352064 2352065 2441600 2713025 2901405 2968688 3079161 3112733 3179082 3218254 3276783 3427736 3547934 3555183 3581044 3699315 3862322 3992888 4296356 4322435 4381624 4393470 4395380 
388
1-21-22-23-79-80-81-82-83-84-85-86-87-88-89-90-216-217-218-222-223-229-231-257-277-278-279-281-283-287-335-363-379-381-383-384-386-388-
38
TTCTAAAATCTTTACCCGTTGAGAGGATATCTGGCAATCAGG
>366
171266 441501 1320522 1540119 1716571 2681350 2865295 4131369 
482
1-21-22-23-79-80-81-82-83-84-85-86-87-88-89-90-216-217-218-222-223-229-231-257-277-278-404-405-406-412-413-429-431-437-438-439-447-463-464-465-466-472-474-478-482-
45
CATAAATC
>1207
90749 221845 260116 326122 452063 475330 485670 488572 506920 514876 548792 611463 651149 657425 695231 752141 811637 857791 932881 936189 1007505 1038677 1080191 1089922 1094885 1233285 1312147 1344964 1395555 1401599 1403052 1482908 1515256 1549986 1600721 1714439 1838097 1880850 2153246 2205283 2384873 2396728 2428471 2477573 2595605 2678199 2752698 2759741 2903556 2923264 3095662 3141827 3192431 3261813 3315177 3315213 3416734 3477307 3479354 3497369 3535298 3636432 3694373 3793286 3867973 3875022 3910737 4016262 4074899 4104717 4175225 4219850 4298106 4316245 4362110 4378792 4383945 4400389 4403034 4409602 
1205
1-21-22-23-79-80-81-1203-1204-1205-
10
GTCCGTATTCTAATTGAGTATTCTTACTGGCACGTTGAGTTACGTTCACAAGCGACAATATTTTCCAGGGCGAACCTTAT
>368
562313 1565053 2175757 2229949 2383141 2672086 3173901 3404458 3476021 3564934 
833
1-21-22-23-79-80-81-82-83-84-85-86-830-831-833-
15
GGGAGCTTCC
>370
no site
614
1-21-22-23-79-80-81-82-83-84-85-86-87-88-89-90-216-217-218-222-223-229-231-257-277-278-404-405-406-412-413-429-431-437-438-522-544-546-547-548-602-603-605-609-613-614-
46
no base type
>930
24007 144865 476612 485730 633562 913918 1193463 1554216 1692960 1735739 1761765 2877378 2995548 3251047 3506650 3582694 3964930 4004896 4124254 4282707 4313156 4355319 4386248 4390471 
929
1-21-22-23-79-80-81-82-83-84-924-925-927-929-
14
TTATTGATCCACAACTTAGGAGCA
>371
19161 93047 145107 251411 344696 664705 671127 737243 810786 957472 1076220 1196813 1266293 1298417 1318447 1330248 1355623 1414046 1518102 1696753 1774306 1790054 1806620 1819537 1828094 2152498 2303846 2377998 2425176 2431622 2453099 2460826 2538997 2722910 2760613 2855313 2871776 2901373 2941698 2982038 3159316 3205393 3213372 3430345 3549994 3559557 3900443 3964329 3964826 3981151 4062794 4138013 4156789 4322509 4333127 4356335 4370477 4385529 
907
1-21-22-23-79-80-81-82-83-84-85-879-885-891-893-897-905-906-907-
19
AATGTAGGCGTAGTTGGTAGTCGTAAGTCACGAGCAAACATTAAGAAGGGAGCGCAGC
>442
24292 125809 666714 668617 899678 1119200 1137300 1151319 1197568 1222300 1246656 1264536 1283881 1320700 1343590 1431702 1442193 1518259 1581421 1673425 1704765 1711783 1819619 1945575 1979626 2052965 2128154 2187614 2227986 2316601 2335321 2468208 2615761 2617018 2705898 2740300 2784032 2793646 2865498 2910665 3132687 3139529 3156330 3311709 3313002 3321318 3387277 3389792 3496938 3530915 3562128 3596815 3602551 3687205 3776350 3986114 4035030 4074302 4075311 4081773 4178596 4198644 4305394 4329958 4341314 4382244 
440
1-21-22-23-79-80-81-82-83-84-85-86-87-88-89-90-216-217-218-222-223-229-231-257-277-278-404-405-406-412-413-429-431-437-438-439-440-
37
TTATAGTTCTTCATCGTACTAAACAGCTTAGCAAACGCAAGATAACTATTTTGGCAGCTTTAAGAG
>649
252909 1513678 1711959 1910024 2460757 3819620 
648
1-21-22-23-79-80-81-82-83-84-85-86-87-88-89-90-216-217-218-222-223-229-231-257-277-278-404-405-637-639-641-643-644-648-
34
TTGATG
>375
22278 65863 219287 222753 229071 251719 268463 435340 479307 502257 585900 600409 817944 852246 1007593 1063511 1082682 1089835 1152665 1249381 1349925 1367513 1487022 1741204 1819011 1941720 2080503 2151081 2250951 2265314 2354387 2689641 2873449 2882855 2964415 3279310 3345426 3414317 3425525 3517701 3567426 3620022 3620468 3675086 3685810 3836641 3839254 3858151 3968143 3989719 3990925 4029064 4083348 4100892 4266860 4308636 4316151 4383611 4405972 
291
1-21-22-23-79-80-81-82-83-84-85-86-87-88-89-90-216-217-218-222-223-229-231-257-277-278-279-281-283-287-288-290-291-
33
TTTCATTTAATAGGTTCCTTTACTGCCCACCGATCTAGATAAGGTAATTTGTTATACAT
>376
47757 56431 58116 112964 117833 137676 141212 161694 166665 218253 258172 269942 328168 355645 485458 517582 574299 575459 596527 606377 819923 882129 975768 1051560 1103268 1247281 1311099 1313601 1374132 1387346 1588253 1776564 1795338 1828267 2149012 2211136 2290385 2326078 2379924 2760421 2822793 2838045 2840006 2890237 2938867 3076621 3166300 3174759 3307821 3354608 3375326 3408202 3452084 3504109 3524010 3615783 3804103 3849027 3907435 4028043 4128326 4177829 4370095 4404786 
597
1-21-22-23-79-80-81-82-83-84-85-86-87-88-89-90-216-217-218-222-223-229-231-257-277-278-404-405-406-412-413-429-431-437-438-522-544-546-547-548-549-577-578-580-586-592-596-597-
48
AAGCGGTTTTAGGGCCTTTTATTACCGTACTCTAGCCGGCCCGAAATTGAAAAATCTCCCTGTA
>377
no site
535
1-21-22-23-79-80-81-82-83-84-85-86-87-88-89-90-216-217-218-222-223-229-231-257-277-278-404-405-406-412-413-429-431-437-438-522-523-524-534-535-
40
no base type
>886
154082 170156 210136 285799 331737 471347 519116 585210 666070 701183 866439 907373 937975 971779 1013213 1040345 1054189 1084194 1376677 1455328 1560871 1682361 1723007 1867893 1915357 1915359 2472157 2545305 2609348 2715268 2889499 3020577 3024420 3097729 3667296 3720439 3784180 3835520 3958143 4226004 4271162 
885
1-21-22-23-79-80-81-82-83-84-85-879-885-
13
TCATCTGTAAGATCAGCGTAATCATAACACTAATAATAGAA
>648
1530412 2140126 4121566 
644
1-21-22-23-79-80-81-82-83-84-85-86-87-88-89-90-216-217-218-222-223-229-231-257-277-278-404-405-637-639-641-643-644-
33
AAG
>378
1378 26733 170395 172795 249141 283187 286541 347690 414879 457171 489268 542387 558425 572786 669281 827170 831272 866932 895934 955239 1066223 1116216 1132824 1199408 1382887 1396890 1439114 1499798 1532263 1554924 1605015 1639157 1691815 1702485 1739768 1825996 1868408 1931164 1969586 2117463 2187223 2194218 2199991 2201663 2202720 2279087 2316422 2383008 2458856 2712711 2724806 2808879 2835339 2902735 3064801 3084636 3090102 3118562 3135424 3293085 3436821 3492231 3610646 3617738 3769440 3908295 3992352 4083112 4133552 4141038 4220427 4225855 4338554 4361060 4363096 
634
1-21-22-23-79-80-81-82-83-84-85-86-87-88-89-90-216-217-218-222-223-229-231-257-277-278-404-405-406-412-632-634-
32
AGCTGTGTAGAATTGCAAAGCTTAAGGTAGTGCCGATTTTAGTCCAACAAAAGTCACTTACGAGCCATGGGATCC
>1116
490 27505 698548 1042170 1125593 1533697 1959648 2855042 2858528 3496382 4188452 4338546 4345436 4366825 
1115
1-21-22-23-79-80-81-82-83-999-1007-1109-1111-1112-1114-1115-
16
ACTGTTTATAATGG
>380
13756 18550 46475 92786 107165 142789 171079 185961 192855 198105 212328 300767 321189 326267 341290 347761 363301 478963 533845 559749 570634 594974 597059 608858 635946 642065 682623 689703 725846 845432 912122 913375 922682 955613 1064090 1082655 1125817 1231239 1312797 1353824 1365577 1379688 1405906 1445907 1450815 1505890 1512686 1538996 1560300 1569184 1579499 1642502 1702884 1712816 1794009 1876942 1891585 1896118 1901776 1919411 2113535 2122279 2144630 2184052 2184512 2237897 2248540 2252735 2258728 2317897 2326006 2345973 2371609 2375814 2433501 2435311 2437978 2457764 2461639 2512049 2557964 2584595 2584741 2602043 2628851 2743116 2793908 2799712 2863275 2906644 2932527 3000893 3119243 3136352 3136354 3137147 3141848 3142977 3157501 3202483 3214619 3220630 3240947 3257916 3284178 3404710 3441028 3451335 3567974 3570326 3613784 3629576 3643294 3724856 3774270 3786644 3804499 3816391 3973652 3976787 4030743 4129111 4131159 4159523 4192589 4194325 4214137 4221272 4229782 4285210 4293869 4338107 4352394 4371228 4389691 4392033 
33
1-21-22-23-24-32-33-
7
CTACTAAGCCTTCCAAAAGTTTTTAAGTATTTGATTCACATGACTAAGTTAATGCTCTCTACCTACTCAATATTAATTACTACACTCTTCCTAACAAAAGCCAAACCCGCTATATAACGTCTACTAAAAATTACCT
>382
34364 94351 175960 208144 214762 280350 348794 441037 443178 452860 468646 490263 548127 605447 642910 668744 759128 820458 972309 998246 1127661 1186221 1223730 1230368 1248185 1269225 1279861 1307769 1444950 1457236 1503855 1510138 1519097 1594185 1644794 1694428 1725380 1812359 1866064 1896620 1913291 1941665 2131219 2309352 2354944 2374647 2397628 2417613 2443078 2450745 2454793 2456507 2563129 2577928 2594306 2701428 2704697 2822368 2827760 2854589 2918402 2933932 2937959 2952611 3159886 3209061 3245897 3286029 3400687 3407585 3434856 3525730 3567446 3582781 3611117 3718685 3828374 3834723 3841233 3865601 3880919 3964338 4096101 4106244 4179781 4283372 4363804 4393787 
1125
1-21-22-23-79-80-81-82-83-999-1007-1109-1111-1112-1114-1120-1122-1124-1125-
19
CCTTCTGCCTTTTAGAGATCGGCGTGTCGTACTTATAGCTAATTAACACTTTTAGAGACAATGGTGAGACTGTTTATACAAAACGATA
>1028
127664 200283 206585 405404 451136 551090 597260 729109 782943 1061936 1062636 1100589 1125183 1273058 1346549 1378715 1394688 1461414 1474732 1551288 1594594 1639386 1808898 1832806 1880005 1907027 2201239 2234554 2379605 2407094 2431720 2478191 2571912 2611158 2774757 2839255 2869379 3072700 3235043 3242963 3371011 3394562 3440919 3562837 3579651 3591304 3610724 3663189 3696028 3783802 3804725 3902850 4023528 4047137 4047693 4070735 4109606 4207657 4316089 4346710 4349402 4366679 4408860 
1027
1-21-22-23-79-80-81-82-83-999-1007-1008-1022-1023-1027-
15
TCGTTTAGATATAAGAACGGAATTTGAGGCTAGTAAAACTTTGTAATAACTATTTCTACGAAA
>385
27427 36634 43391 70953 71950 72641 90246 97061 98201 197723 203857 225500 298695 356909 364637 380335 445800 466566 525090 583517 621287 649291 652956 660875 775073 798173 906756 944272 987554 1023230 1041789 1063603 1088159 1099678 1104740 1124861 1155414 1156243 1352212 1359021 1395172 1559792 1580393 1587973 1601001 1615674 1615799 1648248 1672942 1698878 1779076 1815775 1825163 1835314 1837689 1850968 1884601 1912925 1915366 1961933 1980392 2004147 2018918 2024447 2055558 2065317 2076266 2078546 2094443 2139952 2143876 2158012 2195231 2195437 2313634 2458850 2498560 2539501 2595349 2596803 2662649 2667966 2671031 2683389 2723515 2749489 2768888 2769127 2824834 2861619 2869863 2885074 2886440 2904018 2929863 2937136 2947553 2969110 2969111 2986076 3096422 3140815 3246430 3277908 3299052 3310948 3323981 3348906 3394499 3422668 3474992 3503257 3601034 3617720 3687916 3703599 3714665 3780553 3806101 3865375 3873679 3873680 4007302 4035755 4082750 4154910 4171219 4184762 4193442 4213993 4259195 4291820 4323430 4325827 
891
1-21-22-23-79-80-81-82-83-84-85-879-885-891-
14
TTCGACTCAAGTAGATCTTGGGAATTCTTCACTAATAGGACAATGTGTTACAGTGGGCACAAGGGGACTGTTAGCACTACAAGATAAAACGCCCCTCGTCGCTGTATCGTTAACAAACTATTTAAGGCAACATT
>387
101279 267802 281836 330184 417934 1604475 1608647 1622155 2454640 2552458 2678112 2717960 2814228 2994323 3460297 3683152 3877939 
561
1-21-22-23-79-80-81-82-83-84-85-86-87-88-89-90-216-217-218-222-223-229-231-257-277-278-404-405-406-412-413-429-431-437-438-522-544-546-547-548-549-550-554-555-556-560-561-
47
CGGCTTATACCCGTTCC
>389
221004 289483 4282579 
492
1-21-22-23-79-80-81-82-83-84-85-86-87-88-89-90-216-217-218-222-223-229-231-257-277-278-404-405-406-412-413-429-431-437-438-439-447-463-464-465-466-472-474-478-482-483-485-486-488-490-491-492-
52
ACC
>198
no site
196
1-21-22-23-79-80-81-82-83-84-85-86-87-88-89-90-91-167-179-195-196-
21
no base type
>392
2327 14077 42253 44146 49335 90448 110398 116228 166506 167899 176501 199672 206703 213483 317885 363996 398187 438143 521684 700973 712302 712415 759608 782464 816358 829817 831630 1024447 1051854 1100950 1113005 1138946 1160475 1167590 1323297 1347476 1373207 1490188 1509343 1528393 1550173 1667853 1688276 1763546 1765349 1768322 1772638 1898590 1961010 2056376 2056550 2067962 2127441 2181877 2183850 2251605 2270959 2272469 2273767 2329079 2342588 2401742 2508853 2562302 2567387 2574756 2609488 2667416 2720049 2728993 2859830 2912417 2932679 2941642 2946372 3033305 3142594 3207826 3261190 3324957 3352241 3448598 3475727 3533788 3542911 3543410 3556694 3557101 3564168 3564495 3592586 3611600 3612768 3773580 3789317 3815660 3836068 4062729 4099321 4101316 4182060 4192877 4287220 4288212 4322373 4354203 4387488 4406475 
1278
1-21-22-23-79-1265-1277-1278-
8
CCTGGACGAAGGCTACTCATGGTTTGCACTAATTGTCGTTGTTGAGTCCCGTGACATAGCGACAGAGAAGTATACTAGAAACACAAAAAAATGATTGAAAACTTATAT
>1098
10986 15787 15900 71203 171129 408178 471469 490972 542959 634586 719545 728897 842050 851797 992206 1111469 1182192 1369927 1517912 1526100 1635527 1694277 1750465 1883443 1894765 1957607 1980325 2311357 2326192 2330237 2422687 2470934 2663319 2694026 2880431 2949025 2954859 2994964 3022811 3216553 3243197 3364142 3435307 3479373 3574258 3606394 3715840 3793428 3961373 4102929 
1094
1-21-22-23-79-80-81-82-83-999-1007-1008-1022-1046-1056-1086-1092-1094-
18
AGATATTACTGTTATTATTGAGCTATAATTGAATCGTTAAAACAACATGA
>393
no site
122
1-21-22-23-79-80-81-82-83-84-85-86-87-88-89-90-91-92-96-97-111-112-113-115-119-121-122-
27
no base type
>394
10976 16458 23804 108237 136547 237487 264475 275468 311249 318549 347230 352157 352876 437010 500785 509140 545677 677469 719243 729155 791359 806892 860314 1016165 1041210 1047066 1105424 1146367 1175609 1180980 1205373 1251296 1262096 1301648 1316491 1457414 1529101 1538456 1574621 1593879 1873214 1935475 2111473 2123843 2134862 2192290 2211084 2330983 2347048 2362889 2422439 2423100 2499141 2537263 2594286 2686836 2787635 2834600 2850777 2857827 2926156 2954289 3106056 3109299 3190877 3209284 3291841 3360154 3374975 3435680 3440086 3449353 3455194 3488129 3692209 3787116 3838443 4047424 4049713 4067070 4115280 4161338 4257582 4275164 4299292 4317943 4343622 4349247 
1073
1-21-22-23-79-80-81-82-83-999-1007-1008-1022-1046-1056-1057-1059-1060-1062-1066-1068-1070-1071-1073-
24
GGTGGAGAATCGAAATTCCTGTTAAATAAATTTATATAATTAGATTAATTGTAAATTCTCATTCTAACGTTGTATAAGGTGTTATTTA
>1059
no site
1057
1-21-22-23-79-80-81-82-83-999-1007-1008-1022-1046-1056-1057-
16
no base type
>397
9857 35185 177088 376772 380673 482041 588061 690122 701012 793840 818131 990467 1132104 1163520 1214140 1257801 1348583 1373373 1463782 1500716 1521182 1545501 1691961 1733728 1841540 1879369 1903955 1954111 2009992 2066464 2331824 2340517 2468325 2579989 2649401 2703094 2724115 2748717 2775369 2821664 2856952 2992907 3014810 3049197 3350870 3786280 3787042 3833622 3860305 4002467 4034274 4059215 4159267 4377315 
519
1-21-22-23-79-80-81-82-83-84-85-86-87-88-89-90-216-217-218-222-223-229-231-257-277-278-404-405-406-412-413-429-431-437-438-439-447-463-513-515-519-
41
ACTACTTTAAGGCTCAACTGTGACTATCCCTTCCACGAAACAACGCGGTTTTCA
>399
21093 65222 75730 106982 156417 183640 198352 254891 299015 318209 323157 330363 357043 391260 414919 420333 478857 505119 549557 601400 605301 619962 630313 655401 698059 753819 772122 807515 948733 963180 964160 992566 999126 1012957 1043543 1148841 1152006 1169053 1175561 1181814 1214175 1232519 1235541 1294020 1359267 1363508 1422835 1443325 1450726 1465197 1482250 1513001 1530712 1727560 1776092 1828542 1852938 1887004 1967061 1969273 2000154 2014839 2106268 2125043 2144015 2144813 2148087 2199067 2211997 2239264 2253517 2259295 2307037 2324808 2329320 2355517 2389078 2392195 2431922 2463843 2560992 2581248 2582419 2622041 2640240 2675694 2683799 2692215 2705199 2784230 2808216 2835620 2861181 2873110 3004199 3030344 3030519 3039835 3059435 3085506 3149840 3152704 3228243 3279680 3283716 3303987 3346251 3359069 3416506 3416901 3443638 3453960 3479725 3514135 3514522 3578306 3596281 3596698 3633223 3657504 3689763 3821655 3851857 3866134 3906500 3910921 4001774 4014464 4033445 4080470 4102429 4111012 4114032 4152554 4152557 4171349 4218326 4228212 4236366 4264815 4279204 4291919 4313208 4336456 4365374 4366843 4375749 4398703 4409043 
67
1-21-22-23-24-32-56-58-60-62-63-65-67-
13
GTACCTGCCATTATTTAAGTAAGTTAAGGTCAGCATAGAGCGTTTTTTAAAGTAAATCTTATATAAAGAAACCGTGATAAATATAAACCTTAACACAGTATTCCAATCGTATCTTTAAAAAATAAAAAATCAAAAATGAACATATACTC
>400
148627 200966 289571 385514 562962 732932 939384 997410 1160093 1238045 1382224 1384789 1410110 1445191 1525411 1749985 1821874 1887020 1928584 2216522 2235451 2253910 2323488 2324030 2500095 2533045 2608290 2622954 2732362 2754411 2781189 2862768 2982054 3014361 3053574 3141854 3183512 3524530 3718361 3719786 3868505 3896471 4055983 4105992 4167697 4212747 4263487 4307022 4308814 
323
1-21-22-23-79-80-81-82-83-84-85-86-87-88-89-90-216-217-218-222-223-229-231-257-277-278-279-281-283-287-288-290-296-300-318-322-323-
37
AGTGTTCTGCTGAGCGATGCCACCGTATAATCAGCTGCAAAATACTTAA
>402
42372 49014 125480 128813 175348 253681 281921 314095 377284 394500 481962 487411 540007 620784 640584 707133 898295 962486 991212 991620 1038700 1061975 1107183 1147944 1247278 1250301 1379136 1516126 1554817 1560069 1596511 1626413 1673425 1718033 1885000 1956485 2114695 2116055 2205880 2476189 2478246 2484465 2500647 2504576 2565806 2581556 2655714 2746595 2784083 2828008 2868655 2885786 2937368 3012982 3074489 3076718 3113712 3183943 3198917 3366819 3376386 3392753 3432629 3437979 3447311 3625767 3822800 4003508 4004060 4005790 4069686 4119996 4211799 4270380 4270721 4280180 4338332 4373072 4386540 4386626 
360
1-21-22-23-79-80-81-82-83-84-85-86-87-88-89-90-216-217-218-222-223-229-231-257-277-278-279-281-283-287-335-336-338-350-358-360-
36
TGCCAGTGGGTAGTATCAAATTGGTATCCCGCTAGATACCTGAACATAGCCCGTTTTGAATCCTTCCATCGTTCGTAAGG
>403
67313 86344 93225 139766 159469 167621 191431 243739 247572 247704 297744 298876 341814 352261 354702 378918 400137 403948 406934 480984 533601 536505 555162 581716 609566 620566 667824 668234 679028 681756 703373 749163 749631 758192 777254 800678 830846 843672 851134 854528 858977 862638 864339 868906 883171 905130 906315 919080 920663 942576 950144 961288 972486 980190 992538 993104 994847 1016538 1032120 1057117 1084366 1098023 1149929 1173163 1195001 1225687 1238610 1243195 1248849 1282098 1290005 1304387 1321539 1335264 1337083 1351673 1394320 1417934 1426213 1427798 1447968 1490109 1494689 1501039 1501598 1524667 1553640 1600177 1602071 1655332 1657528 1659345 1660903 1673425 1677240 1699251 1714159 1727180 1806706 1857251 1872659 1883882 1922300 1936365 1946846 1980450 2082793 2100149 2110273 2134715 2137657 2170948 2183358 2185784 2191612 2221768 2241517 2293823 2309200 2335611 2364298 2405962 2406942 2479229 2511491 2541181 2680556 2682728 2685919 2688721 2700756 2712276 2724434 2728964 2729009 2741176 2799711 2833043 2833287 2852750 2854326 2869850 2875666 2879468 2881496 2929219 2950533 2955311 3035806 3046016 3046661 3071654 3119284 3173364 3227175 3227331 3243975 3278180 3303835 3310225 3332083 3346162 3352039 3359663 3365134 3375642 3398641 3399903 3424580 3425269 3444041 3459496 3473518 3486800 3487127 3489471 3521519 3610638 3628988 3630034 3664677 3669580 3688576 3717522 3768711 3791583 3833725 3880816 3890205 3897755 3921464 3956264 3958458 3958668 3966449 3978054 4012537 4095479 4110077 4112954 4117294 4135471 4202724 4213066 4251035 4251342 4260619 4263529 4270965 4293636 4308000 4317243 4320434 4335343 4335386 4337992 4355533 4358958 4368267 4379890 4382143 4387974 4390676 4397287 4406419 4406748 4408947 
63
1-21-22-23-24-32-56-58-60-62-63-
11
CGTTATAATTATGAGATTTGATGAGATTGTAAAATTCGTATGGTGAAATATCATTTGTATGTTATACTTGCATAAATAATTTTGAACTAATCATTACATTACTGGATTGATAATACAGATTATTAATAATGATATAAAAATTGTAATTGAAGATATAGTATAAGTAAAGACTTTTCCAAAGATAATTTAAAAAAACATATATATCATGAATTCTAGAGTAGAAGGGA
>409
2822 64765 124955 226163 404900 590380 768436 770862 853452 967126 1122103 1206756 1272144 1602865 1711881 1901450 2004640 2008205 2120787 2285933 2394663 2722442 2765492 3024903 3229127 3433665 3458171 3598171 3690651 3709592 4035959 4105604 4135103 4329884 4338846 
955
1-21-22-23-79-80-81-82-83-84-924-925-927-929-930-940-942-943-947-948-952-954-955-
23
TTTATGCAGATAAGGTAGGAGTCTATTTCAAGTGC
>913
69751 182230 774560 1076271 1359752 1628582 2844627 3051895 3506979 4327503 4355787 
911
1-21-22-23-79-80-81-82-83-84-85-879-885-891-893-897-905-911-
18
GCTTGACTTAG
>811
36813 57735 122215 198212 204840 268628 407420 437380 484395 513669 710275 719136 819831 851844 855199 886115 1178332 1185154 1219871 1282687 1445516 2115075 2141669 2144108 2230437 2290732 2432565 2656193 2822461 2881358 2908252 3084195 3096532 3115397 3169335 3177660 3204720 3266769 3281726 3299852 3300461 3439387 3640879 3674012 3709528 3869537 3955947 3960979 4003296 4153340 4159391 4376444 
87
1-21-22-23-79-80-81-82-83-84-85-86-87-
13
AGGGATTCTATTTATCAGCAGGTAACACAAATGATAGCAACTTGATACAATG
>410
42133 114509 256953 259080 287092 458719 505560 539238 641073 754647 829868 854319 979065 987393 1048789 1116838 1130803 1141705 1173417 1202579 1236847 1266703 1318667 1380253 1444481 1464687 1570961 1687554 1830853 1860919 1886836 1939357 1947836 1985878 2076863 2078268 2092691 2217906 2336405 2339330 2351019 2352184 2392480 2490567 2497066 2615511 2644111 2721925 2902726 3157261 3248932 3258618 3330523 3462199 3546570 3661988 3698962 3716685 3788563 3974531 4112825 4132934 4193373 4209925 4221890 
1073
1-21-22-23-79-80-81-82-83-999-1007-1008-1022-1046-1056-1057-1059-1060-1062-1066-1068-1070-1071-1073-
24
TGCACTCGGCACTTTATAGGAGCTGTTACCACTCTGACGCTATAATAATTTATGGAAATTCGCCA
>411
27998 48099 68168 88228 216137 417266 596411 621955 718344 734461 740482 753638 805865 829754 857768 997870 1029717 1062233 1067807 1113845 1123636 1167948 1268747 1279222 1361811 1379925 1403404 1443106 1531032 1548395 1552544 1598028 1653773 1763153 1767060 1929935 2008967 2075210 2291802 2308121 2323952 2342169 2411262 2482173 2498618 2519486 2628474 2652054 2824414 2831841 2949687 3070827 3278994 3368626 3372197 3376177 3406627 3435640 3479361 3574187 3680748 3773270 3836886 3874037 3879206 4103777 4139763 4347867 4372845 4376598 4400986 
671
1-21-22-23-79-80-81-82-83-84-85-86-87-88-89-90-216-217-218-222-223-229-231-257-277-278-404-664-665-669-670-671-
32
CCCTTTAATTGGGCAGAAATTTACGCTACAGATTCATATAAGAACCATTGCGTAATGTGGTTAGGAGCATT
>202
23465 27038 65089 207271 208158 291526 693874 1121800 1172380 1242189 1624738 1908132 2000547 2157782 2585328 2792416 2915553 2987091 3198133 3209811 3634155 4207788 4217121 
198
1-21-22-23-79-80-81-82-83-84-85-86-87-88-89-90-91-167-179-195-196-198-
22
GGTTTTGCATCACGACAAATATG
>465
no site
464
1-21-22-23-79-80-81-82-83-84-85-86-87-88-89-90-216-217-218-222-223-229-231-257-277-278-404-405-406-412-413-429-431-437-438-439-447-463-464-
39
no base type
>819
1270860 2504850 
817
1-21-22-23-79-80-81-82-83-84-85-86-87-811-812-813-815-817-
18
TT
>415
708767 2057947 2580181 3263447 3533906 4325498 
485
1-21-22-23-79-80-81-82-83-84-85-86-87-88-89-90-216-217-218-222-223-229-231-257-277-278-404-405-406-412-413-429-431-437-438-439-447-463-464-465-466-472-474-478-482-483-485-
47
GGAAGA
>894
31600 42463 48854 108500 393109 614568 778706 971058 1076554 1118896 1141903 1826496 1936289 2007785 2132028 2252306 2368909 2914528 3701222 3792051 3855228 4096110 
893
1-21-22-23-79-80-81-82-83-84-85-879-885-891-893-
15
TGACTGCACTAGTTTGCACCAG
>418
46588 77132 144651 145919 152178 218085 240139 349312 456546 597987 599274 715879 720337 821672 851129 915379 954558 961641 962067 986321 994498 1001471 1024313 1027060 1099573 1131397 1156377 1171152 1180580 1221670 1259841 1502226 1580613 1602196 1613858 1716756 1722827 1726829 1727517 1728660 1743525 1900375 1950206 2023188 2199768 2266768 2282828 2289524 2378976 2436838 2470513 2533353 2560410 2652766 2669162 2713402 2818277 3040582 3040967 3069437 3105292 3111160 3111165 3243750 3293592 3296809 3301787 3308955 3317917 3353313 3409007 3486303 3494138 3515936 3541348 3681154 3700512 3809344 3850675 3972487 3980247 3991526 4125663 4179677 4221900 4255679 4258135 4258855 4259217 4291412 
1040
1-21-22-23-79-80-81-82-83-999-1007-1008-1022-1023-1027-1031-1032-1040-
18
TCAATGAATACTGTATATCTTCTACATATTTTTTTCAACAAAGTGTGATAATTCAATCAGCGTAAAAAATAACTCTAGTAATGGTTAGTT
>140
83362 113303 197369 229333 348098 387056 389341 538894 629672 865320 869703 892995 972060 998701 1031286 1114491 1125237 1185669 1558288 1635419 1745584 1915019 2057453 2094071 2321690 2323522 2627611 2664172 2793020 2873870 2903212 3450854 3455492 3470908 3634154 4006959 4120732 4129239 4299620 
112
1-21-22-23-79-80-81-82-83-84-85-86-87-88-89-90-91-92-96-97-111-112-
22
TTCTAGAAGTTCTCACACGTCTTTTTTATTAAAAATTAT
>422
no site
792
1-21-22-23-79-80-81-82-83-84-85-86-87-88-89-90-216-778-780-786-788-792-
22
no base type
>1269
130227 200154 234450 312940 697114 768737 826091 863805 955011 1054362 1133379 1167647 1272010 1322670 1349001 1372887 1390528 1443115 1535141 1711639 1732239 1777182 1819591 1895174 2071576 2171966 2180374 2437971 2495683 2642375 2685793 2754917 2775042 2861351 2966445 2987641 3027582 3108959 3111689 3113887 3302491 3314629 3423184 3431279 3643630 3811327 3903530 3930896 4030543 4131144 4136581 4212155 4287011 4291418 4381974 4399858 
1267
1-21-22-23-79-1265-1266-1267-
8
TCTCACGCGACTTCGTTTCCTATTTGGACCGAACTAGGAGATTAATCACTTTTCAC
>181
119555 176141 274968 448919 521169 546451 604982 1149316 1547909 1557405 2584903 2662243 2663236 3177361 3308850 3308851 3312805 3492531 3609388 3664354 3862931 4024755 4398687 
180
1-21-22-23-79-80-81-82-83-84-85-86-87-88-89-90-91-167-179-180-
20
TTTTGTATACTATAGGATAGAAT
>412
no site
406
1-21-22-23-79-80-81-82-83-84-85-86-87-88-89-90-216-217-218-222-223-229-231-257-277-278-404-405-406-
29
no base type
>423
10568 303609 356506 379016 386650 567256 606494 719465 742019 805732 828043 922528 948913 1055315 1139638 1176317 1200790 1281477 1460203 1484214 1597979 1740340 1952004 2207526 2259759 2464471 2541050 2747151 2771685 2928825 2934369 3187772 3296717 3355489 3435359 3586551 3686199 3984168 4069400 4099739 4141893 4201983 4232431 4310332 
472
1-21-22-23-79-80-81-82-83-84-85-86-87-88-89-90-216-217-218-222-223-229-231-257-277-278-404-405-406-412-413-429-431-437-438-439-447-463-464-465-466-472-
42
GACAAACCCAATTTTGAGTATGCGGAACCGGCCAGTCATAAGCT
>954
85985 88176 196841 225274 278755 294514 363467 534664 771094 872196 931240 1157010 1378725 1523575 1556430 1591545 1639226 1882348 1941617 2017026 2059654 2110074 2205371 2467098 2566783 2587852 2628472 2744388 3017599 3023684 3221361 3630122 3706260 3835223 4005335 4007004 4035033 4061892 4065300 4171479 4321515 
952
1-21-22-23-79-80-81-82-83-84-924-925-927-929-930-940-942-943-947-948-952-
21
CGACTCATATTGCGGTTTCATTCCATGACACTCTTAAATGA
>424
12963 74569 106903 145655 148635 164818 167200 181871 277073 318100 329396 385692 444654 485341 561060 569576 588363 637741 654631 659158 718966 728991 738129 757044 812856 867889 933597 982220 1039194 1114981 1151344 1186371 1240730 1268593 1323827 1361055 1397669 1428733 1528326 1529764 1576127 1604404 1622146 1635508 1642668 1724421 1731252 1758596 1792209 1801800 1831415 1842811 1854776 1855125 1941866 1954026 1971761 2066867 2084730 2085983 2104201 2123311 2203608 2216195 2242724 2283032 2319889 2329747 2398147 2415719 2428120 2549952 2689767 2690243 2695873 2710116 2742741 2749908 2759335 2764744 2838368 2871429 2884162 2930036 3022604 3039813 3096556 3111488 3170630 3177119 3199146 3204890 3308722 3524358 3525216 3573262 3584376 3708943 3768195 3812225 3836116 3981795 3986801 4023763 4091849 4092028 4104015 4109066 4140820 4181805 4212709 4343598 4362528 
1128
1-21-22-23-79-80-81-82-83-999-1007-1109-1111-1112-1114-1120-1122-1124-1128-
19
ATCCACAAATGTTTGAAAACTTCCTTACCTATTTGGCGATAAATCATCAAATATTTAAAACAAAAAAGCTTCTCGTTCTCAGGATCATACCACATAATTTAAAATTCAGCTAG
>426
no site
789
1-21-22-23-79-80-81-82-83-84-85-86-87-88-89-90-216-778-780-786-788-789-
22
no base type
>307
527524 621172 1105056 1157070 1243974 1244209 1260254 1362767 1373647 1522587 1552124 1680311 1798307 1936262 2066461 2402519 2429807 2819006 2957117 3286624 3443179 4207993 4263367 
305
1-21-22-23-79-80-81-82-83-84-85-86-87-88-89-90-216-217-218-222-223-229-231-257-277-278-279-281-283-287-288-290-296-300-301-302-303-305-
38
TTTCCATTGAGACACAACCGTCA
>801
217302 248552 260155 397256 465679 660765 690014 809708 935021 982012 1046630 1145125 1147180 1266897 1291760 1690453 1913260 2007079 2277886 2376352 2421004 2428535 2538840 2568444 2768612 2946329 3069088 3397921 3486952 3602779 3681500 3768055 3787624 4180612 4283846 4298643 4377772 4389368 
89
1-21-22-23-79-80-81-82-83-84-85-86-87-88-89-
15
TTGGAATACCTTTGATCTACAATGAAAACCCGTAACAG
>971
1852803 
970
1-21-22-23-79-80-81-82-83-84-924-925-927-929-930-940-942-964-965-967-968-970-
22
A
>830
15890 27455 65246 71914 154990 163940 239733 252900 287747 294596 346693 393387 449194 456299 505843 716025 825655 917596 938240 955127 994382 1021776 1047873 1053912 1065793 1106614 1174655 1197567 1246500 1276232 1511460 1565566 1718152 1731293 1750386 1758588 1762216 1790479 1935437 2140076 2141368 2185009 2602454 2619799 2640807 2852598 2881542 2883217 2903643 3005014 3057256 3128345 3134017 3147511 3150049 3162021 3187987 3312401 3375807 3418386 3438664 3526873 3581476 3581967 3792765 3823194 4370678 4377999 4400839 
86
1-21-22-23-79-80-81-82-83-84-85-86-
12
ACTCTGTTCGTTAGGTAACCTGTCGTTCTATTCGTGGGTATTGCACGCAGAGTGTCTCCTCTTCACCAC
>427
no site
1168
1-21-22-23-79-80-81-82-1160-1161-1163-1164-1166-1168-
14
no base type
>754
349286 1043382 1182095 1625034 3095257 3559064 4215015 
753
1-21-22-23-79-80-81-82-83-84-85-86-87-88-89-90-216-217-218-222-223-229-231-257-277-278-404-664-716-728-730-740-741-745-749-751-753-
37
CCGGTTT
>847
262829 2446489 2544971 2603515 2938069 3999710 
846
1-21-22-23-79-80-81-82-83-84-85-86-830-836-844-846-
16
TGGGAT
>479
935234 1010054 1731431 
478
1-21-22-23-79-80-81-82-83-84-85-86-87-88-89-90-216-217-218-222-223-229-231-257-277-278-404-405-406-412-413-429-431-437-438-439-447-463-464-465-466-472-474-478-
44
TTC
>1166
no site
1164
1-21-22-23-79-80-81-82-1160-1161-1163-1164-
12
no base type
>428
no site
855
1-21-22-23-79-80-81-82-83-84-85-86-830-836-844-846-847-849-851-853-855-
21
no base type
>704
3493243 4338471 
698
1-21-22-23-79-80-81-82-83-84-85-86-87-88-89-90-216-217-218-222-223-229-231-257-277-278-404-664-665-669-675-697-698-
33
AT
>430
46675 87195 172351 181736 182258 209738 216020 297924 491417 494688 499378 567077 681992 780304 865757 919635 951495 980423 1090261 1105505 1123621 1148424 1228865 1364595 1376111 1382617 1403146 1427823 1460736 1507529 1605226 1661087 1896900 2000154 2094556 2101002 2142425 2184289 2188982 2304936 2388917 2495824 2642811 2659039 2683955 2845823 2863936 2954263 2958316 2995638 3033028 3071551 3237231 3296180 3301239 3406417 3465601 3483732 3545303 3608000 3615168 3673717 3770991 3789223 3834237 3924105 4029306 4099865 4167200 4176412 4194876 4259072 4284343 4284906 4304253 4367661 
1106
1-21-22-23-79-80-81-82-83-999-1007-1008-1022-1046-1056-1086-1092-1094-1098-1100-1102-1106-
22
AGTGATCTACTTTAGCTTTTAAACAACCAGTTTTTTGTTTCATTGATCTATTAATCTTTCTAGGGTTTCATGGACA
>326
210919 351690 526216 726550 741571 937836 982536 1053034 3393291 3559028 
322
1-21-22-23-79-80-81-82-83-84-85-86-87-88-89-90-216-217-218-222-223-229-231-257-277-278-279-281-283-287-288-290-296-300-318-322-
36
CAGCTTATAC
>434
no site
786
1-21-22-23-79-80-81-82-83-84-85-86-87-88-89-90-216-778-780-786-
20
no base type
>335
no site
287
1-21-22-23-79-80-81-82-83-84-85-86-87-88-89-90-216-217-218-222-223-229-231-257-277-278-279-281-283-287-
30
no base type
>698
173622 250232 257770 261755 282281 693834 696286 1508190 1860648 1957734 2153331 2258096 2620945 3593001 4356377 
697
1-21-22-23-79-80-81-82-83-84-85-86-87-88-89-90-216-217-218-222-223-229-231-257-277-278-404-664-665-669-675-697-
32
TGGTGTTTTAATATA
>5
232361 1358042 2480796 3208502 
4
1-2-4-
3
GAAT
>435
650192 
1308
1-21-22-1288-1300-1304-1305-1307-1308-
9
A
>436
3318 13429 15688 40002 44403 46661 120107 223992 238399 282637 291914 317112 472669 503651 508621 557160 698100 726816 771964 860126 886952 934880 960661 962110 995496 1009306 1032062 1050391 1056764 1110036 1141910 1213994 1245323 1316668 1332048 1343269 1431030 1435754 1438261 1470302 1508280 1537961 1695636 1796040 1817631 1882932 1966883 1974036 2075496 2203450 2231238 2258813 2283963 2308824 2507966 2539396 2542895 2586166 2587014 2617594 2673665 2701767 2743884 2753884 2810789 2860694 2996834 3011340 3026636 3072615 3111183 3212236 3247190 3273659 3273973 3288168 3296934 3312986 3386235 3468098 3595494 3632052 3889643 3920933 3921311 3922153 3966873 3966877 4015679 4063766 4183553 4192324 4233549 4252362 4294855 4298597 4342759 4357449 4358218 
728
1-21-22-23-79-80-81-82-83-84-85-86-87-88-89-90-216-217-218-222-223-229-231-257-277-278-404-664-716-728-
30
GTTATTTTTTACTAGATAAAGCTTTTATTCCAAAAGGACTCGGTTGGCGACAAAACGCACACAAAAGATGGCTTCGGACCCCCAACGCTCGCTAACGTG
>524
37012 141597 570657 778979 1851504 1902867 2240698 2448171 2645777 2955150 3273080 3580571 4011688 4312621 
523
1-21-22-23-79-80-81-82-83-84-85-86-87-88-89-90-216-217-218-222-223-229-231-257-277-278-404-405-406-412-413-429-431-437-438-522-523-
37
CCTAATCCTACTAT
>441
no site
420
1-21-22-23-79-80-81-82-83-84-85-86-87-88-89-90-216-217-218-222-223-229-231-257-277-278-404-405-406-412-413-414-416-417-419-420-
36
no base type
>444
42649 138563 167165 198499 238440 252583 266703 270889 317373 520838 725134 874163 880245 940524 974004 996829 1023450 1030053 1044230 1068165 1089421 1220088 1280269 1307444 1307445 1310918 1343265 1395854 1470233 1545299 1586627 1593693 1899964 1971487 1985117 2010954 2115347 2198376 2230692 2250653 2304099 2363541 2376827 2385338 2397438 2411649 2428819 2441886 2441938 2472085 2488858 2530660 2592508 2592509 2603504 2611828 2692715 2763400 2791352 2794114 2840031 2939738 2948764 2954109 2991341 2991771 3114697 3312221 3346963 3396294 3444688 3449932 3584419 3654808 3716235 3799367 3827802 3851333 3867665 3873079 3896179 4010243 4082119 4174931 4202806 4221114 4224029 4339578 4364467 4379583 
937
1-21-22-23-79-80-81-82-83-84-924-925-927-929-930-931-933-935-937-
19
CTACATTACTATAATGGACGTGCTTCTATGTTAATAGTTGGTGCTTAATAATTTGAATCAAAAAGTCGACTTAAAGTTGGTTTTATCACT
>554
no site
550
1-21-22-23-79-80-81-82-83-84-85-86-87-88-89-90-216-217-218-222-223-229-231-257-277-278-404-405-406-412-413-429-431-437-438-522-544-546-547-548-549-550-
42
no base type
>445
35950 93963 140033 271796 383669 394255 585591 686295 785072 1282294 1283128 1454842 1461959 1541032 1561378 1673425 1945090 2324042 2435534 2462325 2651094 2842617 2895516 2952559 3181814 3190829 3191402 3542638 3614914 3618419 3640243 4129563 4295078 4317991 4338365 4373845 4387102 4395016 
746
1-21-22-23-79-80-81-82-83-84-85-86-87-88-89-90-216-217-218-222-223-229-231-257-277-278-404-664-716-728-730-740-741-745-746-
35
TATTTGGGTCATGGTTGAACGGAGTATACACACAGGAA
>446
498433 753913 2077946 2500335 3034954 3415576 3493384 3495675 3796935 4313156 
314
1-21-22-23-79-80-81-82-83-84-85-86-87-88-89-90-216-217-218-222-223-229-231-257-277-278-279-281-283-287-288-290-296-300-301-313-314-
37
TGGATACCGC
>780
17357 24476 26252 57707 83660 89064 302904 513416 576583 589227 822934 874259 1086207 1197746 1364878 1438538 1485459 1492244 1556494 1701380 1714611 1761059 1811162 1842850 1870471 1943601 1962391 1967438 2125653 2222270 2390564 2529704 2616083 2696618 2721819 2775390 2782694 2901239 2954209 2965979 3029011 3211431 3302210 3411248 3531262 3538886 3538887 3629324 3716861 3717197 3821826 3821827 4055037 4112598 4188579 4239309 4276419 4281536 4291772 4299900 4379405 4390317 
778
1-21-22-23-79-80-81-82-83-84-85-86-87-88-89-90-216-778-
18
TGTATACTCTGGGGTTAAGGCCCACGCGCCCACATTGAGGGACCCAAACGCTATAACCTACT
>450
59940 164152 167820 209872 248051 288329 346661 419352 712308 719654 857362 932523 937290 966419 978545 1054511 1073300 1104044 1151774 1258300 1271192 1304140 1313020 1316589 1520429 1525289 1541696 1548359 1571582 1592825 1711844 1771038 1816618 1855260 1866891 1875769 1908969 1928671 1970648 2107515 2184888 2209726 2257017 2380871 2441355 2466976 2476990 2499388 2586622 2701734 2704322 2731970 2775030 2820366 2999802 3014110 3016313 3028342 3128850 3178462 3284038 3297001 3357325 3406149 3417213 3424961 3519179 3636460 3636787 3781486 3788108 3804276 3834412 3872335 3913187 3975818 4042024 4088838 4104837 4183067 4310854 4367210 4398161 
1266
1-21-22-23-79-1265-1266-
7
ATATGACAATCCTGCGTTTGCCCGTATTCCGAGTGAGTATTATATAATTAGCTTATCTTGCACTGAAGCGCTCTAACAACATC
>440
54954 834049 868952 1193960 2849665 3004239 3454011 3661097 3883079 
439
1-21-22-23-79-80-81-82-83-84-85-86-87-88-89-90-216-217-218-222-223-229-231-257-277-278-404-405-406-412-413-429-431-437-438-439-
36
TGAATCGCG
>1289
3020515 4215467 
1288
1-21-22-1288-
4
CA
>115
34891 489603 609957 876078 1024930 1206121 1496780 1592894 1827887 1849431 1969495 2193506 2825712 2937653 2940188 2984660 3294116 3318355 3622843 4057190 4167454 4206374 
113
1-21-22-23-79-80-81-82-83-84-85-86-87-88-89-90-91-92-96-97-111-112-113-
23
ATTCTGTTAATACTAAACTAAT
>452
474326 652178 668433 1594097 1847052 2019326 2284075 2289252 2599911 2893112 2986827 3291586 4111914 4175954 4329766 
568
1-21-22-23-79-80-81-82-83-84-85-86-87-88-89-90-216-217-218-222-223-229-231-257-277-278-404-405-406-412-413-429-431-437-438-522-544-546-547-548-549-550-554-555-556-560-564-566-568-
49
GGACGCCCCCAGGCT
>602
no site
548
1-21-22-23-79-80-81-82-83-84-85-86-87-88-89-90-216-217-218-222-223-229-231-257-277-278-404-405-406-412-413-429-431-437-438-522-544-546-547-548-
40
no base type
>841
58375 78116 319015 481708 1198315 1528495 1762544 1832271 2095100 2276379 2323082 2353260 2821359 3559619 3570016 3889359 4222859 
839
1-21-22-23-79-80-81-82-83-84-85-86-830-836-837-839-
16
AGCGGTTCTCACACGTA
>453
4260956 
416
1-21-22-23-79-80-81-82-83-84-85-86-87-88-89-90-216-217-218-222-223-229-231-257-277-278-404-405-406-412-413-414-416-
33
C
>456
53299 63698 169615 177079 190614 281524 325926 423597 482688 505662 569635 613889 680454 702826 791271 796634 852822 954507 995367 1013029 1037803 1089078 1134355 1179298 1197815 1206877 1237396 1254056 1266913 1269930 1294866 1311266 1336407 1338699 1376853 1439595 1493332 1501153 1508620 1519901 1531126 1569506 1570001 1571340 1584115 1626190 1658687 1673425 1703886 1767410 1852787 1866834 1883527 1900608 1940502 2028040 2093303 2108055 2223256 2237977 2273330 2280293 2312015 2334071 2385524 2433735 2457156 2475882 2496294 2541932 2587936 2674449 2751695 2852234 3035908 3065072 3199888 3342411 3347696 3389365 3398649 3409599 3436169 3460319 3550012 3562670 3584621 3714131 3888880 4035918 4226196 4257757 4260535 4280520 4305891 4338365 4341468 4401454 
860
1-21-22-23-79-80-81-82-83-84-85-86-830-836-844-846-847-849-851-853-855-857-859-860-
24
TCCTTATTACTGTGAATATGAAACTTAGAAGATTTTGTTTTGTGAGTTATTAATGTTTTATGCAACGTTATAAAAGGTTCGTATGAGAAATATGTCTA
>457
2295 134652 137148 151977 162315 191390 211425 233793 235905 294736 296030 302702 358204 443716 444736 453442 507998 512496 534481 617155 644382 739065 807863 816836 982687 995490 1014348 1066697 1129663 1133303 1166313 1186713 1395454 1431830 1448385 1452927 1490709 1668332 1691268 1749288 1830262 1867614 1868859 1924419 1961248 2000052 2075518 2079483 2087390 2115036 2147653 2194748 2208944 2228868 2237898 2252434 2268318 2321621 2332673 2350766 2378645 2403411 2436007 2482800 2547139 2676061 2678746 2761489 2811525 2869912 2966527 3080671 3313912 3517880 3584931 3587603 3607095 3614848 3629996 3892914 3910207 3960680 4021827 4028674 4057203 4078476 4179980 4218287 4223226 4255790 4327938 4344007 4346518 4359073 
355
1-21-22-23-79-80-81-82-83-84-85-86-87-88-89-90-216-217-218-222-223-229-231-257-277-278-279-281-283-287-335-336-338-350-351-355-
36
CGGCGGCACTTGCTGGTTGATTACGATATCGTAGAGGCAACTGCTTCGAGTGGCGTCGACACATAATAAACGGACAACCAAATCAAAACCTGCA
>460
207814 496935 917181 1234971 1400500 1404169 1459745 1523584 1587968 2417306 3007882 3029167 3425512 3719654 
510
1-21-22-23-79-80-81-82-83-84-85-86-87-88-89-90-216-217-218-222-223-229-231-257-277-278-404-405-406-412-413-429-431-437-438-439-447-463-464-508-510-
41
GGTTCGCAGGCATA
>461
57171 88518 153500 197026 218596 343719 391801 513256 564958 613624 694617 917104 1171646 1180476 1193766 1215399 1240304 1275446 1313473 1324096 1381856 1430909 1617773 1644716 1714506 1721737 1750697 1750765 1776145 1858957 1958316 1965915 2019680 2031971 2131208 2135096 2147321 2207522 2213568 2282248 2291599 2308956 2365067 2464834 2480040 2565919 2608842 2613927 2850867 2873053 2890015 2898983 2955595 3110324 3172197 3176816 3227413 3373290 3412083 3486583 3518550 3523464 3623104 3722702 3769945 3822781 3921132 4071621 4071990 4125082 4307045 4329644 4349506 
163
1-21-22-23-79-80-81-82-83-84-85-86-87-88-89-90-91-92-96-148-150-152-160-162-163-
25
AGTACATGCCCGGGCCTCATTCATAGTCGAAGTGTGTCCTCGAGATGCAAAGGAAACACCGATCAAGTGCTTC
>462
54330 60140 144059 152948 295768 414669 499554 513460 546147 732265 756172 757064 782751 806639 871984 975327 989335 1004822 1044905 1077921 1085326 1174060 1228878 1253754 1273914 1361294 1370256 1430408 1515507 1555827 1642519 1653874 1702716 1712719 1735501 1873812 1882068 1890963 1891314 1916683 1942489 1977817 2031458 2079613 2147083 2179163 2187316 2399953 2457559 2589491 2591437 2602456 2718962 2950713 3019554 3242387 3345749 3442816 3452576 3480410 3596013 3651370 3674918 3709963 3728231 3773620 3826851 3922607 4041389 4093602 4094986 4124639 4160829 4224860 4403888 
1295
1-21-22-1288-1289-1291-1295-
7
AAGATACGCAGTATTACTTTGGGGTCTGGTTACTTTAATACTGATTCTCTCCGCTAGATTGATATAAAACCATTA
>468
23793 111346 122323 162218 183058 395944 442321 524413 809181 946234 986088 1005038 1112327 1173304 1344693 1399408 1409022 1449924 1584306 1738121 1763735 1802015 1821568 1843453 1911573 2025012 2025114 2150062 2309626 2312497 2314532 2478221 2544246 2665344 2879304 2939188 3044473 3048325 3055519 3113381 3373104 3401240 3438502 3632302 3665063 3693128 3699609 3770755 3805762 3839679 3868446 3870277 3874121 3905229 4015940 4065456 4118800 4163276 4262929 
1004
1-21-22-23-79-80-81-82-83-999-1000-1002-1004-
13
TTTTGATATACAACCATAAGAGATCGATGGCTTATCCGTGGTCTGACAGCTGCGCAACA
>1277
35097 101727 176303 234051 478358 557133 571943 667659 733798 790180 1037355 1041445 1071797 1281443 1297327 1297999 1588456 1691799 1709899 1736638 1847811 1861274 2007785 2126366 2213265 2257780 2527676 2599821 2664299 2698585 2717710 2857014 2868659 2894854 2906918 2946157 3099269 3207297 3214790 3312632 3503231 3612009 3874191 3881187 3977226 4042761 4109354 4146330 4311871 4319652 4372661 4383094 4395964 
1265
1-21-22-23-79-1265-
6
CATATAATCGCTGGAGGTCTCATCAGAACTTAGTTCCTTTCTCAAACGAACGA
>91
128469 197705 449943 1079697 1312065 1477522 2195864 2283528 3051182 3373397 4296225 
90
1-21-22-23-79-80-81-82-83-84-85-86-87-88-89-90-
16
AATCCAAATAA
>1086
55069 192924 226929 278189 289300 313425 485631 529363 869893 870112 972653 1016131 1023884 1039981 1131565 1254543 1261056 1399129 1412686 1499293 1550719 1769780 1887313 1924765 2063106 2078024 2118897 2379732 2468471 2677910 2772960 2907840 3021283 3030382 3220545 3221093 3260430 3330725 3330952 3451002 3629776 3657710 3683282 3774077 3813364 3883444 3938875 4177882 4182492 4218940 4222852 4314216 4338242 
1056
1-21-22-23-79-80-81-82-83-999-1007-1008-1022-1046-1056-
15
CATCTTTTATAATCTCTTATTTTCTATGTAAGAATTTTGGGGTATGCAATCAC
>467
no site
466
1-21-22-23-79-80-81-82-83-84-85-86-87-88-89-90-216-217-218-222-223-229-231-257-277-278-404-405-406-412-413-429-431-437-438-439-447-463-464-465-466-
41
no base type
>474
35978 88700 98039 166396 184866 265621 455255 493324 542980 706966 789561 951976 975542 1024385 1083274 1332899 1518365 1650265 1679643 1738011 1877267 1886773 1963829 2190771 2208683 2482533 2545095 2650890 2823864 2841179 2896401 2932376 3109670 3150353 3180806 3349184 3432753 3789145 3855212 3911122 4000838 4036569 4162297 4199677 4338563 4408547 
472
1-21-22-23-79-80-81-82-83-84-85-86-87-88-89-90-216-217-218-222-223-229-231-257-277-278-404-405-406-412-413-429-431-437-438-439-447-463-464-465-466-472-
42
ATGTTAAGCATCTTGCTCGACACCTTATCACATCAACTCTTCTCAA
>470
no site
622
1-21-22-23-79-80-81-82-83-84-85-86-87-88-89-90-216-217-218-222-223-229-231-257-277-278-404-405-406-412-413-429-431-437-438-522-544-546-547-548-602-620-622-
43
no base type
>471
98341 195453 213250 276315 376304 385479 387417 540025 843298 877184 942456 994064 1235586 1290918 1357819 1412411 1430594 1593032 1593350 1699171 1744405 1878459 1919590 1939390 2031680 2062729 2071200 2072793 2073894 2369768 2449984 2762137 2784032 2799449 2848688 2951131 2965124 2981143 3229667 3544598 3581513 3797552 4361419 4392960 
236
1-21-22-23-79-80-81-82-83-84-85-86-87-88-89-90-216-217-218-222-223-229-231-232-234-235-236-
27
TCTTGTAACCTGGTACTTCATCTCCAGTTCTAGGTCTTGTGCAA
>473
174536 212254 329796 394724 405243 719217 1031734 1047803 1053162 1310152 1369438 1450674 1486615 1612754 1623195 1624464 1663338 1740312 1790748 1811796 1844358 2096544 2118070 2194040 2226126 2250230 2254820 2367246 2413482 2528633 2615209 2653932 2682087 2735805 2994063 3146904 3254490 3258930 3366930 3446067 3453291 3648333 3649764 3655975 3671375 3709511 3789654 3789655 3901103 4011815 4043051 4052672 4192870 4203697 4214390 4220282 4292695 4386472 
323
1-21-22-23-79-80-81-82-83-84-85-86-87-88-89-90-216-217-218-222-223-229-231-257-277-278-279-281-283-287-288-290-296-300-318-322-323-
37
TCGGATGTTAAGTTCGTTGGTAGTAGGTAATCAAACTTAATTCAACAACCCCTAATAC
>476
1946 12521 36400 44452 49787 65621 87426 90649 159142 173740 183399 227413 319625 354174 358394 386199 446464 458442 477517 481242 489667 498163 517243 559926 609461 647278 650359 653533 666006 682625 693759 696148 720889 752718 796952 798920 814856 821895 832530 886373 960080 967123 982212 997808 1004603 1036089 1043128 1055969 1058500 1087760 1088097 1110177 1148684 1164488 1184389 1221110 1229224 1238036 1243229 1296774 1310536 1311861 1330103 1368749 1370072 1379631 1409619 1415821 1436578 1509332 1520010 1524283 1527376 1536326 1537644 1592857 1609974 1623495 1689828 1708800 1727532 1731125 1740820 1768898 1770106 1770831 1771551 1801786 1843232 1854549 1866098 1951540 1977196 2008007 2023522 2063187 2077419 2096398 2110837 2131732 2135816 2144894 2147854 2161577 2171579 2187935 2188772 2256501 2274954 2280168 2368876 2399952 2421120 2428299 2431818 2444487 2477026 2480588 2483292 2490332 2493484 2494201 2510566 2564134 2616704 2619678 2679742 2688205 2767873 2772076 2784071 2800418 2815866 2816736 2830516 2849015 2858195 2876656 2880363 2898747 2905397 2918152 2940331 2942659 3011079 3013483 3016993 3021585 3048271 3053837 3096340 3112573 3138054 3149628 3164273 3178765 3261889 3273297 3332423 3339787 3386595 3416841 3433982 3437296 3453469 3516648 3537852 3540841 3548566 3583330 3586646 3591960 3636710 3663204 3685406 3693663 3695212 3703656 3810598 3825977 3830731 3834115 3835521 3880139 4035766 4040321 4045054 4047450 4048412 4074779 4113922 4148644 4149989 4169090 4184208 4196740 4234082 4237523 4237534 4256870 4274703 4309722 4310334 4325511 4336299 4349175 4377352 4406386 
1122
1-21-22-23-79-80-81-82-83-999-1007-1109-1111-1112-1114-1120-1122-
17
AACCTACTATGCGAGGAAGCAAATCCATCTTTAGGTTTTTTCTTTTAGAGTGGGCGGAAAGATGCTAGAAGTCCCATCTCATTTCTAAGTTAGGTAAATGGTAGTACTACCGGAGAATCTAAGTTTAGAAAATTCAACAAAAACGCGCAGCTACATAGAAATAGAGCAAACATTAGTTTCACACATTTTATTAAATAGAAATTAGATC
>564
2241091 2487024 3521253 
560
1-21-22-23-79-80-81-82-83-84-85-86-87-88-89-90-216-217-218-222-223-229-231-257-277-278-404-405-406-412-413-429-431-437-438-522-544-546-547-548-549-550-554-555-556-560-
46
TTA
>817
13312 53636 139396 212486 225755 344624 510770 573253 583343 587970 591442 726977 793620 804385 816451 888331 943498 990644 1034478 1054547 1149843 1176273 1236083 1409663 1525699 1705240 1849981 1861007 1934389 1942061 1952001 1970500 1981221 1984790 2007744 2103706 2112673 2114951 2383303 2398435 2496890 2499572 2564753 2566701 2667225 2712230 2717167 2743911 2771597 2789643 2791802 2857943 3028273 3041231 3073497 3238227 3274966 3286833 3311014 3369225 3388559 3389155 3455308 3523596 3536617 3567823 3595426 3635023 3863542 3876064 3956837 3991496 4073721 4095545 4135011 4138139 4162222 4233807 4265068 4280533 4305386 4318122 4385125 
815
1-21-22-23-79-80-81-82-83-84-85-86-87-811-812-813-815-
17
CTCAAGCTTCCATCTATTTTCGCTCTTGGCAGGCATCGTAATAGGAGCCTAGGTCAATACAGAAAACACTGACTTTCATCAAA
>731
140364 210930 385214 1175632 1297787 1578570 1747981 1884243 2076489 2273888 2276974 2915126 2981760 3664730 3871888 4215731 
730
1-21-22-23-79-80-81-82-83-84-85-86-87-88-89-90-216-217-218-222-223-229-231-257-277-278-404-664-716-728-730-
31
AAATCCGCACGGCCTC
>657
695560 1301739 1808545 1969275 2898717 3112594 3390056 3441939 3901186 
643
1-21-22-23-79-80-81-82-83-84-85-86-87-88-89-90-216-217-218-222-223-229-231-257-277-278-404-405-637-639-641-643-
32
TCCCTGAAA
>477
no site
755
1-21-22-23-79-80-81-82-83-84-85-86-87-88-89-90-216-217-218-222-223-229-231-257-277-278-404-664-716-728-730-740-741-745-749-751-753-754-755-
39
no base type
>229
1108521 1148930 1265070 1293333 2230045 2339835 2451700 
223
1-21-22-23-79-80-81-82-83-84-85-86-87-88-89-90-216-217-218-222-223-
21
ATTGATC
>480
27290 40234 76259 120040 146863 191503 222486 266929 364933 416660 453959 469015 488409 566029 588902 663692 706374 795138 824196 878999 982947 1004395 1101879 1133962 1223152 1269332 1337991 1415771 1429708 1483763 1513245 1550574 1560462 1602153 1622293 1630244 1748824 1755157 1815491 1872298 1874974 1875823 1882022 1895058 1904779 1905287 2013089 2013180 2070621 2103907 2115555 2140051 2141734 2199983 2205506 2221911 2233849 2289463 2382746 2407995 2429965 2563313 2596338 2666529 2747471 2759824 2769063 2775997 2945698 2963282 2981152 2997755 3049510 3073096 3135065 3159478 3188110 3190947 3199016 3230435 3299649 3346452 3509634 3515196 3595391 3602883 3628655 3679544 3701447 3822540 3888189 4016445 4044017 4168688 4180977 4192212 4202146 4204998 4289450 4295529 
632
1-21-22-23-79-80-81-82-83-84-85-86-87-88-89-90-216-217-218-222-223-229-231-257-277-278-404-405-406-412-632-
31
ACTGAATATAACAGTATTATTTCTTCGCTAAATGGGAGGTAAAAATTAAGGTAGGTACGATGGTGACATCCCTCATCACTGTGATGACTGCGTAGTGACA
>1092
13100 13275 13482 38332 102650 140857 170642 309756 311167 312138 379029 394803 464914 520400 542959 549747 636783 771950 784450 788354 867296 872113 880482 953002 1035797 1075618 1103995 1151163 1438115 1465502 1474709 1527802 1586534 1610076 1710356 1731329 1748854 1778243 1874710 1890565 1919945 1924874 1943535 1950651 2028269 2086411 2091783 2114734 2125879 2183221 2202939 2344950 2478018 2536626 2593192 2641300 2751072 2925594 3040078 3138245 3327780 3347293 3350883 3385542 3392523 3403250 3429540 3496264 3639650 3650996 3789276 3811007 3902763 4055803 4059715 4072697 4183957 4184811 4193625 4275218 4372653 4409660 4410487 4411501 
1086
1-21-22-23-79-80-81-82-83-999-1007-1008-1022-1046-1056-1086-
16
TCATCTGTCAAAAGTATTTATTTGGATCAATTATATTTAGTCTCACGATACAAAAATATATTGGATGTACAAAAAAATAAAAAT
>503
1811806 1823378 3276545 
465
1-21-22-23-79-80-81-82-83-84-85-86-87-88-89-90-216-217-218-222-223-229-231-257-277-278-404-405-406-412-413-429-431-437-438-439-447-463-464-465-
40
ATA
>481
25198 60216 78016 97589 122932 134459 147905 186661 232519 254855 319889 327698 398462 457426 465801 494489 598928 621558 639723 822325 852019 852450 853447 921439 931633 933697 964008 974274 1004258 1006745 1024424 1047010 1049683 1089534 1090252 1102104 1104873 1139152 1147378 1176175 1215989 1266757 1334254 1367412 1400603 1414077 1430476 1457109 1479000 1522333 1559389 1651643 1685678 1817445 1873072 1875925 2035902 2144725 2167434 2179363 2192371 2211001 2240733 2243970 2317332 2329631 2416144 2526406 2610728 2678571 2735488 2787402 2821177 2849857 2883572 2902559 3021619 3071073 3110087 3170750 3193837 3209573 3242998 3383097 3414215 3464236 3537440 3550069 3631614 3633835 3834623 3880162 3888650 3906839 3952002 3986778 4027160 4046734 4075499 4081516 4193358 4215203 4227660 4231726 4251790 4252369 4274819 4320830 4399491 
863
1-21-22-23-79-80-81-82-83-84-85-86-830-836-844-846-847-849-851-853-855-857-859-863-
24
CGATAAGGTGACCCAAGATGTCACACCTCTGTCTTAAAATCTACTGCTGCAATAGCTTCAATTCGAATAACTGAGAAAGTGACGCTCTAATAACACCAAGATTGAAAAG
>484
155526 283880 1361902 4116178 4138665 
1145
1-21-22-23-79-80-81-82-83-999-1007-1109-1111-1141-1143-1144-1145-
17
AGTAT
>487
13940 14434 46671 63889 83358 86007 121623 151169 200469 204118 249194 251839 330036 357676 359524 363792 480242 555440 606115 638822 643853 688358 706782 725541 749258 779072 814960 913782 919609 953751 954115 973606 1053827 1056193 1318809 1342855 1344281 1363397 1383217 1409134 1412921 1476737 1499024 1526745 1577280 1613538 1623397 1634817 1669890 1728790 1794923 1891475 1968529 1981012 2075001 2077057 2096548 2134881 2160030 2173186 2220600 2238457 2373767 2407336 2443483 2499481 2601905 2700893 2748364 2786704 2898499 2907978 2930505 2960059 3065381 3076554 3088627 3188656 3205016 3209239 3217523 3280742 3303112 3313017 3478407 3542110 3586190 3616917 3627434 3640382 3703555 3772084 3916402 4038162 4174565 4176980 4233045 4271699 4295084 4296491 4305222 4334543 4342721 4388870 4389604 
7
1-2-4-5-7-
5
TGCTGCAGCTTGCCCCATTACTATGCTGTTCATTTTTCAAGTGCCGCGCTTCGATACCGTACCTAAAAGAAATCACTAAAAGATGAATCAGATTTAAATATAAGT
>489
1211 2268 2967 13545 53223 64104 84157 86407 111151 158063 158716 169024 170502 210150 260057 268333 281101 294501 294886 294887 301384 306613 316099 318304 319101 327269 357184 396162 400127 421733 423730 458299 459605 489579 491094 516203 528196 556002 563239 587505 589007 606341 608266 622688 637062 693361 707581 716415 724899 749923 756412 776196 792214 850261 863428 863745 870862 895587 898015 913466 931874 999384 1007119 1019983 1052469 1057888 1098266 1151987 1186498 1197394 1265768 1272302 1275084 1275545 1287112 1300647 1334175 1390500 1462039 1479479 1481456 1483758 1492019 1501921 1519041 1528512 1549687 1552042 1564380 1595277 1598176 1613226 1613506 1644827 1650185 1653735 1655240 1717202 1735848 1742252 1813476 1823365 1846631 1849647 1898231 1902378 1921391 1942277 2073176 2096753 2099819 2104210 2111310 2114571 2119189 2122280 2124069 2136445 2149846 2153462 2206542 2216075 2239715 2242727 2245631 2254240 2278747 2300584 2302621 2319531 2341683 2342220 2416266 2420115 2432745 2435261 2465766 2484065 2489036 2519977 2549899 2570261 2575403 2586625 2587044 2610523 2648850 2662187 2687512 2696220 2701635 2724499 2741659 2742436 2752886 2756061 2780707 2782434 2790124 2849753 2869985 2875514 2895730 2913337 2939384 2963008 3001048 3035509 3044138 3060773 3062024 3099254 3108290 3136670 3220739 3227176 3269640 3301305 3345607 3348772 3362162 3363292 3368696 3375690 3411949 3430526 3433478 3459402 3478073 3479922 3509161 3516907 3536526 3559892 3605915 3617895 3630043 3651716 3661755 3695463 3722853 3769419 3769709 3776346 3826935 3838910 3841498 3858432 3881945 3895729 3897550 3901091 3917332 3918908 3937229 4003142 4015939 4021350 4026429 4048897 4054112 4068166 4088346 4104906 4120194 4182457 4205031 4218733 4224227 4293849 4299875 4319536 4347109 4354293 4354372 4373280 4392144 4410387 
1092
1-21-22-23-79-80-81-82-83-999-1007-1008-1022-1046-1056-1086-1092-
17
AGAATAGGTTAGATGTTATAATATTTAAGATTATTTGATTCTTATCCATGAAGGTGTTGATTAGTTTTGTAATGTTCCGATTACGATTATATAATGGATTTCTGACCAACGTCAATATTAGCTGTGCTTTACTCTAATATATTTTGTAACACTAAACGCAAATAACTTAAAACTCAAAGTCAGTCTGTAATATCAGGATACCGTTGCACAATTATGATTAACAACAATGAACGCAAAT
>338
no site
336
1-21-22-23-79-80-81-82-83-84-85-86-87-88-89-90-216-217-218-222-223-229-231-257-277-278-279-281-283-287-335-336-
32
no base type
>222
no site
218
1-21-22-23-79-80-81-82-83-84-85-86-87-88-89-90-216-217-218-
19
no base type
>493
234599 241461 326657 342089 671430 894439 944479 985847 1024107 1037733 1054188 1096773 1166575 1166576 1211037 1236324 1347333 1351905 1460740 1777984 1865610 1901062 1925360 2075653 2123145 2131327 2237332 2350337 2362651 2385839 2497739 2573673 2779098 2969742 3038376 3144679 3192893 3250565 3288314 3728830 3870370 3924719 4027875 4236714 4281450 4331545 4370418 
1239
1-21-22-23-79-80-1224-1228-1230-1234-1235-1236-1238-1239-
14
TGTCACATAGGATTGCTTATCCTTTGAAAAAGGACTGATTCGAAGTG
>25
128589 161312 212629 318443 342270 383551 540924 722205 730223 739429 775538 1406101 1508862 1566992 2123146 2269756 2312265 2338263 2545140 3118520 3770530 3862897 4020273 4370294 4410301 
24
1-21-22-23-24-
5
TGTATCTTTTAAAATCGATCAAAAC
>495
59499 75208 75239 75261 93433 117893 198421 225509 314611 342158 351630 421284 512354 512418 512456 521662 521675 521685 521705 521727 521732 540131 590867 590893 649634 669556 895984 983071 1101790 1101814 1103206 1155326 1208260 1390898 1401268 1401308 1445271 1474767 1474842 1531753 1567444 1605410 1605415 1649913 1695277 1714554 1714712 1738985 1790039 1857870 1857881 1935453 2096869 2096887 2143075 2178940 2178963 2178993 2179120 2190044 2190636 2290449 2462567 2462585 2602990 2824836 2868695 2868744 2881961 3041999 3198075 3238644 3249467 3251127 3288246 3288277 3304468 3308441 3319844 3442180 3468036 3468049 3471714 3489074 3515886 3545129 3567180 3567227 3597928 3609912 3664672 3682417 3874153 3964538 3964646 4083345 4262595 4319531 4319598 4353778 4354535 4361297 4361371 4362266 4362268 4362283 4374326 4379981 
391
1-21-22-23-79-80-81-82-83-84-85-86-87-88-89-90-216-217-218-222-223-229-231-257-277-278-279-281-283-287-335-363-379-381-383-384-386-388-390-391-
40
TTTCGAACTACATCAGCCCCACTCAGGTCCCAGTAGACACGAGCACACACTAGGTGTTGCCTCCTTTGTTTAATTATCTCTTTGATAGGAAGTAGGGGGAAGTTAACT
>1243
406070 1137414 1149433 1242265 1371632 2612504 3448348 3955823 4266930 4316636 
1235
1-21-22-23-79-80-1224-1228-1230-1234-1235-
11
TGCACGATGT
>1078
2140 25866 28022 44662 67246 71129 77721 84263 133314 140076 140865 151182 156300 176411 193866 229535 243902 263074 299219 303102 304644 312484 349441 383232 387888 463585 480912 487795 515744 529082 541935 595588 596633 609992 616358 644643 652362 705044 708543 719800 728633 731251 735796 742312 757649 757865 769527 801629 804358 808427 861259 866366 919243 959552 1000734 1014799 1030610 1032226 1058601 1174556 1228352 1238706 1322508 1322509 1349513 1358933 1381338 1427358 1446014 1459160 1461960 1509542 1529942 1557847 1581343 1601668 1649777 1735457 1808401 1877539 1909192 1909193 1959016 1962420 1965344 1968224 1971509 1978060 1978061 2024698 2038955 2070553 2078936 2079881 2085362 2097582 2100656 2125371 2137007 2178179 2180443 2183506 2217453 2286114 2309749 2328568 2345263 2348444 2361406 2371472 2372764 2468083 2468279 2477678 2484598 2501416 2549332 2561047 2565065 2584877 2591884 2595088 2607885 2609152 2611084 2614720 2615272 2652300 2671901 2713075 2753652 2831554 2905344 2915044 2949344 2957567 3005677 3025216 3063426 3135424 3143122 3145522 3155223 3204310 3238457 3243486 3261999 3270193 3291252 3303213 3306501 3315042 3351959 3357431 3375750 3412125 3427660 3438256 3459586 3520311 3542756 3548520 3565444 3566341 3568507 3588343 3591955 3617217 3621171 3634977 3649147 3653617 3658330 3669304 3699614 3773485 3781861 3784159 3787792 3818372 3876547 3909755 3910426 3967349 3993611 4064148 4080033 4089849 4091927 4104367 4119824 4128325 4149044 4197279 4217985 4310890 4329802 4338441 4360718 4361497 4362603 4374205 4388091 4406599 
1077
1-21-22-23-79-80-81-82-83-999-1007-1008-1022-1046-1056-1057-1059-1077-
18
TGTCGGTGTATTGGTATTTTTAATATACATAGGAGGATGCCTAGGTTTGTATCTTGTTATAACTCTTTCCAATTTTTAAGTTTTACATTTATGGATCATTTACAGATCTTATAATTTAAACGATTCCTCGATCTGTAAGACAGGCAATAAAAACAGACTCATCGCTTGAATTCATGAAAAAAACTGTTACACCTAAATTAGGAA
>496
no site
808
1-21-22-23-79-80-81-82-83-84-85-86-87-88-804-806-808-
17
no base type
>305
1655202 1778952 1854972 2361392 
303
1-21-22-23-79-80-81-82-83-84-85-86-87-88-89-90-216-217-218-222-223-229-231-257-277-278-279-281-283-287-288-290-296-300-301-302-303-
37
GATC
>1265
14251 17608 33457 33551 63771 74059 133862 162581 203269 207226 212353 316129 444351 472705 534691 563420 584438 589536 637922 664249 709226 726703 736710 752343 773809 796509 885542 942479 1057788 1061679 1093322 1103249 1107434 1107917 1142266 1199547 1354437 1389738 1404169 1428506 1445474 1446923 1452071 1480024 1512031 1586249 1613960 1692795 1718761 1734994 1740771 1777213 1793769 1805948 1899351 1943039 1943592 1947903 1981056 2053411 2053682 2097990 2134215 2174216 2207525 2216248 2231132 2245532 2267372 2283030 2463094 2484255 2502073 2503625 2621058 2654371 2736434 2745889 2871048 2881455 2893238 2968913 3029610 3108055 3108674 3165074 3175702 3178445 3191027 3236230 3243630 3260301 3354896 3418328 3418330 3426795 3429202 3460986 3548641 3594124 3610441 3776706 3794884 3825560 3859376 3873392 3983271 4038287 4088346 4135112 4163944 4174564 4220174 4233299 4264218 4264219 4293072 4315384 4320050 4340330 4373496 4391553 
79
1-21-22-23-79-
5
ACTGTTAATCTGTCTCAATTAACGATCCGGTTTTCACAGTAGATGTTCTTCGTTCTTTTCTCCGTGACGGAGTTAAATTGACATCCCGAAAGTGAGGACTTTAGTGGAAAGCAAAGACGGGT
>498
20028 46620 70335 245527 295950 464832 546964 661530 716863 811526 919552 1130030 1155622 1249978 1313368 1327496 1360045 1409815 1456304 1471781 1536947 1555220 1557666 1587845 1625640 1628267 1683534 1685572 1715823 1751027 1772699 1854265 1865933 1895946 1900223 1902591 1951686 2009738 2073075 2092977 2115522 2142323 2322929 2328285 2345047 2409737 2439061 2470616 2530491 2574668 2640300 2663701 2781505 2826502 2833619 2866242 2887231 2900721 3038926 3045639 3065859 3072276 3096582 3112281 3132269 3157434 3176612 3219086 3219087 3227188 3297187 3310122 3345653 3414343 3417157 3468628 3493308 3522925 3524416 3550935 3594663 3625947 3632289 3715615 3720961 3781480 3792879 3907969 3938721 3961795 3993369 4001020 4064150 4088361 4117605 4125404 4137421 4205555 4224907 4286755 4289349 4308465 4388527 
7
1-2-4-5-7-
5
AGTCATAGGTGTGAGGTACAGCAATGTTAAAACTACGTCCTCTCTAAAGCTCTACGAACTTTGTAATACATGACTGAACGGAGTTCGTCATTCGTATTATGAA
>499
no site
345
1-21-22-23-79-80-81-82-83-84-85-86-87-88-89-90-216-217-218-222-223-229-231-257-277-278-279-281-283-287-335-336-338-339-343-345-
36
no base type
>544
no site
522
1-21-22-23-79-80-81-82-83-84-85-86-87-88-89-90-216-217-218-222-223-229-231-257-277-278-404-405-406-412-413-429-431-437-438-522-
36
no base type
>500
1147094 1922574 2230599 2289252 2337507 2402639 2452565 2547019 3088101 3612340 4133381 4323470 
486
1-21-22-23-79-80-81-82-83-84-85-86-87-88-89-90-216-217-218-222-223-229-231-257-277-278-404-405-406-412-413-429-431-437-438-439-447-463-464-465-466-472-474-478-482-483-485-486-
48
AGCCGCTGGGGA
>501
35507 59547 167728 191236 493061 544810 608859 610839 625978 628758 712136 816008 852602 967410 1003354 1014727 1023939 1031033 1072511 1079489 1141985 1245284 1294149 1309360 1436024 1539857 1596955 1649490 1673425 1680526 1697156 1700511 1702643 1726250 1897956 1898718 2008453 2061061 2199031 2239110 2242062 2530651 2582565 2611385 2622405 2628255 2741860 2744139 2744265 2754447 2788476 2840178 2903559 3030195 3036799 3068240 3093779 3260058 3276692 3295730 3588075 3644622 3837662 3876885 3897266 3967143 4094932 4286767 4368783 4372404 4382626 4383429 
379
1-21-22-23-79-80-81-82-83-84-85-86-87-88-89-90-216-217-218-222-223-229-231-257-277-278-279-281-283-287-335-363-379-
33
TTAATTTATCAGTTAGACTATCTTCTCTTCAAAACTGGGCATGTTTACTTTAGGCGCGAGGACGAGTGTGCA
>1196
63868 146737 632455 781276 1368860 1717764 2740970 2868432 2947990 3584834 
1192
1-21-22-23-79-80-81-82-1160-1172-1188-1190-1192-
13
TTGCGAAATC
>1114
3452 230197 265401 309681 464958 489024 534205 554493 954131 1360604 1733618 1846092 1923633 2313815 2382645 2525534 2572854 3039020 3096576 3193575 3238190 3325336 3592709 3836728 4190639 4296229 4397110 
1112
1-21-22-23-79-80-81-82-83-999-1007-1109-1111-1112-
14
CTTGTTTATTTTTAATATATTATGACA
>502
14642 33131 79286 117454 192508 236359 281241 288009 290887 296749 353259 404702 510960 555954 686676 715042 717511 718324 733850 1049295 1083154 1114928 1289013 1388548 1417471 1437909 1561458 1596736 1599130 1616783 1681196 1831800 1840763 1842408 1876112 1896864 1922960 1962425 1966691 1981150 2076554 2097499 2161770 2207008 2249617 2270058 2294810 2338682 2386168 2450371 2491247 2541387 2597836 2737990 2775620 2826511 2868921 2869254 2958502 3011120 3034765 3096064 3131887 3187378 3241300 3349784 3361017 3400432 3490432 3505798 3538712 3635588 3641410 3687137 3982677 4013001 4015515 4016108 4024531 4036467 4045526 4063711 4067552 4077962 4186006 4261114 4311210 4314158 4352603 4353667 
826
1-21-22-23-79-80-81-82-83-84-85-86-87-811-823-824-826-
17
TTGGTTATCTATGTTTTCTTAGATAGGAGGGCTCAGCTTTATTGGGACTTCAGCACCTTAGCATACGTCGACAAGAAACAACCGTATAGT
>217
791249 1103656 1526311 1741352 2225365 2235087 2316123 3675504 3908465 3916386 
216
1-21-22-23-79-80-81-82-83-84-85-86-87-88-89-90-216-
17
TTTTCAATGT
>328
2595093 
326
1-21-22-23-79-80-81-82-83-84-85-86-87-88-89-90-216-217-218-222-223-229-231-257-277-278-279-281-283-287-288-290-296-300-318-322-326-
37
G
>504
31732 121297 135086 167258 184821 216348 220217 227437 253074 256084 470756 529783 535232 643911 650877 967177 1060397 1075945 1117568 1126776 1405512 1419754 1430163 1456935 1479685 1511463 1558612 1560498 1616758 1621481 1622542 1658096 1677743 1745674 1757786 1853109 1880378 1940121 2100743 2124276 2144842 2205273 2288618 2363242 2387065 2492274 2498361 2519396 2546286 2574082 2668976 2705982 2707352 2719212 2729012 2812765 2871406 3005288 3022300 3167422 3213489 3272025 3372670 3449538 3520810 3543744 3598021 3602792 3611118 3631674 3680647 3692501 3768600 3776180 3854074 3875255 3883033 3959799 3965553 4059658 4107861 4156571 4158538 4210105 4336221 
971
1-21-22-23-79-80-81-82-83-84-924-925-927-929-930-940-942-964-965-967-968-970-971-
23
TCTATCAGAATTATTATATATGAATTCATTAAGCGCTATCTATTCTTCAAAGAAGTTACTCGCAACAAAAAACGACTAAGAAACG
>239
2900308 
235
1-21-22-23-79-80-81-82-83-84-85-86-87-88-89-90-216-217-218-222-223-229-231-232-234-235-
26
C
>122
959267 988504 1857364 2361036 2388319 2663337 3653301 
121
1-21-22-23-79-80-81-82-83-84-85-86-87-88-89-90-91-92-96-97-111-112-113-115-119-121-
26
TTTCGAA
>281
15087 868663 1279968 1374685 1451405 2185884 2376135 2532616 3061703 3217905 4013010 4180839 4219219 
279
1-21-22-23-79-80-81-82-83-84-85-86-87-88-89-90-216-217-218-222-223-229-231-257-277-278-279-
27
GACGACGAAAACA
>363
988604 1067644 1106838 1535129 2053560 2053561 2132334 2330097 2689642 4114749 
335
1-21-22-23-79-80-81-82-83-84-85-86-87-88-89-90-216-217-218-222-223-229-231-257-277-278-279-281-283-287-335-
31
CGCGATTCTA
>506
3334 55285 56375 66809 98862 117437 118766 239723 290284 329120 385404 404990 460908 592554 689912 721135 863833 916265 955966 960104 994616 1207349 1240331 1267212 1271440 1432700 1454160 1623124 1740387 1807844 1881159 1924231 1965541 2083592 2122395 2223074 2247303 2251022 2293732 2371071 2402294 2454316 2493440 2498219 2564477 2579483 2585556 2586472 2763159 2768424 2786979 2878766 2925887 2928407 2947925 3107045 3304140 3354294 3387917 3399440 3472273 3480731 3496180 3521273 3537420 3541710 3667748 3812061 3834433 4055699 4062447 4084050 4105266 4192116 4202017 4346855 4399933 
1238
1-21-22-23-79-80-1224-1228-1230-1234-1235-1236-1238-
13
TTTTTAGGCTAAATCTTACTCTCAGTTGTAAATGTGCACATATGAAGTCCATTTGGCATTGAAATCGATGTGTATAG
>46
14286 27094 88830 114541 151574 155343 165928 167650 204541 250845 264710 282140 295738 364233 378565 384378 440036 516659 545488 565772 604486 618591 651781 748359 771189 869189 939190 1010191 1031934 1073372 1086187 1101322 1101967 1171467 1209258 1222813 1288256 1317981 1397205 1432147 1458109 1467850 1475998 1601861 1651795 1673425 1687720 1705636 1890164 1924385 1944438 1946109 1957778 1971080 1977679 2056356 2084848 2137651 2150495 2187307 2325569 2458245 2461883 2533600 2595190 2768176 2769825 2776803 2874561 3008010 3008067 3037771 3051936 3057896 3065439 3093225 3185818 3218300 3259640 3300367 3314800 3384527 3415643 3426346 3508145 3564058 3635136 3706320 3784676 3837780 3925959 4030964 4063644 4107983 4115366 4132313 4145787 4171890 4184583 4201134 4275149 4299471 4311533 4333765 4392133 
45
1-21-22-23-24-32-33-35-37-38-44-45-
12
AGCTTGAGATACTCTTTCAGTTTTACAGATGTTCTATATTTTAAATGATCACTTAAAAAAGATATTTTTGAAGGAAACAACAATAACACTTTAAAGTCTAATTTG
>507
45310 51722 57236 138175 155223 183483 222612 265284 292646 363538 391394 396203 414639 424695 455789 486508 552996 558684 598004 624958 629656 660448 759281 791652 879004 898322 899443 952513 1009262 1019501 1079830 1117656 1156254 1226803 1268961 1355694 1360490 1394974 1406758 1418011 1443789 1465861 1470542 1493949 1528647 1535546 1540745 1555032 1555140 1604775 1745372 1766089 1795172 1797541 1842166 1858178 1876315 2034260 2099478 2136616 2167638 2197902 2232563 2240306 2332725 2349116 2379436 2469717 2528383 2589580 2671730 2718769 2751319 2843594 2881932 2964522 3001604 3018433 3071577 3072289 3173347 3174595 3200705 3228363 3266484 3291617 3298408 3370494 3500471 3519013 3536090 3536805 3688534 3811915 3853466 3958833 3992721 4118520 4153031 4193531 4267142 4334628 4338505 4352815 
1134
1-21-22-23-79-80-81-82-83-999-1007-1109-1111-1112-1114-1120-1122-1124-1128-1129-1131-1132-1134-
23
AGTTTTTTGGTAATTAAACTTTTTGCTTATTTTAGGTCTTATTTGATCTATGGAAGATTAAATATTTCTTCTCAGAGAAAAGCTACAATTCAGGACATATAATA
>509
4816 79246 122501 173214 387414 407573 588330 637207 705071 1107753 1241288 1728963 1800748 1809352 1814290 1815654 2015028 2067308 2216390 2297549 2313510 2499887 2576414 2602060 2712792 2751723 2930659 3315201 3445648 3696813 3822576 4028711 4102476 4139110 4317540 
329
1-21-22-23-79-80-81-82-83-84-85-86-87-88-89-90-216-217-218-222-223-229-231-257-277-278-279-281-283-287-288-290-296-300-318-322-326-328-329-
39
TCTCAAACTGATTGTATACCAGTCGAACCCACAGG
>511
no site
1259
1-21-22-23-79-80-1224-1228-1230-1234-1256-1258-1259-
13
no base type
>472
no site
466
1-21-22-23-79-80-81-82-83-84-85-86-87-88-89-90-216-217-218-222-223-229-231-257-277-278-404-405-406-412-413-429-431-437-438-439-447-463-464-465-466-
41
no base type
>512
21796 88235 89710 185310 206936 216267 274040 326211 463496 513690 546147 612681 664303 798200 809828 1074039 1075766 1178602 1271523 1295373 1551952 1564668 1602785 1608198 1687795 1973722 2004423 2120897 2188889 2209057 2460410 2494377 2555483 2886905 3132588 3338445 3572882 3898930 3914250 3926278 3958529 4139125 4219454 
309
1-21-22-23-79-80-81-82-83-84-85-86-87-88-89-90-216-217-218-222-223-229-231-257-277-278-279-281-283-287-288-290-296-300-301-302-303-305-307-309-
40
ACTTTGGGGAGCAGTTAACTTATGTATCAGTTAATAAATAAAC
>132
2204252 2289252 2860967 4269313 4288816 4366225 4393159 
131
1-21-22-23-79-80-81-82-83-84-85-86-87-88-89-90-91-92-96-97-111-112-113-115-119-121-125-127-131-
29
GCCGTCA
>514
no site
737
1-21-22-23-79-80-81-82-83-84-85-86-87-88-89-90-216-217-218-222-223-229-231-257-277-278-404-664-716-728-730-731-737-
33
no base type
>1234
no site
1230
1-21-22-23-79-80-1224-1228-1230-
9
no base type
>517
no site
718
1-21-22-23-79-80-81-82-83-84-85-86-87-88-89-90-216-217-218-222-223-229-231-257-277-278-404-664-716-717-718-
31
no base type
>518
no site
292
1-21-22-23-79-80-81-82-83-84-85-86-87-88-89-90-216-217-218-222-223-229-231-257-277-278-279-281-283-287-288-290-291-292-
34
no base type
>520
63710 111908 171845 212742 289375 465154 494113 495702 655103 787011 826269 955133 975996 1245815 1345663 1357800 1360554 1509827 1668794 1758260 1890334 1906169 2016622 2094496 2161368 2239740 2247263 2284899 2482127 2557193 2642292 2708460 2750880 2820841 2898540 3049313 3083519 3156809 3206983 3242312 3288219 3412376 3417414 3446828 3518024 3519166 3560368 3698854 3700907 3810764 3896023 3986371 3995116 4074155 4129352 4178967 4182748 4188518 4346742 4367731 
1082
1-21-22-23-79-80-81-82-83-999-1007-1008-1022-1046-1056-1057-1059-1077-1081-1082-
20
ATAAACCGAAGCTCACCATATGCTTGGGACACGAAAAATATGGTGCACATGTATTTACGC
>546
1722228 
544
1-21-22-23-79-80-81-82-83-84-85-86-87-88-89-90-216-217-218-222-223-229-231-257-277-278-404-405-406-412-413-429-431-437-438-522-544-
37
T
>521
198327 1131017 1316558 2309313 3437880 3916377 3994032 4039344 
557
1-21-22-23-79-80-81-82-83-84-85-86-87-88-89-90-216-217-218-222-223-229-231-257-277-278-404-405-406-412-413-429-431-437-438-522-544-546-547-548-549-550-554-555-556-557-
46
TGAAATGC
>527
46704 87847 140218 185236 192970 262948 279761 397081 418276 511116 579179 649785 710464 832384 985030 1077926 1085134 1266003 1271915 1368057 1436302 1731007 1921346 2094297 2125189 2130620 2133214 2770433 2807590 2850271 3029977 3096357 3698103 3783501 3926366 4290622 4333175 4364364 4400490 4410537 
1207
1-21-22-23-79-80-81-1203-1204-1205-1207-
11
AATGTTTATGCGCGGACTTCATTATTTAGGTAAAGAACCC
>529
3342 16808 90751 116182 162632 207457 212188 262247 277139 300246 312276 344384 503935 507396 521867 558165 583563 603481 628709 630088 630286 647762 716855 734751 852451 872696 899625 1073448 1110295 1112226 1250245 1284644 1308324 1316581 1366512 1397816 1476621 1584071 1589140 1609075 1619885 1721737 1723858 1770500 1814363 1879774 1888575 1897779 1907997 1931040 1940728 1943221 1945730 2120093 2126517 2147378 2268291 2270385 2272053 2276012 2365253 2405722 2452498 2560927 2609422 2683798 2756373 2775542 2821570 2886150 2924732 2968201 3006676 3046350 3105269 3132242 3132359 3174196 3244689 3266087 3313674 3363134 3441003 3460858 3492851 3505302 3570579 3578434 3667843 3678434 3781112 3821491 3872065 3968661 4018130 4071373 4072161 4103488 4105472 4113085 4141150 4154273 4176004 4219447 4299419 4364568 4395530 4408789 
968
1-21-22-23-79-80-81-82-83-84-924-925-927-929-930-940-942-964-965-967-968-
21
AAGTAAGGTCTATATATTGTAGTATATAGATGTGCGACCTTTCTTATAATCATGCTTCCCGGACTAATAAAATGGTGTTCTCGTTTCAGATCATTTTTGTGTGTTAAC
>530
31838 32793 38693 40615 53939 95674 99418 186151 223281 227109 247283 263454 324178 381859 414986 505633 516377 548856 681637 690881 713413 790695 807906 827724 857625 873087 936104 939972 951961 957767 991515 991917 996338 1015952 1016889 1131896 1152345 1152449 1172100 1176513 1206461 1293548 1348195 1349052 1352557 1359160 1384745 1411485 1412743 1436946 1458157 1459056 1505978 1568069 1568135 1613658 1615460 1618189 1700949 1707018 1765124 1775450 1810031 1815740 1821840 1823717 1909925 1985054 2064101 2094555 2122395 2160611 2184030 2187340 2219462 2221382 2235678 2332572 2361556 2378400 2382743 2417368 2463695 2678889 2703346 2717318 2731766 2746628 2812634 2814879 2900578 2902494 3024949 3029413 3035038 3049337 3061577 3188915 3191273 3247780 3292446 3342271 3385202 3434675 3444002 3452160 3454495 3533958 3614903 3689602 3703453 3725799 3815572 3862367 3922743 4014344 4089227 4110827 4127894 4145357 4195756 4213590 4235640 4278444 4281127 4300833 4308072 4322023 4345426 4355216 4364308 4371381 4379291 4407512 
1243
1-21-22-23-79-80-1224-1228-1230-1234-1235-1243-
12
CGCCGATCTTATTGACAGTGTAGGGGGTAGGCGGTTACATCTCCTATCTGTTTCCTACTCTGTAAGATCATTGGTTATACTCATCACCGGCGTTCATTGAGCGCAAAAATCATTAACATTGATCCAAAGTTGAA
>532
15578 30908 70786 95700 105228 175709 190477 219982 231775 275358 342506 348471 407390 447432 553726 594681 606513 640693 643367 645677 647010 712495 791742 805733 911899 971473 1073199 1152583 1157816 1181049 1183223 1336102 1508018 1570809 1596734 1635499 1643432 1744760 1747502 1768933 1890815 1938945 1977136 1981520 1986597 2035269 2085996 2112504 2183962 2192300 2312125 2326393 2329230 2342344 2458925 2483053 2527025 2541592 2555155 2581094 2688823 2754704 2911964 2941385 2985066 3082288 3089834 3098787 3110254 3262123 3285166 3317649 3474208 3487672 3519315 3534694 3535695 3667598 3669218 3696090 3707269 3723364 3726612 3769261 3798106 3907701 3965163 3966451 3987643 4025458 4091987 4097659 4104138 4264576 4264908 4265717 4283971 4286753 4297561 4299335 4328601 4358180 4383232 4388923 
72
1-21-22-23-24-32-56-58-60-62-63-65-67-69-70-72-
16
CTGCTGCTTAGACGTCATGAAGAGTCATCCTAGTTCCGTGGTTTTCACTCACGAAAGTACTGTCGTACGGAAACATCGGTGGTATCAGTACCGTTACAGCATCG
>522
854604 1130195 1409474 2392289 2422061 2904110 4280254 
438
1-21-22-23-79-80-81-82-83-84-85-86-87-88-89-90-216-217-218-222-223-229-231-257-277-278-404-405-406-412-413-429-431-437-438-
35
TTTAGGT
>125
no site
121
1-21-22-23-79-80-81-82-83-84-85-86-87-88-89-90-91-92-96-97-111-112-113-115-119-121-
26
no base type
>533
2822 26523 35890 87373 88574 94017 100471 167025 186657 234302 234609 244250 257398 260120 279791 304098 342571 351876 381212 406029 437926 441746 457083 466967 519195 522319 542469 570260 571146 584874 585684 601484 602597 654126 676525 679111 681195 687386 706968 715766 754444 779526 824927 871888 887439 888298 899143 922528 964066 966198 981726 988259 988541 993977 1006411 1008551 1038602 1078778 1106470 1118070 1181764 1222017 1317571 1347367 1356472 1360394 1366658 1396430 1397239 1398076 1400520 1525892 1544488 1553406 1629184 1643822 1647981 1679876 1688856 1721431 1740512 1748995 1797111 1825055 1831177 1836481 1842978 1846338 1851670 1944561 1976534 1976536 2020633 2023522 2031371 2056418 2087141 2094793 2132569 2139752 2149452 2152311 2184450 2193849 2230777 2272301 2276109 2285900 2292202 2298878 2303931 2321620 2331121 2345103 2399908 2404298 2415831 2432089 2437769 2463102 2473811 2480049 2490521 2510112 2522754 2533971 2537240 2541357 2556481 2567620 2573844 2603252 2662449 2695061 2710749 2761583 2808559 2868410 2934155 2950146 2988674 3004841 3005535 3012904 3021497 3048544 3088354 3099758 3108079 3110769 3138428 3141305 3212223 3213979 3309450 3336190 3346128 3352131 3371795 3372079 3397948 3408530 3436526 3464123 3520957 3538767 3589906 3600732 3603417 3607194 3614080 3676909 3679506 3689877 3709657 3718844 3722609 3782841 3830219 3850400 3869039 3963880 3985555 4010853 4030885 4123856 4133316 4179732 4195839 4214842 4229799 4250214 4259181 4308192 4354684 4360512 4369243 4376182 
1049
1-21-22-23-79-80-81-82-83-999-1007-1008-1022-1046-1047-1049-
16
TTACAAATACTATAATCTTCACAAGTTAATATTTTATCCGATGATATTATTTTACACTAGCTTATGGATCTTATAACATGTATACCCAAATATTTTTATCTGTTCTCACGATTAAAGGTGCTAATTTTTTAGCAATCCATTCCCCGAAACTTGTAAAGATAGATAAAGCTAAGGATAAGCATTTTAGGTCCACAATGG
>536
57364 68485 70217 73165 129222 171514 173720 233571 260529 265165 276466 304913 321216 448309 463102 476509 621541 686962 736029 748828 756840 814131 864499 911782 930942 1051489 1110994 1116861 1257151 1372292 1467285 1479249 1598110 1644817 1664717 1722620 1749514 1801252 1819651 2013555 2060122 2072994 2158396 2201208 2248655 2253161 2265805 2285531 2349675 2363097 2375927 2393879 2442958 2471255 2610589 2622102 2665984 2736769 2738817 3015432 3205950 3277418 3280638 3309817 3332159 3387432 3439507 3468600 3683531 3687116 3688654 3792650 3840550 3897072 4009641 4018751 4043818 4050270 4126861 4141299 4146700 4181484 4300025 4313156 4343580 4368424 
1028
1-21-22-23-79-80-81-82-83-999-1007-1008-1022-1023-1027-1028-
16
TTAGCTAATTTTTGTTAGATCCTAATGATTGATATATTTCTTTTTATTAAGCAATTGAACGTAAACTTCAACTGAATCACTTAATT
>44
no site
38
1-21-22-23-24-32-33-35-37-38-
10
no base type
>1125
363781 550976 721581 780175 813467 1014058 1165626 1317796 1358406 1371187 1543874 1599076 1642714 1757463 1855067 1879701 1908975 2004701 2035718 2193016 2271443 2274339 2315590 2320437 2361311 3041556 3196536 3472901 3859013 4324633 
1124
1-21-22-23-79-80-81-82-83-999-1007-1109-1111-1112-1114-1120-1122-1124-
18
TGGCGATTGATTAGCCTCTAGATATCACAG
>537
no site
666
1-21-22-23-79-80-81-82-83-84-85-86-87-88-89-90-216-217-218-222-223-229-231-257-277-278-404-664-665-666-
30
no base type
>1007
13460 27469 43945 89200 97696 103600 331588 343281 517411 584511 894888 911261 913274 933699 951142 1113290 1123597 1203824 1235446 1250357 1358940 1424699 1505194 1548087 1600685 1760923 1826054 1931470 1952160 2093715 2120796 2122625 2151678 2218012 2243034 2282376 2282377 2376425 2605293 2691713 2709795 2764939 2878980 2897871 2953307 3000362 3027606 3200304 3273138 3498418 3571834 3577958 3624486 3658266 3808103 3922836 3994898 4067152 4116682 4156239 4158361 4190532 4200220 4202383 4232327 4261499 4289953 4290827 4323006 
999
1-21-22-23-79-80-81-82-83-999-
10
GGGTCGACGTCCGTACGCCGACCATCCACCAGTGGTTGTCGATGTCGGGGGGCGCCGACGGCGCGAGGA
>538
45516 57297 140755 164983 193499 201887 227986 269420 416950 586426 644761 687264 692402 708554 716377 717700 758911 782947 812694 815692 818496 984928 1021751 1037765 1103003 1245334 1281711 1292726 1389429 1453750 1500124 1534804 1585283 1585546 1648233 1678526 1798265 1870640 1946904 2187254 2206220 2248341 2258394 2269902 2303722 2371855 2429658 2502703 2554459 2602280 2680408 2686601 2703490 2741844 2754986 2774854 2823049 2839800 2852622 3109336 3210964 3368728 3440174 3446985 3453931 3577457 3587724 3603516 3637035 3805256 3823627 3960175 3995720 4174229 4216964 4270464 4276033 4281680 4310365 4329466 
578
1-21-22-23-79-80-81-82-83-84-85-86-87-88-89-90-216-217-218-222-223-229-231-257-277-278-404-405-406-412-413-429-431-437-438-522-544-546-547-548-549-577-578-
43
CTATAAACCAGTGTCCATATGTACCTTCCTTTCAATGCTAACCTATATAAAATCGAAATGTACAACGGAGACTAGTCAAC
>741
3142540 
740
1-21-22-23-79-80-81-82-83-84-85-86-87-88-89-90-216-217-218-222-223-229-231-257-277-278-404-664-716-728-730-740-
32
G
>1188
83842 94344 107485 164676 187420 202197 222486 386935 435190 443277 446165 454167 491591 525833 805663 891756 953233 985621 1111826 1111925 1135251 1153676 1356135 1393694 1396311 1622964 1715942 1722702 1741624 1759904 1778789 1930028 2062805 2066633 2403375 2406186 2518076 2568273 2578975 2689715 2759390 2775592 2788963 2819009 2885170 2927015 3022094 3072567 3091595 3096807 3109457 3147742 3187090 3238090 3390059 3398223 3398228 3661340 3693689 3777612 3951429 3959957 3989135 4004650 4121727 4284347 4359667 4384112 4399185 4404832 
1172
1-21-22-23-79-80-81-82-1160-1172-
10
AACACATTTCCCTTTGGATGGGTATAACGTTCGGTTTGTCAAGAAACAATAGAAAACTTTGATTCTCTTT
>313
2642432 
301
1-21-22-23-79-80-81-82-83-84-85-86-87-88-89-90-216-217-218-222-223-229-231-257-277-278-279-281-283-287-288-290-296-300-301-
35
A
>541
69509 162102 272758 320568 382741 393900 487033 528219 529654 641887 689973 879090 886808 902238 1105832 1243459 1303150 1371229 1420755 1422258 1615118 1844355 2399782 2657934 2776294 2841351 3228476 3342832 3819362 3956133 4080998 4312227 4320950 
1019
1-21-22-23-79-80-81-82-83-999-1007-1008-1009-1011-1015-1017-1019-
17
TAAGCATAAAAAATGTTTATCATAACAGCTTAT
>542
988 90731 314855 770567 779048 1085312 1254138 1673432 1696258 2032246 2533938 2607975 2672989 3638204 
734
1-21-22-23-79-80-81-82-83-84-85-86-87-88-89-90-216-217-218-222-223-229-231-257-277-278-404-664-716-728-730-731-732-734-
34
AAGGCGTAAATACG
>543
5071 70531 85119 95811 127029 223717 256437 275841 293683 497033 506717 614226 616929 633319 752562 817915 962392 997052 1105516 1130375 1163645 1179079 1244213 1382544 1414250 1420129 1432542 1442349 1530598 1584897 1585452 1639433 1640809 1682963 1722667 1730080 1753339 1839588 1845190 1874289 1941071 1953508 1978465 2065743 2091454 2096332 2435037 2624174 2654116 2767741 2963467 2965219 3209451 3276750 3277227 3370826 3381203 3450986 3475053 3530634 3544063 3581884 3582797 3675664 3786367 4000205 4014238 4112376 4140510 4145957 4220975 4225509 4234886 4300674 4310969 4380330 4399951 
775
1-21-22-23-79-80-81-82-83-84-85-86-87-88-89-90-216-217-769-771-775-
21
TGGTTAATCGTAATTAGCGGTTAATAACATGTCTGATCTGAGCTGTTCATATACAGAATTTCACAAGATACACGGCA
>545
23157 34925 85041 85772 125554 142310 166077 254142 277308 286069 288763 295229 324645 330648 408535 488425 585147 590655 685348 691382 712187 794567 833910 835426 838126 856089 877019 912611 1008895 1055538 1240522 1250651 1264837 1273619 1327573 1328544 1338017 1401696 1410385 1436799 1458909 1462922 1526078 1551307 1596473 1608483 1644795 1669162 1692955 1695938 1724006 1791998 1821762 1948176 2037696 2105547 2121577 2148719 2173090 2197534 2248534 2273606 2311120 2321452 2420492 2467042 2501466 2613591 2717396 2814914 2825716 2843968 2845987 3015757 3017587 3020028 3024680 3051698 3106091 3138584 3156431 3159545 3222167 3236728 3264013 3295525 3297403 3326475 3327270 3444208 3486989 3497647 3550208 3574567 3609934 3615541 3653968 3830859 3854094 3869837 3882190 3905403 3913362 3964585 3967168 3980063 3992430 3992973 3994277 4051903 4070683 4135186 4155014 4174925 4182232 4183150 4193716 4194097 4223474 4225066 4282898 4285419 4289062 4322038 4341759 4341791 4371680 4377755 4391397 4393200 4399946 4401808 
844
1-21-22-23-79-80-81-82-83-84-85-86-830-836-844-
15
TCTGGGACCATAGATATAGAGCAGGAACGTGGTCCTCTGTGCTCGCAATCCGTAGACAATGAACATTTACTCGTAGTCAGGCAAAGGAACATCTCCCTTGGAGACCAGTTAAACAAAAACTGGTTGCGATAT
>552
2540 50258 89616 225092 330744 358430 391111 401763 809036 924199 1068933 1102973 1215136 1244380 1244644 1259418 1402942 1423624 1747151 1880356 1887941 1957946 2085550 2113914 2209403 2247625 2368466 2370062 2398524 2614193 2624272 2646016 2667672 2743962 2881818 2888973 2928696 2959773 3171184 3418923 3447138 3477660 3662367 3669811 3782290 3796694 3869796 3876530 4033970 4152338 4312542 4315145 4335216 4341636 4362955 
1292
1-21-22-1288-1289-1291-1292-
7
AGTATCACAGAGAACTTCGTTATATCCATTATAATTTGAGACTAGCGACTACAAT
>1150
23446 327430 518906 588163 736930 754755 863270 939050 1024981 1054756 1102805 1140934 1383440 1421158 1519815 1671791 1999442 2303125 2571058 2582985 2866256 3068907 3084083 3471323 3629381 3706597 4101216 4162980 4165751 4296569 4349089 4389297 
1148
1-21-22-23-79-80-81-82-83-999-1007-1109-1111-1141-1143-1144-1148-
17
TTTTTTATTATTACATGTTAACCGCAATTGTT
>553
140249 171934 194786 251256 251299 291469 303877 306096 342161 353735 396123 421775 494026 535325 549537 662548 687782 688519 713093 716378 769174 793231 811908 819849 845432 864634 935509 989200 1017964 1058887 1079718 1105185 1127862 1135398 1150496 1183679 1224478 1240207 1312812 1337909 1389288 1401033 1454950 1482733 1499059 1524082 1580777 1590384 1624425 1650251 1673406 1703770 1767572 1819774 1879885 1976050 2123503 2175955 2181373 2184753 2187232 2252367 2254896 2309841 2323219 2332093 2340408 2354280 2377331 2523163 2587249 2657720 2685720 2692592 2726798 2735797 2874881 2876579 2898136 2905883 2954046 2969987 3010348 3016553 3019140 3043827 3089047 3242565 3255754 3300190 3308807 3365221 3389215 3392956 3426295 3451502 3538601 3550599 3576706 3579252 3604309 3698833 3707746 3755142 3809377 3812861 3824130 3937953 3984392 3989920 3995255 4020048 4080796 4109077 4116269 4118305 4152315 4170835 4188965 4201370 4204923 4251079 4283280 4284386 4369516 4370026 4401573 4404269 
148
1-21-22-23-79-80-81-82-83-84-85-86-87-88-89-90-91-92-96-148-
20
TGAAAATTACGTGTATTCTGATGTTTTGTTTTCGATCCCACTGTCTCTCCTGGGAGGATTTTCAAGAACCCAAAAAGAAGTCAAAGGAAGTGAGCACATGACCAAGCTCACGGCAATGAATAGCATTA
>558
985946 1260048 1844061 2640930 4361463 
1145
1-21-22-23-79-80-81-82-83-999-1007-1109-1111-1141-1143-1144-1145-
17
GTTAT
>559
no site
755
1-21-22-23-79-80-81-82-83-84-85-86-87-88-89-90-216-217-218-222-223-229-231-257-277-278-404-664-716-728-730-740-741-745-749-751-753-754-755-
39
no base type
>562
137701 329796 390885 533784 622032 727708 932622 1240607 1254144 1404073 1448730 1486235 1523431 1757416 1810562 1887286 1925038 2159521 2162879 2669617 2967871 3000914 3166418 3205830 3221853 3457971 3542264 3581370 3601511 3877759 4001215 4022117 4074593 4093423 4111905 4194743 4279493 4305456 4309085 
104
1-21-22-23-79-80-81-82-83-84-85-86-87-88-89-90-91-92-96-97-98-99-100-102-104-
25
CTTGTACGGATACTCATTGGTCACAGACAAGCCGACCAG
>563
11611 13960 14382 20242 45336 47618 85476 120095 147483 158811 164619 172258 172501 201687 202872 210099 211210 220726 258342 261704 282150 283517 322781 356882 384954 388847 390508 407837 449180 457193 495068 504958 512898 566304 601798 608830 626647 650630 677209 677582 689327 699812 721787 758643 784671 805893 827787 961905 992149 993469 1031471 1034325 1079473 1080542 1108113 1145767 1148259 1192596 1222135 1225216 1249169 1251261 1287112 1292291 1312604 1388750 1408549 1447855 1504889 1508940 1513460 1569625 1590106 1597846 1624936 1643335 1680814 1726433 1737664 1765868 1944970 1949419 1953888 1999091 2031993 2070181 2080939 2085811 2123145 2136621 2143643 2153458 2211740 2236091 2246248 2249549 2279244 2354987 2415708 2539206 2564573 2686441 2691286 2712364 2750214 2751113 2761129 2772115 2772152 2773743 2790497 2798965 2800458 2857714 2988577 2991496 3014539 3047147 3059445 3095836 3205783 3283424 3288133 3309318 3340201 3352915 3374092 3374554 3375730 3386304 3390627 3401223 3414762 3421824 3456243 3478536 3485668 3492467 3494596 3495922 3509144 3536805 3575592 3592541 3597956 3599601 3607951 3633376 3644395 3668691 3679149 3690114 3705567 3708818 3824388 3831551 3900778 3903362 3962348 3967054 3974985 3986364 3990108 4009639 4019943 4021680 4047546 4054261 4078361 4090464 4097015 4103192 4112955 4124766 4150618 4172048 4185338 4194927 4205304 4297181 4313762 4334543 4350344 4354381 4400630 
1063
1-21-22-23-79-80-81-82-83-999-1007-1008-1022-1046-1056-1057-1059-1060-1062-1063-
20
TCTTATTAAATTTCTGAGCAACTAAAAATCTCAAAAGCCCTCCTATTAAACAACTAATAACTTAATTTTAAACCAATTAAAAAGTCAATAATCGTCCTTTATCAACCTAATGATTTTGAGAAGATATTTGAAATACATCATTTGTTTAGATAATTATAGTGGTGACATATACAAATCTTAAAACA
>565
843990 1844899 2654351 
754
1-21-22-23-79-80-81-82-83-84-85-86-87-88-89-90-216-217-218-222-223-229-231-257-277-278-404-664-716-728-730-740-741-745-749-751-753-754-
38
CGG
>567
49833 76732 164222 514498 535131 655106 822426 1066126 1294875 1398929 1404819 1523686 1765944 2056545 2246128 2539471 2583255 3094367 3342464 3567876 3649591 3974578 4115062 4181716 
209
1-21-22-23-79-80-81-82-83-84-85-86-87-88-89-90-91-167-179-195-196-198-202-204-205-207-209-
27
GTATTCGAGGTAGGTGTACATAGA
>569
10005 44178 116176 117058 173229 285532 302765 548869 630603 639875 694153 703777 712011 729686 774081 882145 937825 939266 973439 992603 1049280 1144126 1149689 1151627 1232692 1335093 1374793 1400318 1742228 1769526 1815377 1828817 1952404 2038938 2046953 2267468 2285298 2292183 2302929 2309440 2407008 2582543 2655950 2662234 2902723 2903679 3107890 3288036 3318166 3561934 3792678 3794468 3817101 3869895 3991542 4057562 4072827 4316827 4352872 
309
1-21-22-23-79-80-81-82-83-84-85-86-87-88-89-90-216-217-218-222-223-229-231-257-277-278-279-281-283-287-288-290-296-300-301-302-303-305-307-309-
40
TATACAAAAAGGCTTTTATGCAAAGGCCCGTTGTGACGTCACATGCATTTAAAAAACAT
>459
948152 3119322 3568256 
458
1-21-22-23-79-80-81-82-83-84-85-86-87-88-89-90-216-217-218-222-223-229-231-257-277-278-404-405-406-412-413-429-431-437-438-439-447-448-454-458-
40
GGC
>284
45829 331384 386726 1109128 1901146 2145157 2422231 3453858 4011617 4141104 4224756 4319828 4345666 
283
1-21-22-23-79-80-81-82-83-84-85-86-87-88-89-90-216-217-218-222-223-229-231-257-277-278-279-281-283-
29
GCTAAGTGAGAAA
>823
903688 1113760 1328640 2807173 
811
1-21-22-23-79-80-81-82-83-84-85-86-87-811-
14
AATA
>571
41677 107575 808683 887251 1930369 1965574 2302747 2459675 2832916 3261821 
314
1-21-22-23-79-80-81-82-83-84-85-86-87-88-89-90-216-217-218-222-223-229-231-257-277-278-279-281-283-287-288-290-296-300-301-313-314-
37
GAAAGTACTT
>572
17311 17644 65811 68577 71205 78323 130753 155183 176605 187086 208353 225034 227976 241082 256981 271653 276363 281625 294775 302258 323229 327056 358116 397532 419744 423262 445347 463049 508909 517493 542947 542976 546548 550266 627137 643872 651013 660236 688469 719483 751213 755046 772275 823538 851644 914478 942902 949047 956247 994758 1044762 1044941 1076196 1090263 1098711 1106598 1110225 1126400 1137616 1145311 1166564 1250164 1267406 1268819 1280327 1307828 1376206 1378961 1378968 1450463 1477624 1485191 1529226 1536202 1574725 1600168 1612899 1617539 1653716 1678995 1708141 1740779 1854026 1868912 1885141 1908233 1913177 1919863 1948537 1962881 1963552 1966265 2004625 2029771 2038088 2084626 2170738 2179293 2232806 2286261 2294262 2304357 2339196 2353719 2382683 2404557 2420203 2422622 2449514 2464388 2472677 2546244 2563401 2569368 2571294 2571295 2573250 2599320 2608854 2703825 2723865 2760220 2764603 2899745 2949646 2985602 3012323 3020398 3025785 3030558 3044292 3044589 3068642 3087597 3094955 3139397 3148268 3183801 3193022 3226497 3226498 3227294 3227382 3387897 3453613 3477201 3488812 3494252 3512319 3518569 3542317 3594756 3601127 3616550 3631289 3656743 3694929 3723248 3728658 3728934 3772107 3773483 3780675 3794813 3794815 3797129 3812620 3816768 3827258 3834623 3841360 3882094 3892325 3902446 3918067 3919230 3955404 3957550 3964962 3965407 4009210 4043024 4056013 4072244 4118203 4123979 4142848 4180212 4192677 4211700 4237017 4255177 4255681 4264174 4266226 4290315 4294320 4314039 4336335 4346666 4347419 4347533 4348765 4354724 
1157
1-21-22-23-79-80-81-82-83-999-1007-1109-1111-1141-1143-1155-1157-
17
CTTCGGTAGTAAATAATTAGATCTCATTTGTCAATTATTCGGAGATTAAGAACGACATTTTATTACCCATGAAACAACCATGATAGAATAACAGTGCATATTCTAGTTGTTTGGAAGTAGGCGTAAATTCGAGTAACCCTTTTTTTTTATTATATATACCCGAAAAACAACCGGCGATCGCTACACGTAAATTCCAGTATCAAC
>573
13140 15739 116977 130840 155163 217028 222868 226612 232584 255960 276314 296427 318875 321852 418264 421989 423516 484659 488445 489503 506567 608757 630976 662940 684391 728067 768543 792922 1011672 1048771 1122251 1139103 1148616 1234615 1250931 1304265 1313596 1317369 1324422 1331659 1338246 1369016 1693518 1697028 1825189 1827929 1842828 1881950 2003952 2024377 2173202 2187223 2219020 2240057 2317588 2318328 2407921 2508532 2537704 2554800 2609762 2653316 2683819 2688549 2808408 2841483 2904253 3057044 3096074 3115011 3135530 3208422 3237562 3290989 3305061 3479415 3564903 3581474 3601432 3643143 3677373 3715649 3773748 4029477 4066925 4100775 4112365 4146646 4155051 4180660 4186634 4220131 4374032 4387525 
952
1-21-22-23-79-80-81-82-83-84-924-925-927-929-930-940-942-943-947-948-952-
21
CGTTTTGGGAGACTAGTTACTCATGCCACTATGAATCTATGTGGATGTGTTATGAGCATCAGGTTTAACTGAGTAAATTGAGACTCTTACGAAT
>771
10846 161226 162474 212197 295667 356160 522629 679818 728024 796059 881163 994561 1000575 1229464 1330753 1485040 1590150 1807648 1850208 2061064 2203078 2216412 2219203 2254068 2269035 2289559 2583171 2686595 3019636 3109881 3296882 3397708 3471168 3486584 3548137 3957271 4228482 4279992 
769
1-21-22-23-79-80-81-82-83-84-85-86-87-88-89-90-216-217-769-
19
ATGGAGCGTGCTTCGGGATTAATCTCCATGAACGTTGT
>2
28640 212244 1082445 1130526 1227217 1273071 1461309 1474001 2184176 2246603 2507254 2809250 2884398 2955061 3005789 3017134 3168967 3190721 3419467 3836739 4028292 4188020 4234664 4284570 
1
1-
1
CAAATCTTATATGCCTATTATGAC
>808
42211 406692 407888 647099 972179 992482 1383460 1477925 1662437 1828365 2198603 2580008 2774707 2847462 3075179 3224932 3348306 3427959 3546431 3787395 3995568 4025947 
806
1-21-22-23-79-80-81-82-83-84-85-86-87-88-804-806-
16
GCATAGATTACAGTGGCTTTTG
>401
18061 50984 174159 231986 322050 378948 435302 440984 466692 734127 788502 1055507 1106456 1167413 1223519 1389605 1480427 1550871 1596658 1663715 1855629 1904003 2141120 2183694 2192132 2466941 2475197 2587967 2997337 3115534 3179853 3205751 3270349 3285551 3293842 3294398 3354641 3361229 3405963 3561778 3601203 3773959 3808712 3908331 4209708 4263010 4355558 
395
1-21-22-23-79-80-81-82-83-84-85-86-87-88-89-90-216-217-218-222-223-229-231-257-277-278-279-281-283-287-335-363-379-381-383-395-
36
ATCACTCACCATGCAAGGCTAGTTCGTCCCCGACCTACCAAGACTCT
>575
218599 241223 250070 916953 972978 1156708 1192642 1214030 1235928 1402977 1821386 1877876 1962230 2157183 2194131 2255514 2267296 2399271 2421928 2564025 2592983 2773445 2844280 2889685 2893586 2897043 2899736 3043459 3328342 3408578 3668559 3668560 4022387 4388202 
660
1-21-22-23-79-80-81-82-83-84-85-86-87-88-89-90-216-217-218-222-223-229-231-257-277-278-404-405-637-639-641-643-657-658-660-
35
CGTTATATAGAGGGCAATACGATAACGATTACTC
>576
no site
134
1-21-22-23-79-80-81-82-83-84-85-86-87-88-89-90-91-92-96-97-111-112-113-115-119-121-125-127-131-132-134-
31
no base type
>579
no site
187
1-21-22-23-79-80-81-82-83-84-85-86-87-88-89-90-91-167-179-180-181-185-187-
23
no base type
>583
no site
582
1-21-22-23-79-80-81-82-83-84-85-86-87-88-89-90-216-217-218-222-223-229-231-257-277-278-404-405-406-412-413-429-431-437-438-522-544-546-547-548-549-577-578-580-581-582-
46
no base type
>1231
100263 1544903 1868553 2733385 3089298 3276160 
1230
1-21-22-23-79-80-1224-1228-1230-
9
TAAAGA
>584
130040 145897 199945 203750 286185 341960 393620 469342 486254 506083 549848 567901 632592 815365 1141566 1269283 1338573 1364575 1376854 1417838 1508525 1830773 1919818 1956674 1959181 2103185 2134913 2143787 2184414 2233244 2250389 2258858 2363230 2380454 2398842 2529373 2784418 2996887 3190276 3245888 3330134 3361994 3385829 3410091 3442421 3610144 3657698 3667778 3815714 3863203 4022350 4225714 4313072 
1004
1-21-22-23-79-80-81-82-83-999-1000-1002-1004-
13
TCAATAGATGTCATCGCTTTTCATCCTGGGGATTATAACTCGAAATCAACAAC
>585
16089 43388 84111 202898 220545 228459 243531 297030 305615 327500 348381 393308 414641 488448 512239 526068 598588 614034 736679 806909 811727 819271 874593 933558 945238 1080121 1107577 1129832 1166123 1259629 1327367 1332806 1334099 1371567 1403575 1723983 1727575 1812566 1852804 1893874 1971601 2009681 2056896 2124911 2255621 2478105 2572063 2572340 2574046 2625279 2746747 2855250 2913918 3189926 3221352 3374614 3406365 3499134 3643094 3659786 3661580 3829528 3865075 3882600 3930958 3983039 4001337 4035735 4036092 4142886 4168560 4178720 4192949 4257085 4321183 4338526 
577
1-21-22-23-79-80-81-82-83-84-85-86-87-88-89-90-216-217-218-222-223-229-231-257-277-278-404-405-406-412-413-429-431-437-438-522-544-546-547-548-549-577-
42
CTCGATTAGTTTTTGAGGAGTAATAGGTGCTGATAATTTATTTCACCAAGGTTCCGTAAAGAAATAACCCGAAGTG
>589
4568 29209 119870 138530 239724 253868 255211 381122 438665 517905 575282 614650 756813 757345 825988 983513 998332 1031787 1062455 1067397 1086635 1094740 1153194 1176617 1183538 1237941 1253410 1360791 1480726 1481759 1658864 1731749 1851111 1873917 1898495 1900783 1943296 1945912 1967263 2060581 2101482 2107605 2232595 2235936 2334672 2334939 2394375 2420474 2488502 2573781 2589353 2594320 2661996 2691134 2748714 2759471 2809894 2828086 3000363 3066477 3082943 3228530 3322045 3430169 3571847 3609814 3671406 3723145 3769177 3910446 3924027 3955965 3962140 3984725 3987982 4173081 4177356 4191218 4205270 4239209 4265437 4273194 4273897 4314076 4363225 4380957 4398264 
239
1-21-22-23-79-80-81-82-83-84-85-86-87-88-89-90-216-217-218-222-223-229-231-232-234-235-239-
27
GTCATAGTTATATGGTTTTTAAGATCGTACTGTTGTGGTATTCTTGCGTTCCTAAAGATAAAGGACGTTGACAGTATGAATTAGAAA
>973
113633 143362 874908 972882 996154 1274289 1370905 1373242 1431735 2339444 2527434 2818868 2826928 3666192 3955159 4330366 
972
1-21-22-23-79-80-81-82-83-84-924-925-927-929-930-940-942-964-965-967-968-970-971-972-
24
AATGACTAACCATATG
>1046
84528 117295 177150 281208 406389 423334 705570 1545119 1814135 1839306 1854045 1943723 2083610 2120953 2122826 2342403 2349634 2705561 2989683 3064632 3314243 3393361 3815268 3961802 3967223 4024967 4054364 4286156 4323302 4369848 4385937 4404247 
1022
1-21-22-23-79-80-81-82-83-999-1007-1008-1022-
13
GACTAATTGGGTCGAGTGTAAGAGAGTCCATA
>590
no site
762
1-21-22-23-79-80-81-82-83-84-85-86-87-88-89-90-216-217-218-222-223-229-231-257-277-278-404-664-716-728-730-740-762-
33
no base type
>1291
22334 32075 34226 218204 219120 237709 256640 257982 265244 312060 332357 435708 488796 493934 587974 591628 595232 628113 685869 721498 859769 869679 919384 944941 955983 956644 979314 990626 1020044 1184605 1328222 1357977 1433114 1465155 1481321 1483652 1537771 1544349 1597405 1620135 1736577 1751042 1978166 2033748 2123169 2184781 2273627 2310543 2346672 2355511 2374245 2400467 2440953 2453645 2465997 2551572 2795160 2807237 2816034 2897375 2996876 3143100 3300196 3304753 3317702 3371719 3477917 3569029 3644061 3687908 3697152 3699253 3792796 3879331 4109796 4139670 4148669 4155050 4160407 4162073 4212196 4250742 4257849 4260268 4287195 4311528 
1289
1-21-22-1288-1289-
5
TCGTGTGGTGGAACACTTAAGTCGTTTATACTATGGCGAGGTTCTTTACATATCGCTAAGCGATTATCTCCGAAATTAGTTAACGA
>591
15835 171245 206362 260434 264672 493296 593124 637563 679612 690076 858400 1029756 1112031 1165553 1221950 1225446 1371710 1401323 1596116 1640657 1676459 1693072 1778541 1809301 1833491 1862061 1968116 2068923 2117494 2253145 2289538 2655455 2795140 2852879 2865282 2903793 2957040 3018339 3076502 3084583 3111113 3242032 3287220 3311485 3339140 3495662 3701149 3925136 3962464 3983395 4000641 4034465 4058887 
267
1-21-22-23-79-80-81-82-83-84-85-86-87-88-89-90-216-217-218-222-223-229-231-257-258-266-267-
27
CTGCGGGGTAGATTGTCGTCACAGGATTATTTCGAGAATAGTTAATTTTTGCA
>594
no site
483
1-21-22-23-79-80-81-82-83-84-85-86-87-88-89-90-216-217-218-222-223-229-231-257-277-278-404-405-406-412-413-429-431-437-438-439-447-463-464-465-466-472-474-478-482-483-
46
no base type
>915
33180 66321 144417 503617 588642 643458 817105 1104941 1165655 1289719 1296154 1304919 1362134 1442262 1658009 2097690 2376705 2703690 3129473 3191759 3641143 
913
1-21-22-23-79-80-81-82-83-84-85-879-885-891-893-897-905-911-913-
19
CTTTATTTTAAGGGTCAAGAC
>319
32525 34892 59883 127469 170309 222364 224791 274996 284837 465077 503065 593093 597867 609837 632596 739494 924631 1301690 1318618 1427675 1478910 1611387 1694779 1707058 1738424 1743567 1759946 1799871 1858595 1976297 2109156 2114105 2125842 2258217 2389401 2419542 2465139 2504754 2512165 2567929 2798944 2890934 2957668 3004279 3059853 3091275 3355085 3371152 3392964 3433956 3503531 3506790 3539927 3599574 3653482 3653701 3714809 3767898 3776102 3826684 3851412 3863756 3903588 4016266 4101588 4188624 4404281 
318
1-21-22-23-79-80-81-82-83-84-85-86-87-88-89-90-216-217-218-222-223-229-231-257-277-278-279-281-283-287-288-290-296-300-318-
35
CATTTTTTGGTTAAGATTAGTGAATGGATAAAACCAGGAATAAAAAACAAAGTCATAACCAGGGATA
>1179
624935 1578261 
1173
1-21-22-23-79-80-81-82-1160-1172-1173-
11
GA
>404
no site
278
1-21-22-23-79-80-81-82-83-84-85-86-87-88-89-90-216-217-218-222-223-229-231-257-277-278-
26
no base type
>595
no site
732
1-21-22-23-79-80-81-82-83-84-85-86-87-88-89-90-216-217-218-222-223-229-231-257-277-278-404-664-716-728-730-731-732-
33
no base type
>516
3885438 
515
1-21-22-23-79-80-81-82-83-84-85-86-87-88-89-90-216-217-218-222-223-229-231-257-277-278-404-405-406-412-413-429-431-437-438-439-447-463-513-515-
40
C
>598
4598 25631 35173 37147 51786 77956 87471 129548 133201 209006 218834 232834 233796 234754 257719 294696 313562 359010 378706 471505 488054 516556 546932 547132 609069 621845 657762 859488 914353 914697 944840 946994 998676 1018164 1047526 1076257 1162482 1249525 1369117 1394243 1395599 1409618 1430351 1484800 1485664 1495748 1519257 1552632 1731360 1769015 1921475 1940120 1950464 2059377 2083653 2152133 2181023 2189861 2344460 2393625 2400938 2411194 2477712 2505840 2546708 2567875 2577007 2720080 2722123 2733274 2749050 2777730 2853967 2869002 2897843 2948297 3014801 3167338 3322566 3388847 3427440 3462949 3489122 3556165 3581650 3593420 3625487 3647843 3673336 3708317 3755502 3850582 3902440 4076293 4083771 4132715 4203060 4385455 
219
1-21-22-23-79-80-81-82-83-84-85-86-87-88-89-90-216-217-218-219-
20
TGTTCGAACAAATAGATCGGATTTTACTATTGGCTTTAGATCCTTAAAACCTTTTAACCTAGGGGCGGGAAATACCTATAACGATAAAAATCTCCCTA
>599
13626 20985 31904 41929 71001 273068 479844 551995 592215 618609 685232 797245 819029 880352 898484 931289 950964 981445 1086854 1087345 1297008 1410000 1443678 1905120 1919832 2023538 2187306 2329281 2335500 2448056 2557146 2569644 2743704 2842109 2851052 2871088 2904801 2951397 2967418 3006482 3065201 3070879 3212705 3234886 3302369 3550732 3581081 3673851 3775360 3865392 4096359 4099365 4133256 4134788 4193548 4279271 4295440 4338346 
742
1-21-22-23-79-80-81-82-83-84-85-86-87-88-89-90-216-217-218-222-223-229-231-257-277-278-404-664-716-728-730-740-741-742-
34
CCTATGCCGGATCTCTACATTTGCTAAGGAGGTTACGTACTATATTATCCACAACTAA
>1271
196588 1625254 2464593 2808857 2937755 3586497 4292901 4306109 4385542 
1269
1-21-22-23-79-1265-1266-1267-1269-
9
GTTTAGCTA
>600
240254 295717 317749 318465 384510 548038 680635 706093 738198 776385 856767 1080654 1084755 1180227 1392069 1397608 1412987 1459194 1492787 1842507 1923071 1949563 1953700 2008854 2044861 2062903 2091636 2160532 2287421 2309133 2319654 2437068 2453688 2514824 2559583 2566164 2610332 2773110 2824505 2835413 2910587 2923215 3022202 3096850 3349783 3428252 3587957 3793254 3870689 3886347 3901737 3911947 4025860 4175814 4265000 4265002 4346389 4407334 4408806 
260
1-21-22-23-79-80-81-82-83-84-85-86-87-88-89-90-216-217-218-222-223-229-231-257-258-259-260-
27
GCCGTTAAGAGTCGGTCATCATTCAAGAACAACACTTTCACTTTAGATCGAGCTAGTGA
>601
20242 211260 301636 385848 533171 656255 682446 735107 922528 1053553 1067585 1120657 1311842 1410642 1539970 1558433 1608278 1742709 2020165 2182914 2399072 2469717 2482900 2730626 2736727 2870343 2963057 2967323 3142795 3320108 3324644 3420699 3488992 3555380 3559853 3585055 3690678 3849178 3872959 4008954 4015897 4113188 4279828 4282943 4306143 4319822 4345504 
540
1-21-22-23-79-80-81-82-83-84-85-86-87-88-89-90-216-217-218-222-223-229-231-257-277-278-404-405-406-412-413-429-431-437-438-522-523-539-540-
39
TACGTCTTTGTATCAGTTTTCGCTAAAAAAACAATGGGGGCTACAAC
>561
2101193 4090823 4137219 
560
1-21-22-23-79-80-81-82-83-84-85-86-87-88-89-90-216-217-218-222-223-229-231-257-277-278-404-405-406-412-413-429-431-437-438-522-544-546-547-548-549-550-554-555-556-560-
46
GTG
>209
75247 94665 574920 727139 776517 833711 1144537 1158257 1204077 1530216 1599178 1628099 1645161 1678824 2158146 2437257 2738165 2824699 3024970 3141190 3220956 3819073 3977607 4211996 4332720 4340998 4363568 
207
1-21-22-23-79-80-81-82-83-84-85-86-87-88-89-90-91-167-179-195-196-198-202-204-205-207-
26
CGATGTTCGAAGTGAGAAAACAACCAA
>604
32516 291731 313816 476305 507498 519236 701279 718893 885289 903892 911800 1001335 1219138 1279648 1804079 2079193 2392582 2458174 2501751 2863828 2866125 3292032 3432415 3436142 3522461 3708356 3950748 4046290 4137337 4282269 
691
1-21-22-23-79-80-81-82-83-84-85-86-87-88-89-90-216-217-218-222-223-229-231-257-277-278-404-664-665-669-675-676-678-679-683-685-687-691-
38
CCTTTCCCCACATCATAGTATCGGTCCGAT
>1307
no site
1305
1-21-22-1288-1300-1304-1305-
7
no base type
>607
3342 102958 297133 364047 365043 465927 483327 536656 562537 599128 684375 688415 703223 805450 817100 845295 860614 903768 953355 998596 1145740 1174362 1239109 1336668 1347439 1393013 1437470 1518631 1528192 1539644 1695439 1718740 1771193 1771964 1896984 1905913 2061058 2106293 2122186 2130834 2157397 2201832 2224514 2245163 2304469 2327519 2360899 2375741 2504568 2557831 2588808 2596229 2664811 2778120 2800884 2838569 2852580 2855717 2928042 2955592 2994345 3094876 3145560 3217727 3233390 3258386 3294087 3296421 3323759 3338806 3344636 3365845 3414216 3490453 3512048 3531027 3568686 3619943 3630691 3653001 3689125 3889818 3918396 3938186 4049119 4217357 4314579 4335792 4337845 4338495 4387685 
219
1-21-22-23-79-80-81-82-83-84-85-86-87-88-89-90-216-217-218-219-
20
TTCCTACTAGCAGTTGTATTGCACTACATTTACTTGCTCGTTAGCGGACGGTGACCCTAGATCTAGAGAAGAATCGCTAATTACATCCCCT
>608
24554 163859 194844 285200 360181 398014 450073 521994 535234 631465 691123 727762 833659 843796 854676 923931 1013821 1042082 1125584 1128300 1187958 1334155 1346003 1435458 1602333 1827210 2058877 2139949 2152427 2191266 2360700 2476681 2481068 2603017 2850071 3058734 3063246 3092478 3097095 3238311 3243135 3446888 3587351 3679108 3689763 3772427 3804755 3898915 4260744 4338087 
274
1-21-22-23-79-80-81-82-83-84-85-86-87-88-89-90-216-217-218-222-223-229-231-257-258-266-270-272-274-
29
ATAGAATAGTGCTTAAACCTAATGTCCACAGCCTCGTTACATAAATTGCC
>455
no site
454
1-21-22-23-79-80-81-82-83-84-85-86-87-88-89-90-216-217-218-222-223-229-231-257-277-278-404-405-406-412-413-429-431-437-438-439-447-448-454-
39
no base type
>611
14091 108741 117688 137576 137629 138433 153214 205081 212657 214846 218679 221795 226386 228069 251781 260968 358755 377526 449845 484313 548099 575909 616691 618922 688042 700127 715170 751163 778346 813595 827284 911511 919747 946975 999176 1009823 1037974 1039797 1102297 1117053 1143518 1193156 1193158 1229342 1260739 1269310 1289968 1316765 1393285 1418868 1499521 1507402 1523169 1560368 1574634 1621982 1658614 1740387 1763385 1768244 1875028 1881291 1929339 2006486 2070008 2092189 2096564 2133115 2134502 2153781 2167331 2273748 2341599 2354567 2378809 2390065 2393980 2458391 2502623 2565184 2596900 2600557 2613056 2625412 2682943 2695479 2714109 2723561 2747225 2777970 2809381 2819902 2841438 2850440 2869168 2871782 2883574 2894619 2942929 2968078 3044425 3047063 3240355 3302834 3303989 3305097 3327035 3436274 3605058 3973345 4022258 4031199 4056716 4057237 4088569 4119508 4168129 4188315 4201200 4207089 4306628 4310702 4338367 4364733 4374163 4401519 
1267
1-21-22-23-79-1265-1266-1267-
8
CATGTATACCCCCCTCAGGATGGGTAACATTTTGGGTTGACGGCGCCCCATCAGGTCTTATTAGCGCAATCGTTCTTTTTAAAATAAATCTGGATGTCAAAATTGTATGGACGAAAATGATGTTTG
>80
no site
79
1-21-22-23-79-
5
no base type
>612
27681 64932 295788 302584 313546 477268 508744 532859 618185 689321 1053049 1057306 1090174 1157729 1166565 1178837 1200750 1221829 1327095 1381016 1397756 1455077 1598880 1635549 1635550 1639313 1726614 1860804 1872699 1960500 2003094 2203233 2269852 2408273 2589648 2740444 3081836 3083751 3259392 3356036 3356637 3356638 3393159 3439597 3446264 3449002 3460594 3521802 3665106 3691860 3725523 3823746 3986245 4001700 4021860 4159554 4271064 4313156 4316125 4317242 4363904 4377576 
202
1-21-22-23-79-80-81-82-83-84-85-86-87-88-89-90-91-167-179-195-196-198-202-
23
TATTATTGTTAAGTGATGAGAATTATGTTTGGGCACCCACAATCGTATACTCGTTACACCGG
>336
310314 586111 670304 997567 2249134 2774342 3301813 3519774 
335
1-21-22-23-79-80-81-82-83-84-85-86-87-88-89-90-216-217-218-222-223-229-231-257-277-278-279-281-283-287-335-
31
TAAACCGA
>615
25639 27798 32129 33042 52583 77918 123615 247379 289360 323944 329488 414470 469602 585746 618225 618467 894477 924449 946138 991612 1143850 1150415 1182836 1201347 1304259 1355004 1470650 1508507 1575610 1650134 1654892 1662825 1837900 1840064 1957452 2024377 2043362 2139346 2160960 2249439 2290588 2305094 2327027 2410251 2513428 2553850 2568894 2583893 2597528 2815562 2898703 2993810 3152042 3170748 3178967 3242309 3361787 3362392 3441182 3488342 3495336 3500087 3685582 3698445 3840753 3877964 3968498 4002438 4072142 4202977 
440
1-21-22-23-79-80-81-82-83-84-85-86-87-88-89-90-216-217-218-222-223-229-231-257-277-278-404-405-406-412-413-429-431-437-438-439-440-
37
ACGTTACCTTCCTTCTTTCCACCCTGAAGTCACTCATTACCCTCACTCAAAAAGAAAGGAGACTTATGTA
>1301
32387 126249 912983 1405892 1701908 2344389 2596727 3326967 3584089 3651269 
1300
1-21-22-1288-1300-
5
TAGGACTCTT
>383
2557987 3022215 
381
1-21-22-23-79-80-81-82-83-84-85-86-87-88-89-90-216-217-218-222-223-229-231-257-277-278-279-281-283-287-335-363-379-381-
34
CC
>297
195260 261481 266550 392191 395056 523725 532515 571246 630627 681321 774990 822356 873063 975067 1004474 1040601 1048477 1055642 1061394 1150644 1250830 1275262 1366011 1419542 1426215 1503291 1588875 1613234 1676738 1683409 1844116 1942641 2116360 2157971 2210127 2235947 2328897 2510774 2617474 2643745 2838934 2871738 2950537 3067467 3131185 3185789 3295108 3353395 3373485 3489384 3492404 3559187 3864433 3889580 3896295 4024135 4028160 4034259 4054932 4062206 4166747 4217188 4236525 4265013 4317112 4361508 4377583 4391493 
296
1-21-22-23-79-80-81-82-83-84-85-86-87-88-89-90-216-217-218-222-223-229-231-257-277-278-279-281-283-287-288-290-296-
33
ACACATGGATCGGGAATGATCTCTAAACCCAATGCATAACACGACAGAGATTCAAGGGACGGTGGACT
>616
13115 45835 52245 63493 70898 75233 76741 89514 99223 160762 183599 257263 302968 315725 389006 415909 450036 460996 475215 475711 476354 483712 523207 589788 608319 675931 685972 716719 756886 802748 817202 866005 887377 907510 911124 955963 970912 975377 987841 1005116 1051312 1083956 1087664 1163885 1165796 1179286 1254902 1273898 1295672 1347474 1415899 1423639 1424380 1475518 1484988 1546071 1601731 1653604 1666964 1676226 1678668 1680069 1686061 1693705 1767012 1812547 1816266 1816959 1858273 1872424 1898342 1920316 1934179 1937399 1961826 2110015 2123534 2147323 2181907 2230758 2236821 2272287 2283685 2287100 2350506 2364907 2391257 2394850 2406169 2488427 2527624 2547880 2591486 2628680 2652941 2664008 2677709 2679814 2680492 2748710 2862232 2868973 2989897 3006734 3021943 3023106 3094767 3155028 3173487 3177005 3188181 3232997 3234865 3268875 3455902 3494462 3542302 3547641 3558474 3559593 3560941 3569667 3570248 3573001 3579271 3584146 3626224 3685138 3707773 3724364 3778437 3790935 3806054 3833070 3858670 3904953 4041609 4201403 4218589 4221000 4228110 4237413 4269447 4295598 4322739 4329950 4331648 4344928 4406541 
1210
1-21-22-23-79-80-81-1203-1204-1210-
10
TAGGAAAGTGCATTATAGAAAACGCGTTTACCTGTTATTTATTATCTGAATGGGGTGCAATGTAAAAGAACAATCCTGACGCGGTCATCTATCTTCATCTCAATGCATGAATGGAACACATACAATTCCGAGTGGCAACAATAAATAAC
>618
2357 30441 52890 72111 72117 109548 172557 187284 196105 486937 583263 691651 790942 856646 903862 931952 952631 986277 1004513 1109313 1114494 1133428 1168842 1298144 1311213 1366314 1439605 1442246 1492790 1547742 1577448 1584480 1612405 1644892 1647986 1657755 1662465 1837408 1847225 1912100 1956732 1969985 2068942 2070485 2071719 2177632 2184626 2203196 2223233 2314491 2484339 2485217 2581039 2602210 2619539 2619570 2731168 2745176 2928050 3040528 3058600 3095793 3108055 3150955 3161903 3166866 3172724 3282007 3316082 3362082 3407327 3480444 3488373 3529878 3554915 3569654 3698940 3725059 3858030 3904746 3963649 4019461 4077991 4203084 4284676 4286979 4304971 4409925 
1190
1-21-22-23-79-80-81-82-1160-1172-1188-1190-
12
TTGTGACGTGAGGCTAGTAGAGGTGGTTAGTTCCAAACTGGGCACCGAGCTAACTAACGTGCATAGTTATTGTGGTTTGATAAACACG
>619
20402 61258 120127 152416 171552 200409 212648 214458 224189 393992 578012 633067 655881 655882 703210 720938 894859 1006699 1019540 1187993 1205285 1234531 1482750 1558849 1595595 1705037 1881653 1894943 1911821 1943345 2009459 2097070 2119225 2160512 2202413 2215960 2222531 2272238 2297341 2301049 2378353 2383392 2416912 2551899 2569473 2577083 2641109 2682873 2729218 2833802 2837642 2887874 2940565 3001929 3099312 3103656 3131153 3355753 3399725 3424299 3461809 3542858 3643407 3683976 3686853 3720475 3727752 3823882 3839120 3851837 3870526 3885705 4027423 4052782 4140992 4169165 4258145 4279476 4345445 4361921 4397911 4399803 4408826 
1304
1-21-22-1288-1300-1304-
6
CCATTGTGAACAAAGTAATGCGGCTTCTAATCCGACTCGCAAAGATATTGTACGGATTGTGGCTTTGGCTGAATTAAAAACTT
>92
38199 1165817 3310929 4333325 
91
1-21-22-23-79-80-81-82-83-84-85-86-87-88-89-90-91-
17
TTTG
>621
11243 64211 65703 213536 256146 257987 351885 360576 418813 439857 558109 635530 705060 707671 782694 971445 981837 1046146 1057882 1060822 1171563 1201867 1311988 1373869 1403167 1430640 1519700 1896007 1898544 1900933 1910579 1926128 1935623 1953180 2133011 2171888 2186227 2273300 2493235 2503730 2686058 2797504 2908026 2908299 2924594 2967537 3032897 3138264 3243975 3718609 3720342 3725487 3865013 3875978 3995240 4138812 4305146 4363275 
1028
1-21-22-23-79-80-81-82-83-999-1007-1008-1022-1023-1027-1028-
16
TTCGTTAATAAATATCTTTGTGGATATAATTCTATATTTATTAAAGTATTATCAAATA
>623
76926 112873 383485 465800 489701 771057 994799 1053536 1151879 1246121 1249320 1260509 1322450 1393239 1455656 1620900 1649761 1737898 1873082 1944009 2059690 2091826 2103819 2244326 2274846 2405052 2614806 2656470 2662224 2806590 2939931 3111864 3367033 3455920 3687590 4033214 4088246 4096105 4197012 4353685 
205
1-21-22-23-79-80-81-82-83-84-85-86-87-88-89-90-91-167-179-195-196-198-202-204-205-
25
AACAAGTTCTATATCAATTCTCCTTTAATATTAATTCTTA
>1212
29338 251332 281926 500212 636192 733512 1117201 1426387 1532211 1533925 1578056 1660349 1699039 1865803 2033779 2127144 2146429 2326477 2353688 2453960 2648070 2868973 3160924 3234246 3350045 3470700 3601357 3612469 3806286 3849183 4410426 
1210
1-21-22-23-79-80-81-1203-1204-1210-
10
CTAGGGATTCACATCCCCCTTAATTTTCTAT
>624
42691 75719 100984 127819 165376 263489 292486 310201 402140 584356 869023 1026924 1035806 1105796 1106204 1135031 1182984 1199821 1295334 1411563 1444991 1504415 1610567 1758171 1827405 1936013 2055294 2056842 2314837 2399912 2449175 2452939 2578802 2602480 2648745 2723416 2814131 2927096 2952315 2968933 3068940 3068942 3071077 3087978 3183114 3186615 3313729 3400918 3401990 3411790 3642380 3657474 3718094 3828857 3834048 3851699 3984979 4044944 4098396 4146376 4315707 4401102 4401612 4401802 
606
1-21-22-23-79-80-81-82-83-84-85-86-87-88-89-90-216-217-218-222-223-229-231-257-277-278-404-405-406-412-413-429-431-437-438-522-544-546-547-548-602-603-605-606-
44
ACGCTGAATTTGTCCTCTATACTGTTCGTTACTTACATTGCTTCAATAAACTCATTTAATATAT
>10
34859 122483 237164 296141 559919 588943 797312 881527 1603962 1827152 1944121 2144606 2316854 2529467 2611777 2650186 2667807 2709030 2818065 2864166 2995848 3109461 3267709 3530507 3715660 3785227 3921305 3958245 3975253 4101654 4362171 
4
1-2-4-
3
CGCTGAATAACGTCCGCTGAACGAAACGAAA
>550
no site
549
1-21-22-23-79-80-81-82-83-84-85-86-87-88-89-90-216-217-218-222-223-229-231-257-277-278-404-405-406-412-413-429-431-437-438-522-544-546-547-548-549-
41
no base type
>1164
1571316 1673432 1700464 1878018 1959090 3447348 3613945 3826361 4088474 4226230 
1163
1-21-22-23-79-80-81-82-1160-1161-1163-
11
TCGAGACGCA
>626
33496 57722 86730 140822 172540 185133 301973 319055 330948 380474 387582 394082 526463 562074 661776 715972 734730 783987 858363 909796 1010348 1052262 1060559 1100299 1113276 1126817 1172203 1174071 1234035 1240625 1247092 1315393 1411832 1458348 1475063 1479012 1483903 1511220 1543478 1594950 1662513 1775544 1912329 1941771 1941824 2145440 2149149 2367068 2460750 2579746 2645270 2689884 2833402 2835201 2995497 3008334 3033318 3137493 3143015 3147578 3174001 3248814 3327975 3429917 3496517 3540639 3794562 3803952 3863596 3873230 3880175 3890204 3974957 3986579 4001078 4096783 4105392 4172610 4219365 4257719 4290398 4295727 4309184 4321072 4403016 
913
1-21-22-23-79-80-81-82-83-84-85-879-885-891-893-897-905-911-913-
19
GTGCATTTCCAGCATCATTTAAGATTCCTAGCGACTGTGGCAGAACTCAATCAAGATCCAAATACAAAAAAATAGTTCAATATTG
>1081
11718 54716 73756 127082 194728 204140 323974 391338 501720 665458 694425 768402 912464 1001145 1287081 1348760 1365275 1456560 1459473 1479463 1493270 1519666 1537756 1602581 1643405 1765348 1818194 1877381 1956763 1968814 2024739 2055382 2110439 2134329 2194524 2203536 2337547 2342803 2592877 2669317 2685892 2716764 2771663 2798348 2963336 3000284 3008555 3040981 3146230 3158362 3259028 3321262 3332392 3333354 3405132 3465671 3474700 3540601 3580008 3617569 3630523 3677596 3684044 3709403 3755550 3808786 3812013 3822267 3872755 3957853 3967570 4072103 4134998 4210964 4230000 4320138 4368532 4373495 
1077
1-21-22-23-79-80-81-82-83-999-1007-1008-1022-1046-1056-1057-1059-1077-
18
ATATTGAGCAAGCATTTTTGACCTTTACCTAAAAGACACAAACTGATGGTATATTAAATAGAGCGATGACCATTGAAT
>505
36485 685917 3397061 3421862 
503
1-21-22-23-79-80-81-82-83-84-85-86-87-88-89-90-216-217-218-222-223-229-231-257-277-278-404-405-406-412-413-429-431-437-438-439-447-463-464-465-503-
41
GAAC
>670
510801 681326 3393646 3471459 3593078 4108886 
669
1-21-22-23-79-80-81-82-83-84-85-86-87-88-89-90-216-217-218-222-223-229-231-257-277-278-404-664-665-669-
30
TAGTAA
>1094
250952 1832738 2124766 2393567 2647429 2651132 2913880 4195004 4234844 4300694 
1092
1-21-22-23-79-80-81-82-83-999-1007-1008-1022-1046-1056-1086-1092-
17
ATTAAGAACG
>958
24407 45762 115127 163773 266390 268772 292883 486523 747240 1015342 1061525 1135176 1239696 1286171 1361958 1487960 1580407 1670275 1845153 1848206 2383616 2449180 2545768 3132669 3284186 3497580 3773260 3957499 4135175 4202939 4313353 
954
1-21-22-23-79-80-81-82-83-84-924-925-927-929-930-940-942-943-947-948-952-954-
22
TGTTGTATTTTCATTGATTTTTGATCGAAAA
>419
no site
417
1-21-22-23-79-80-81-82-83-84-85-86-87-88-89-90-216-217-218-222-223-229-231-257-277-278-404-405-406-412-413-414-416-417-
34
no base type
>1225
33436 197397 226517 275328 283313 330002 651772 809806 821102 909453 948270 1051949 1130261 1208652 1257610 1507546 2033890 2080611 2176813 2240063 2416167 2770654 2868358 2905505 2964281 3168137 3401501 3448608 3463451 3575106 3591211 3780542 3813473 3995342 4008835 4020812 4149144 4151558 4353557 4372634 4385709 
1224
1-21-22-23-79-80-1224-
7
TCTCAAATTAAAAATATCTTTTAACTAACGATAAATTATTG
>837
380097 380098 417766 750235 988005 1519245 1897733 1917506 2035018 2056377 2082879 2195641 2452778 2913777 3100017 3518392 3576404 4069757 4272480 4274791 4371391 
836
1-21-22-23-79-80-81-82-83-84-85-86-830-836-
14
TTTAGCTTTTTTTCAAACATC
>627
145008 160906 255855 304633 484147 708702 717979 794010 838419 884277 910597 1128310 1186863 1254827 1272361 1421716 1463411 1554914 1556640 1716212 1722806 1789971 2003585 2160248 2170899 2181251 2197374 2211877 2286668 2291330 2307675 2407561 2470660 2474461 2613930 2792664 3174407 3339648 3526804 3545488 3548699 3558415 3685128 3685257 3688131 3807451 3923454 4020519 4201083 4339564 4343294 4349618 4384559 
723
1-21-22-23-79-80-81-82-83-84-85-86-87-88-89-90-216-217-218-222-223-229-231-257-277-278-404-664-716-717-721-723-
32
ACAGTCGCTCTATTCCGCGAAGAGGCTTGAGGGCGGAAGCAGGTTTCCAGTTA
>290
2992572 3426415 
288
1-21-22-23-79-80-81-82-83-84-85-86-87-88-89-90-216-217-218-222-223-229-231-257-277-278-279-281-283-287-288-
31
CC
>625
219279 239014 258303 989773 2203024 2209704 2287171 2791410 3387644 4167622 
547
1-21-22-23-79-80-81-82-83-84-85-86-87-88-89-90-216-217-218-222-223-229-231-257-277-278-404-405-406-412-413-429-431-437-438-522-544-546-547-
39
CCTTGCAGCG
>592
no site
586
1-21-22-23-79-80-81-82-83-84-85-86-87-88-89-90-216-217-218-222-223-229-231-257-277-278-404-405-406-412-413-429-431-437-438-522-544-546-547-548-549-577-578-580-586-
45
no base type
>628
113952 200039 244815 305462 608292 730395 1038755 1064021 1343394 1375182 1389741 1442132 1673233 1726583 1750906 1937812 2090054 2122395 2124937 2145333 2157890 2195219 2234124 2243446 2247428 2341363 2355657 2388792 2444434 2617051 2627497 2658246 2758310 2927273 2940882 2968205 3024203 3191995 3384812 3461194 3527263 3534695 3554174 3582113 3614082 3784880 3821264 3833409 3868607 4123575 4149120 4159323 4185025 4327864 4335506 4361825 4381715 
1197
1-21-22-23-79-80-81-82-1160-1172-1188-1190-1192-1196-1197-
15
GTCGTTTCTATCGGTGGTTACGGAGACTTGAATATACTCTTGCTGTTTCAACTATGT
>712
140218 715827 
710
1-21-22-23-79-80-81-82-83-84-85-86-87-88-89-90-216-217-218-222-223-229-231-257-277-278-404-664-665-669-675-697-709-710-
34
TG
>406
4046007 
405
1-21-22-23-79-80-81-82-83-84-85-86-87-88-89-90-216-217-218-222-223-229-231-257-277-278-404-405-
28
T
>630
65434 97690 214270 225652 235299 305484 358448 440518 706448 881197 1041892 1264875 1335777 1373813 1377920 1425085 1480604 1492731 1564580 1567954 1570696 1670724 1747330 1776546 1790437 1823187 1878061 1985642 2034217 2137898 2149286 2174930 2294618 2375015 2386923 2410576 2485040 2619100 2656126 2689349 2690639 2738122 2833777 3057418 3135606 3238627 3301477 3310519 3313003 3348306 3417732 3462984 3545080 3652683 3871627 3873303 3990330 4070532 4144687 4184020 4205395 4231168 4329251 4339702 4357640 4360713 4402900 
303
1-21-22-23-79-80-81-82-83-84-85-86-87-88-89-90-216-217-218-222-223-229-231-257-277-278-279-281-283-287-288-290-296-300-301-302-303-
37
CTCTGTCACTAGATATTGGTCAACTAATGATTAATTATCATTACTAAGATCCCTACTCAATGATAAA
>631
1142906 
1313
1-21-1313-
3
T
>633
17007 24364 27374 158029 284634 347306 399381 449635 468716 486318 504692 504704 551743 598234 604835 637542 671841 709605 719518 749525 785762 831757 832367 883548 952957 1036086 1047879 1087478 1112027 1145017 1173577 1188315 1321783 1356186 1475764 1504841 1523663 1547804 1630426 1649741 1688966 1708388 1820308 1845816 1865769 1868831 1923954 1924890 1978668 2022607 2090128 2108178 2151095 2161808 2162756 2292946 2487447 2506482 2660714 2724289 2761118 2789419 2789672 2824216 2824218 2824219 2840453 2913361 3051209 3137237 3173107 3433018 3446187 3475859 3495822 3543692 3587867 3633586 3804517 3865264 3869107 3907027 3962339 3987174 4049192 4156585 4165046 4250469 4329826 4357710 
45
1-21-22-23-24-32-33-35-37-38-44-45-
12
GTTATTTATGTATAAAACAGACCCACATTCTTGCGTATTTAAAAGAGATTAAATAAAATAGCCCCATTGCAATCAACACTTAAAAACCAA
>365
174221 1148177 1604530 2248482 2265150 2271498 3994900 4104721 
364
1-21-22-23-79-80-81-82-83-84-85-86-87-88-89-90-216-217-218-222-223-229-231-257-277-278-279-281-283-287-335-363-364-
33
CCGGGAGT
>763
117056 534805 588736 648458 815224 935602 1070013 1083941 1154431 1185127 1244687 1312045 1365133 1521817 1523010 1612998 1617269 1724711 1762175 1766823 1824176 2060013 2210146 2284493 2432245 2469911 2562862 2594136 2619704 2733911 2838402 2891061 2911613 2955800 2969973 2992729 3005867 3040895 3207453 3341890 3421435 3448764 3534677 3596338 3742807 3788149 3789748 3959064 4016361 4035226 4187602 4281775 4379799 
762
1-21-22-23-79-80-81-82-83-84-85-86-87-88-89-90-216-217-218-222-223-229-231-257-277-278-404-664-716-728-730-740-762-
33
ATCTAGATTCGTAGTTGTTTTCAGCCGGAGACAACGACCTGTCTGTCATTTAA
>635
25813 60156 68756 77084 85029 97816 122399 140933 198698 216530 225228 254278 281095 292842 297623 297872 318069 379789 407461 438893 480006 482835 513155 540612 592483 628417 638789 687932 700964 768569 773506 851184 864747 950946 992875 1026896 1060021 1080153 1162480 1172870 1203763 1214002 1240584 1283272 1285238 1317028 1318972 1381990 1436946 1477994 1478960 1502657 1571726 1668279 1672686 1727783 1758373 1796987 1805835 1831841 1914977 1962563 1979203 2014664 2093937 2122438 2131098 2149409 2199728 2207072 2302976 2313307 2318761 2348623 2353504 2353625 2445117 2506275 2576128 2600116 2623237 2655822 2733268 2781248 2797776 2820922 2855574 2855919 2881045 2888483 2965343 3043212 3189944 3286612 3304794 3349704 3407824 3439367 3452345 3461223 3492798 3494747 3494826 3531980 3535485 3601092 3602380 3665197 3665592 3686862 3721415 3769057 3815765 3836161 3907901 3938183 3957216 3973901 3975414 3984840 4040236 4058479 4075117 4099859 4101541 4110554 4147252 4232349 4260393 4294732 4359425 4360717 4364661 4364763 4377838 4389296 
778
1-21-22-23-79-80-81-82-83-84-85-86-87-88-89-90-216-778-
18
TTCGGAGCGTAGTACAAGTGCTTAGAGGTGGTCGTATACGGGAATGGTGTCCATCAGTGGGTTTAGAGTCAAACAAGCCAGTAAAGAAGTCTACAGAAACGAGCTAGCCATGTAAATGATGACAAACTTCAACCAA
>636
13192 42081 74568 121411 152762 297778 316384 317391 399483 405790 481028 547008 554260 651238 656584 708023 736151 737200 775645 877570 995072 1011385 1047901 1151315 1325444 1354809 1448356 1531474 1589895 1595738 1611371 1614623 1673432 1689669 1747357 1767068 1833176 1836097 1920388 1921537 1999700 2038619 2057663 2059022 2087578 2136278 2214804 2228131 2326036 2381039 2391284 2414973 2482659 2567906 2586873 2747141 2919857 3098083 3102461 3128994 3166689 3207142 3222617 3232315 3271100 3301869 3317901 3337136 3415849 3530928 3584377 3688702 3743665 3811564 3989107 4021710 4129857 4146301 4149044 4216772 4275451 4338804 
742
1-21-22-23-79-80-81-82-83-84-85-86-87-88-89-90-216-217-218-222-223-229-231-257-277-278-404-664-716-728-730-740-741-742-
34
ATTATTCAATCTGGAACCACCTCTATTTCTTAGTTATGGTTACCGGGGCAACATACATTATTATACGTTTGAACTACACATT
>638
25078 42460 68884 95702 168172 283551 293088 364837 391849 419792 484190 514883 524045 581852 596044 629698 710566 725988 802896 818473 858938 875348 881244 883489 921968 934404 1054427 1130825 1172860 1179885 1205201 1205232 1208328 1240010 1246579 1246987 1285133 1293855 1326578 1420422 1454151 1514006 1515560 1566509 1571571 1612482 1615126 1617493 1660146 1664246 1667887 1680088 1681950 1757442 1831619 1845796 1906131 1949141 1981088 2201206 2235629 2587812 2626678 2662667 2678150 2687168 2689256 2709912 2755543 2806885 2951588 2981072 2990194 3001418 3031439 3189642 3209319 3213857 3255586 3309155 3310886 3311440 3353767 3458348 3458383 3467957 3487448 3565575 3570987 3577780 3587188 3595461 3637474 3717953 3782482 3873579 4143342 4150535 4169462 4237436 4259705 4321747 4322231 4372072 4373896 4409907 
39
1-21-22-23-24-32-33-35-37-38-39-
11
TATAGTCTCTCATCTTCAGATGGATGATTAGGCGACGTCGACTAATTGGGTTGGCTCATAGTCTTCGCTAAATAAAAAAGAAATAAAGTAACGTAGATACCAAAAA
>640
13186 52790 78963 94976 98761 161127 164153 207431 216308 268247 314180 314548 536535 689637 717521 828903 895045 1042161 1098320 1225139 1335506 1417615 1447224 1820564 1872366 2030942 2034707 2208455 2306511 2328608 2470780 2610667 2647165 2710347 2769954 2811697 2847760 3025076 3254690 3265194 3305816 3335793 3432241 3560179 3604776 3792590 3819246 3875608 3915789 4128199 4295769 4354719 
1239
1-21-22-23-79-80-1224-1228-1230-1234-1235-1236-1238-1239-
14
TTTGAAGGGCGTGTTGAGACGGTGCAGTGCACAATGACACCTCCCACACAAC
>1205
27492 594138 956679 1798880 2228925 2267533 2403871 2607715 2822416 3311262 3351817 3799068 3966934 4316466 
1204
1-21-22-23-79-80-81-1203-1204-
9
AAGCCTTCGGTACA
>642
288610 377828 646100 710880 716218 816573 1019222 1024011 1617464 2884943 
1161
1-21-22-23-79-80-81-82-1160-1161-
10
TGTTTGACTA
>646
27443 32312 40993 89492 136090 139534 171195 173992 194211 202293 276563 292975 320799 331280 360275 382641 507625 580214 601478 686204 693466 922659 1056193 1059984 1172078 1185000 1201480 1300648 1326444 1329715 1399905 1403279 1496143 1588422 1653093 1673425 1790403 1802582 1809046 1852629 1854288 1885583 2098433 2212972 2245376 2276716 2289670 2373843 2455120 2455379 2484009 2532789 2554928 2619297 2681559 2684597 2698741 2747141 2859279 2881974 3076355 3268353 3273710 3320768 3355132 3398178 3401883 3476779 3486967 3515566 3548175 3640375 3640380 3722816 4068382 4072598 4075238 4082684 4188997 4194644 4305028 4313470 4337807 4361594 4372470 
544
1-21-22-23-79-80-81-82-83-84-85-86-87-88-89-90-216-217-218-222-223-229-231-257-277-278-404-405-406-412-413-429-431-437-438-522-544-
37
TGTTGATTTATTGTGCGTTCACGAAAAATCTACTGTTGTGTAGCATGTATTGCACGCGCCCTCAATTTAAAAAAGAAAACAGTCT
>647
29507 44840 66137 202665 266406 290287 330002 421358 445753 489927 535313 632420 660709 696998 755255 838392 845256 986018 1011686 1039865 1107589 1169265 1195606 1215865 1238746 1247826 1280983 1390452 1404725 1405595 1421232 1502598 1519777 1530874 1548916 1569815 1647729 1686008 1729025 1749109 1923865 1926133 1940787 1977293 2188411 2264218 2279001 2280406 2286780 2313599 2385176 2416699 2495177 2534239 2573900 2600274 2643026 2695873 2808282 2958633 3041449 3237515 3270162 3273000 3274357 3290820 3332781 3349054 3389769 3411946 3422492 3427059 3447305 3500534 3541200 3604023 3642739 3681587 3682089 3715992 3833275 3871639 3873423 3974147 4010226 4015431 4040946 4168791 4180534 4289171 4363060 
815
1-21-22-23-79-80-81-82-83-84-85-86-87-811-812-813-815-
17
AGGGACACGATTACGTCCGCGTATCTATTAGCTGTAATTAGTCTCCGTCACACAGAGCAACGAAGAGAGTAAACTCCAGGATTTACAGACG
>651
37787 126292 165556 169564 405753 523414 651483 709974 735706 769006 1014984 1018648 1033742 1052655 1473836 1671501 1884346 1911822 2217956 2347759 2752774 2866170 2908888 2963250 3225149 3430329 3495470 3630679 3721244 3821280 3859805 4046925 4203296 4237076 4294626 
433
1-21-22-23-79-80-81-82-83-84-85-86-87-88-89-90-216-217-218-222-223-229-231-257-277-278-404-405-406-412-413-429-431-432-433-
35
GAAACTCCGCGTGTGTAACCCAGTGGAATCACATA
>654
14282 46230 91535 123462 170603 225500 539448 555181 565456 565553 633360 750083 753557 813751 939052 1015374 1104299 1106081 1314903 1477261 1501400 1550807 1628148 1699945 1726087 1814163 1857328 1897027 1903069 2056253 2103416 2208731 2257863 2290351 2314568 2376432 2513972 2647109 2686814 3019528 3071611 3074568 3216682 3347304 3440996 3443437 3446153 3543213 3606645 3685558 3774414 3857444 3858254 3875552 4006262 4099367 4121466 4177593 4179275 4192991 4197243 4227024 4353984 4392450 4393947 4400640 4407057 
648
1-21-22-23-79-80-81-82-83-84-85-86-87-88-89-90-216-217-218-222-223-229-231-257-277-278-404-405-637-639-641-643-644-648-
34
ATCTGTTTCGCATCATTGAGATATTGAAAGTGTATTTAACGACGACAAATAGCGATTTATCGGAAGT
>570
1998906 1998972 2265585 2585574 
568
1-21-22-23-79-80-81-82-83-84-85-86-87-88-89-90-216-217-218-222-223-229-231-257-277-278-404-405-406-412-413-429-431-437-438-522-544-546-547-548-549-550-554-555-556-560-564-566-568-
49
GACA
>652
153913 155596 241670 288250 382009 647135 649351 715743 795220 819241 1126596 1300217 1642860 1678738 1722819 1825265 1883395 1911878 2134356 2162819 2194157 2222859 2334781 2350617 2362048 2425198 2628044 2679525 2689896 2839895 2860846 2918944 2995576 3053843 3177826 3272360 3389179 3434117 3440807 3443374 3565990 3642337 3655920 3796910 3882298 3904051 3939434 3994964 4014948 4284301 4305188 4401776 
352
1-21-22-23-79-80-81-82-83-84-85-86-87-88-89-90-216-217-218-222-223-229-231-257-277-278-279-281-283-287-335-336-338-350-351-352-
36
CTTACTAAAGTACGAGCCCTCGGAGTGCTTCGTCTAAGAATTTGCCCCCCAC
>653
18900 72622 100319 109201 168159 288769 435746 467131 569447 665739 679210 709847 717915 743481 956603 1087524 1164245 1536325 1613253 1621208 1662187 1894864 1974844 2013364 2175227 2447519 2593594 2628209 2641948 2764842 2990915 3348985 3381108 3468497 3469685 3910840 3977103 4073999 4322357 4362644 4363983 4405400 
650
1-21-22-23-79-80-81-82-83-84-85-86-87-88-89-90-216-217-218-222-223-229-231-257-277-278-404-405-637-639-641-643-644-648-649-650-
36
AGATCGATTCCATATATAAAGTCTTTGCGAAAAATCTATGGT
>283
2382776 
281
1-21-22-23-79-80-81-82-83-84-85-86-87-88-89-90-216-217-218-222-223-229-231-257-277-278-279-281-
28
C
>655
2664 34325 36408 43772 45898 58879 75450 139635 169466 236289 242063 253327 376913 464432 519829 545646 599356 660404 665214 719711 725604 732980 743372 754899 773285 773370 787840 791659 792059 797259 814348 938530 954407 987645 987727 998147 1015529 1030323 1047080 1049336 1073267 1104140 1105525 1172046 1192557 1240277 1282834 1300868 1436116 1439921 1477526 1484439 1497583 1540969 1643894 1657879 1723928 1762036 1771774 1807936 1836144 1837374 1854070 1901166 1912806 1913011 1946190 1960725 1965865 2053574 2130641 2152998 2187287 2206479 2222389 2229310 2234036 2244394 2252538 2266771 2276857 2350891 2443989 2452585 2498076 2659602 2725339 2739484 2848283 2850867 2943246 2948069 3026837 3115118 3152696 3191766 3196434 3205413 3219586 3255280 3262407 3276529 3343003 3357443 3403923 3434625 3441014 3451356 3456323 3521058 3566123 3621626 3650440 3822791 3863425 3880799 3885196 4009375 4017013 4079816 4127551 4163957 4175106 4212686 4214907 4223018 4272744 4273878 4367221 4368189 4401161 4410129 
1181
1-21-22-23-79-80-81-82-1160-1172-1173-1179-1180-1181-
14
TTGTTTCGAGATTCGATACAAAGATAACGTCTCTATTTAAAGTTAGTTAGCTAAGTGTACGTTCTACTGTTTTAAGAGATTTGATATATAGAGGATATTAGCGTAAGGATCAAGCCCTTTCAAGTGAGATTA
>421
no site
420
1-21-22-23-79-80-81-82-83-84-85-86-87-88-89-90-216-217-218-222-223-229-231-257-277-278-404-405-406-412-413-414-416-417-419-420-
36
no base type
>656
32496 91611 113177 262042 320418 365236 380202 499090 589781 612664 621784 651493 687611 769335 918168 935477 944592 1033881 1080365 1102947 1106337 1108655 1117852 1195015 1225588 1278948 1295111 1400665 1407286 1419663 1465330 1478179 1527751 1593938 1619753 1629869 1738372 1858700 1874549 1888335 1948030 1954647 1976388 2004356 2007841 2117029 2138202 2183574 2190223 2223224 2238016 2244069 2250405 2274102 2275010 2330677 2344300 2353368 2373824 2429939 2441730 2468354 2543905 2553555 2688209 2711436 2756301 2783487 2878677 2893499 2910351 2989494 3017911 3057826 3076025 3083958 3088344 3103508 3118839 3138565 3161201 3172548 3301098 3306915 3356758 3428028 3468385 3473604 3521125 3535923 3550097 3613904 3664487 3727578 3807975 3811779 3880853 3902638 3908071 3919247 3997297 4057477 4090127 4195417 4209642 4223906 4283960 4298727 4307804 4312925 4357322 4373411 4385967 
851
1-21-22-23-79-80-81-82-83-84-85-86-830-836-844-846-847-849-851-
19
CCTGGACCATGTGGTCTCGACGTTCTCGTGTCTGGCATACAATTTTCCTCTCTTACAAAAAATCAAAACTTCTAGTCTGGGAGTGCGTGCGCCTAAAAGTACAATATGTATAT
>659
1054330 1673425 1767055 1880171 1909759 1910257 
251
1-21-22-23-79-80-81-82-83-84-85-86-87-88-89-90-216-217-218-222-223-229-231-232-234-250-251-
27
TTGGTC
>661
102455 113428 152377 221998 225156 457769 538972 577018 656356 824814 1000717 1062266 1072839 1182670 1192162 1193653 1238912 1361988 1372006 1440041 1570297 1577492 1579475 1671172 1709952 1713721 1756138 2011158 2205508 2293736 2316703 2645122 2647412 2699867 2830400 2929125 2948059 3065197 3105138 3168226 3199756 3227159 3278202 3345538 3357062 3382924 3437420 3505908 3560060 3632495 3755405 3836895 3972603 4039502 4040928 4251481 4251643 4299556 4366112 4393672 
245
1-21-22-23-79-80-81-82-83-84-85-86-87-88-89-90-216-217-218-222-223-229-231-232-234-235-239-241-243-245-
30
TGATACTTTTGTACGTTCTTGTATGGTGAGGAGTTAACATAATATGATATCAAAGCAAGC
>1256
1023169 1478961 1493034 1635521 1801879 2435117 2718578 2757222 4026781 4040102 
1234
1-21-22-23-79-80-1224-1228-1230-1234-
10
TATGTAATGT
>1070
53196 358273 487835 712206 733700 806134 920906 995452 1103046 1287081 1365321 1723133 2069464 2294668 2309472 2382954 2401690 2799936 2883735 2953176 3001654 3128442 3172925 3229028 3354473 3583546 3715741 3774071 3813759 3853231 3976661 4076289 4174478 
1068
1-21-22-23-79-80-81-82-83-999-1007-1008-1022-1046-1056-1057-1059-1060-1062-1066-1068-
21
CCGTATGTCTTTAAATATGAAATTATAGGAGAC
>1024
13189 25166 28439 30978 37315 48918 64583 65204 67813 76676 78437 78626 91260 98932 127257 163536 168328 173197 183917 205449 211564 235361 240838 241864 262829 282486 321515 331022 346607 359151 388176 403032 406848 437830 441118 465837 472124 472365 481247 485568 503710 507511 539173 546114 550985 578707 579141 590595 606196 642427 654232 661106 691801 700442 713440 713731 758897 771040 775746 793016 838179 875462 910305 916841 917763 971237 1001251 1002255 1004157 1023167 1036035 1063875 1090186 1098141 1104956 1108940 1127424 1152315 1163841 1175300 1180430 1202350 1236344 1237506 1238178 1239798 1242556 1250907 1261228 1269937 1337271 1337803 1359910 1373216 1384088 1404624 1415643 1419057 1433412 1449938 1511164 1520790 1524735 1534173 1556435 1557554 1595197 1604677 1608681 1619766 1635582 1651482 1662630 1663040 1665759 1676946 1697895 1702333 1705382 1725857 1727058 1728386 1729069 1730668 1733198 1768151 1774399 1790806 1792157 1808637 1838833 1851162 1853348 1874523 1902386 1918856 1936190 1952357 1958910 1965879 2011421 2033546 2063487 2087632 2091091 2094066 2121277 2123181 2125212 2145861 2151300 2179066 2191128 2213459 2221301 2228397 2230576 2235466 2236172 2259655 2273180 2278287 2286221 2295098 2296819 2306496 2317632 2329264 2334514 2337710 2350406 2350527 2401453 2417583 2420818 2437670 2444567 2457468 2462478 2469176 2472519 2478157 2508387 2535372 2540512 2567043 2613559 2616015 2640960 2647704 2679370 2697840 2723530 2729492 2735331 2751551 2755884 2782908 2818601 2825413 2832674 2840234 2847191 2849358 2853372 2856518 2857547 2859156 2865700 2866471 2872357 2880265 2894393 2915893 2918665 2934208 2965634 3008749 3016167 3065827 3071958 3085854 3088852 3089325 3098903 3132684 3135201 3138346 3160032 3202922 3205130 3208513 3235006 3243233 3274305 3280376 3294443 3295486 3309847 3325757 3347917 3348472 3352680 3354705 3387252 3400092 3429578 3448835 3455316 3458329 3480942 3485546 3507783 3535712 3547473 3590877 3655071 3685664 3701010 3705175 3713641 3768965 3776245 3783322 3783661 3785855 3798587 3799712 3806529 3865516 3866809 3883131 3888393 3930897 3957428 4011629 4017736 4036368 4071276 4083403 4102945 4104626 4109638 4115576 4135499 4168328 4188770 4213056 4227072 4237703 4288075 4299524 4307212 4314020 4317755 4330420 4348045 4348841 4353072 4362295 4378958 4381801 4384646 4386587 4386590 4394271 4397303 4398363 4402048 4402210 4403671 4408286 4408980 4411163 
1023
1-21-22-23-79-80-81-82-83-999-1007-1008-1022-1023-
14
TTCGAGTCAGTACAATACTTATAAGACCATTAGGTATGTTGTTTATAATTCAATGTATGCTTTCTAATTAGAGTTATACTACTTTTAATCATTATTAGTAAATATGTTAGCAATATACAGTATACGTTACGGTTTATGGCCATTGCTTATACAAAACAACCATATGCTATAATACCAGTTAATAGGTATTTCACTGACCGCTACTAAAAGAAGATGCACAATCCACCTACTAATATTTGTGGGAAGGTGACTGGCTTAACTCTAAAAATACGAGAAGATGACACCATATGTTGAGCGATGCGATTTACTAAATG
>662
66496 288235 322794 355019 403580 753398 1023224 1154409 1225704 1286585 1305423 1369302 1835674 1894236 2499899 2548905 2549578 2613202 3004090 3188583 3394367 4042818 4164712 4317734 4392402 
1019
1-21-22-23-79-80-81-82-83-999-1007-1008-1009-1011-1015-1017-1019-
17
TAACGGAATACTTTACCCTCTAAGA
>663
29550 29679 31054 32393 36593 40985 58951 89472 122246 131201 134027 176436 222782 264043 294070 304699 305106 316059 319311 356929 469656 508384 510510 516257 521800 589715 590438 691289 757919 796833 800200 800889 820084 860981 885223 885593 895219 916040 983219 1002310 1015304 1131294 1148963 1258076 1282316 1312598 1324991 1346070 1420505 1462492 1512529 1540292 1545393 1545660 1655132 1676161 1683365 1690137 1723904 1766202 1776195 1827645 1878769 1909844 1945270 1954308 2012966 2116169 2172157 2174758 2189692 2197879 2198427 2201691 2210205 2222376 2258518 2271416 2344417 2353406 2407330 2422702 2453331 2490567 2505642 2507758 2524806 2533118 2554735 2575905 2585116 2643280 2649317 2678901 2702970 2731920 2760061 2769202 2775899 2781689 2812167 2832912 2851709 2856740 2988894 2994258 3011803 3169012 3204962 3205397 3232363 3249822 3257412 3263876 3266873 3277155 3324845 3339408 3341272 3348165 3383136 3397076 3407498 3415693 3441589 3478341 3538657 3656501 3672525 3678517 3704152 3707639 3724323 3724429 3804940 3835361 3840263 3848883 3858637 3876788 3967714 3987397 4011453 4020001 4101964 4147428 4208401 4212961 4255455 4273755 4304052 4327876 4341210 4353792 4377272 4393281 
1188
1-21-22-23-79-80-81-82-1160-1172-1188-
11
GTCTGAAGTTAGTCATTCAGCAGCAGTATTGAAGCCGCCCAATGCATACTACTCTATAATGTTTAACAAATCATTCACTCGGAAAACACATTCTACTATTTCATATCTAAGGAAGGTGCATGAAACAGTATAAAGTAGAAGAACATTAGCCCTAAT
>491
no site
490
1-21-22-23-79-80-81-82-83-84-85-86-87-88-89-90-216-217-218-222-223-229-231-257-277-278-404-405-406-412-413-429-431-437-438-439-447-463-464-465-466-472-474-478-482-483-485-486-488-490-
50
no base type
>219
1284 100651 114853 119876 140658 168995 365617 541988 617106 636636 667551 909619 916184 983613 1139568 1667892 2056564 2232690 2287661 2513126 2543808 2576372 2671997 2717070 3137965 3207677 3518631 4230998 
218
1-21-22-23-79-80-81-82-83-84-85-86-87-88-89-90-216-217-218-
19
ATTTTGGCAACGGAATCCTCAAATTGCT
>667
36638 42261 86023 123657 214426 215471 356980 476446 659660 758395 863899 949288 1077524 1109261 1109262 1200904 1301148 1362886 1366789 1423411 1488055 1692979 1764046 1883107 1911598 1922220 1978361 2230105 2241330 2303059 2404778 2420510 2426548 2508846 2701070 2723909 2913211 2928364 3062974 3093704 3108823 3351444 3433105 3440472 3462067 3472175 3498022 3793092 3831071 3853648 3897226 3906695 3966406 3982085 4050738 4062601 4152378 4303786 4338957 4389181 
620
1-21-22-23-79-80-81-82-83-84-85-86-87-88-89-90-216-217-218-222-223-229-231-257-277-278-404-405-406-412-413-429-431-437-438-522-544-546-547-548-602-620-
42
CATCTGTCCGCGAGATTCTTTTCGTATCTTAATGTAGATATAAACTCATCCCAAATTCAA
>668
230584 298916 559470 576955 628334 872548 955981 960366 965908 1106311 1270842 1480303 1546193 1602252 1750406 1956987 1976410 2062720 2114625 2223214 2333121 2444745 2688453 3004361 3312531 3571063 3572543 3885130 3965959 4071898 4088003 4239009 4251175 4314908 4377832 4397434 4400490 
1200
1-21-22-23-79-80-81-82-1160-1172-1188-1190-1192-1196-1200-
15
CTAGTGAGAATCTGGCTTCCGAACCAGTTAAGAACAA
>925
729685 896979 1345016 1540484 1763482 2478619 3678094 4012286 4044872 
924
1-21-22-23-79-80-81-82-83-84-924-
11
TCTGAATTA
>597
1835998 2585279 
596
1-21-22-23-79-80-81-82-83-84-85-86-87-88-89-90-216-217-218-222-223-229-231-257-277-278-404-405-406-412-413-429-431-437-438-522-544-546-547-548-549-577-578-580-586-592-596-
47
AA
>390
819986 
388
1-21-22-23-79-80-81-82-83-84-85-86-87-88-89-90-216-217-218-222-223-229-231-257-277-278-279-281-283-287-335-363-379-381-383-384-386-388-
38
T
>111
352555 1129079 1366024 1459550 1545238 1686299 1755699 2228790 2304145 2627899 2791363 3649622 4149940 4167834 
97
1-21-22-23-79-80-81-82-83-84-85-86-87-88-89-90-91-92-96-97-
20
CGACTGCCGATCCC
>1042
59816 103352 202886 397071 526385 554523 682713 716324 720049 751264 1164521 1268649 1302821 1307373 1378958 1491543 1592538 1594698 1756732 2008044 2119485 2179708 2348635 2373356 2398305 2488091 2628069 2900943 2917091 3214377 3302484 3356403 3375719 3393927 3408971 3493996 3576656 3628694 3717192 3743517 3781220 3869557 3917852 3956434 4036411 4073186 
1040
1-21-22-23-79-80-81-82-83-999-1007-1008-1022-1023-1027-1031-1032-1040-
18
CTCGTTAAATTTAATAGTATAACCTACCACGATGTAAATATATGCA
>672
75932 177045 237118 256218 257844 273794 277410 331815 495236 536845 605429 671450 684376 786167 807288 844984 878323 919230 1023922 1077913 1077944 1175350 1175824 1177834 1194407 1306974 1334530 1372293 1395675 1432190 1478705 1587060 1593855 1653936 1710612 1796475 1800664 1829082 1830262 1839843 1881999 1895965 1911769 1912340 1946234 2123146 2134083 2162202 2187303 2217440 2283042 2285605 2335811 2354870 2506832 2511813 2545432 2574124 2576660 2588959 2642196 2714913 2744377 2748320 2751201 2881572 2897702 2904246 2920576 2957578 2997558 3061548 3186204 3205178 3255403 3268649 3304470 3351939 3384311 3400249 3416025 3447348 3448316 3450952 3480881 3541325 3575944 3606453 3685481 3818549 4004720 4009257 4016332 4034068 4067901 4136708 4191142 4202640 4278628 4365420 4402709 4411273 
1245
1-21-22-23-79-80-1224-1228-1230-1234-1235-1243-1244-1245-
14
GGAAGTTTGCGTGTTAGTTGTGTCTATTCATATCTCTTGTCTCACTCGTAAGACCACAAAGTCTATAAACGTAATTTCCCGATTCATATGAAAAAGTCTGAC
>38
255444 1509582 1804892 2685701 2748807 3240800 3874194 4186481 
37
1-21-22-23-24-32-33-35-37-
9
GCATTGAC
>408
782 34891 37534 47489 163698 238987 241591 259296 262150 417266 477194 488797 489850 750130 770309 856717 919635 961862 975379 1082653 1197448 1295194 1307223 1321643 1508105 1540429 1568370 1629183 1642630 1655315 1670018 1698315 1759432 1810585 1913798 2097117 2161564 2212030 2239219 2272903 2275821 2580509 2654692 2695611 2732063 2752387 2814238 2855450 2876865 2887359 2957625 2982231 3057247 3193955 3226847 3309067 3316214 3353131 3452346 3505375 3534587 3596940 3708457 3717865 3832737 3977655 4003808 4095205 4195400 4297657 4359217 
407
1-21-22-23-79-80-81-82-83-84-85-86-87-88-89-90-216-217-218-222-223-229-231-257-277-278-404-405-406-407-
30
CAGTTACACTTAAGGTCTGTAACTGACTTGAGGTAACGTGTGAGAGAGGGACTCCATCCGACCCAGACTGA
>673
29717 87673 127416 218872 227741 260683 449467 518656 589455 596552 597926 661123 685558 723631 723770 723771 933802 1062660 1081194 1193646 1316821 1382288 1388056 1399656 1699047 1838235 1897270 1931409 1946540 2114497 2115158 2123101 2180766 2264685 2323811 2337888 2396449 2454461 2457696 2607047 2765958 2917984 3053272 3187824 3281613 3304102 3436293 3504250 3559739 3654423 3922799 4015492 4022597 4088749 4097283 4138920 4275898 4306443 4311779 4379182 4408450 
749
1-21-22-23-79-80-81-82-83-84-85-86-87-88-89-90-216-217-218-222-223-229-231-257-277-278-404-664-716-728-730-740-741-745-749-
35
GATTAGATGTGGGGCTGTTCTAAACTTTCCACTTATCATTCTGATTGATACCTCGCATAAC
>674
no site
182
1-21-22-23-79-80-81-82-83-84-85-86-87-88-89-90-91-167-179-180-181-182-
22
no base type
>196
32415 45875 52809 210587 532812 617270 797811 891581 920161 1172747 1173717 1266631 1376513 1683341 1726207 1763587 1847411 1880370 2004483 2111331 2208550 2694028 2716203 2734058 2774319 3033318 3226601 3282455 3381002 3640342 3785098 3875854 3937306 4306563 
195
1-21-22-23-79-80-81-82-83-84-85-86-87-88-89-90-91-167-179-195-
20
GTTAATAGCTTACTTTCGTTAAAGATGCGTTGAA
>32
no site
24
1-21-22-23-24-
5
no base type
>677
no site
796
1-21-22-23-79-80-81-82-83-84-85-86-87-88-89-90-216-778-780-786-788-792-794-796-
24
no base type
>681
485647 740831 946117 2159201 2572816 2793802 2794806 3049896 
992
1-21-22-23-79-80-81-82-83-84-924-925-927-929-989-991-992-
17
ACGCTCAT
>443
3373419 
442
1-21-22-23-79-80-81-82-83-84-85-86-87-88-89-90-216-217-218-222-223-229-231-257-277-278-404-405-406-412-413-429-431-437-438-439-440-442-
38
C
>682
no site
137
1-21-22-23-79-80-81-82-83-84-85-86-87-88-89-90-91-92-96-97-111-112-113-115-119-121-125-127-131-137-
30
no base type
>684
31001 55781 59916 70461 173807 212259 223722 478514 483319 554953 564933 582140 600549 643085 695692 696088 732769 790658 791133 796271 920088 954228 973541 991771 1041445 1101174 1149099 1220954 1225049 1226064 1228388 1250563 1288252 1291517 1294624 1324095 1326268 1326269 1350276 1351038 1442296 1444182 1659080 1663553 1696539 1722529 1733473 1757411 1878678 1881746 2090223 2092748 2106436 2132846 2161323 2180263 2183421 2208681 2213070 2247000 2282622 2342339 2428389 2463128 2473933 2544060 2691569 2713987 2724091 2758718 2773766 2789688 2812230 2831667 2879306 2888600 2917381 2946308 3002207 3012185 3085906 3092000 3222445 3287767 3352506 3361102 3371585 3410042 3462393 3472166 3476215 3537411 3566669 3656768 3678148 3837475 3869596 3880713 3893797 3903329 3917819 4054673 4078483 4115818 4130006 4212242 4252563 4309093 4316796 4379259 4404684 
979
1-21-22-23-79-80-81-82-83-84-924-925-927-929-930-940-942-964-965-967-979-
21
TTTGATTTTGTTAAAAGGGTCTAGTTTATTGTTATCTCTTTAGCATTTAGAATTCCAGTATAACAACACAGTGAGTAAAGGTGGCGTATACTCAAGACATGTTCTATTCGA
>331
1717133 2421363 3853320 3906949 
329
1-21-22-23-79-80-81-82-83-84-85-86-87-88-89-90-216-217-218-222-223-229-231-257-277-278-279-281-283-287-288-290-296-300-318-322-326-328-329-
39
GCGC
>358
220140 353832 1017010 3272125 3780985 4035954 4166138 4366159 
350
1-21-22-23-79-80-81-82-83-84-85-86-87-88-89-90-216-217-218-222-223-229-231-257-277-278-279-281-283-287-335-336-338-350-
34
CATCTGAT
>737
13943 68643 139331 142393 155341 171330 249000 480934 578816 785960 867615 873459 1032055 1053248 1103163 1116177 1250964 1280528 1309528 1392774 1458131 1601663 1641932 1777616 1815695 1890657 1959910 2129367 2567856 2614633 2643470 2645425 2848273 2915627 3038467 3059136 3094285 3226932 3376828 3468623 3503371 3854069 3997722 4021718 4024839 4312743 4340088 4346383 
731
1-21-22-23-79-80-81-82-83-84-85-86-87-88-89-90-216-217-218-222-223-229-231-257-277-278-404-664-716-728-730-731-
32
GGTATACAGTATTGCAATTCTAGCAGGCTTAACAGCGTAAGTTATGCT
>686
11800 44268 74318 77357 78250 84577 174138 187327 213951 497000 659372 721265 750806 931581 1058302 1128931 1307350 1364558 1414307 1516799 1533770 1551221 1600070 1622927 1653022 1819974 1841905 2090921 2098701 2318763 2324208 2354357 2436515 2599358 2728324 2760277 2761612 2790645 2822454 2882919 2955773 3008105 3033540 3036461 3139777 3272661 3456294 3572940 3685986 3818252 3956910 3990468 4065792 4087420 4089160 4107606 4151287 4162119 4212046 4264489 4284503 4285138 4317539 4360597 
1082
1-21-22-23-79-80-81-82-83-999-1007-1008-1022-1046-1056-1057-1059-1077-1081-1082-
20
GTTCTTTTATAAGATACTAATTGATTATTGAAGATTTAAACAATTATAAATTATTTATATAGAA
>580
2625182 2839689 3293318 
578
1-21-22-23-79-80-81-82-83-84-85-86-87-88-89-90-216-217-218-222-223-229-231-257-277-278-404-405-406-412-413-429-431-437-438-522-544-546-547-548-549-577-578-
43
GTC
>689
45988 165519 195356 384810 407101 468833 511669 561592 769693 813041 851040 955593 1042730 1054769 1108407 1124283 1150968 1241879 1377548 1506507 1658988 1753846 1758238 1763856 1771518 1853712 1876112 1889523 1925292 1967543 2003264 2068423 2099284 2108136 2304855 2318965 2342756 2360146 2450661 2587990 2598535 2684796 2724512 2748768 2875702 2985612 3244719 3353959 3524438 3527252 3555676 3805445 3814758 3919848 3986934 4074913 4122744 4187947 4221014 4284303 4338365 4360833 4367817 
666
1-21-22-23-79-80-81-82-83-84-85-86-87-88-89-90-216-217-218-222-223-229-231-257-277-278-404-664-665-666-
30
TCGTTTCTATGTAAACCCTGGTTGGTTATGTCTTGAACTCAAGTGATTATCGTCAACCATGGT
>690
2847 173110 605853 895940 913810 933726 998330 1083179 1133905 1250246 1949141 2017751 2036996 2201207 2265462 2311913 2820590 2924853 3035616 3066917 3142135 3179077 3300437 3438962 3480728 3519848 3767322 
960
1-21-22-23-79-80-81-82-83-84-924-925-927-929-930-940-942-943-947-948-952-954-958-960-
24
TTGAAGTAAAAATAAATGTCTTGGAGC
>692
44764 63278 97344 136828 137767 148235 154996 181593 202506 287244 287263 303130 331145 388205 450398 469388 504366 555669 579456 612516 671980 722693 726690 735813 853675 910518 935380 940571 965385 987022 992646 1013645 1046384 1046620 1055090 1060172 1084091 1104518 1195669 1207764 1221346 1223643 1267104 1318731 1330793 1337594 1369467 1393984 1397969 1409889 1429734 1437931 1496324 1496659 1539606 1548484 1554223 1554323 1604020 1624589 1655485 1662555 1679495 1684997 1733183 1790007 1791732 1925905 2067685 2070692 2096531 2171805 2181761 2246387 2303418 2304632 2309415 2356450 2364766 2375691 2443608 2476371 2535333 2538393 2622237 2664074 2681366 2700146 2710500 2811547 2821572 2906915 2926173 2950288 2954519 2958721 3010817 3041995 3133741 3138800 3169164 3185965 3240792 3255840 3276717 3316404 3317614 3373357 3469061 3507381 3549022 3585186 3591280 3604512 3629300 3675626 3678468 3805169 3865066 3883314 3893415 3919670 3937212 3937978 3952776 3964713 4033517 4039592 4068183 4112574 4127777 4132527 4170752 4181430 4208151 4238142 4322051 4354136 4397079 4407089 
853
1-21-22-23-79-80-81-82-83-84-85-86-830-836-844-846-847-849-851-853-
20
ACGATTAATAATAGTTAATTCATCAAGCTCTAGCTTAACAACTTAGTGAGGCTGATTTGTCGGGGACCCTCTGTACTCAAAGCTGTGCCCACATTTTTGAGCGTCTCGCTTGTCTCATCACTACCATTCCAATGTACGCC
>84
1849 49360 75233 262268 396199 454333 572591 657081 876141 903537 1097220 1099058 1151054 1227830 1361190 1498951 1501700 1593331 1595342 1811375 2003827 2023628 2138453 2173860 2187587 2221584 2244421 2344246 2533377 2562644 2600260 2627946 2697489 2729058 2898522 3115384 3316955 3500243 3600576 3653988 3821845 3870010 3981983 4122287 4166441 4169852 4170739 4262388 4314800 4397736 
83
1-21-22-23-79-80-81-82-83-
9
ATATCGTTTTTAGTATAACTCGTCCCTCCTGGTCCCCCTATGATATCTAT
>693
1088 56765 129058 162888 194127 203157 207258 214694 218736 224897 266794 275195 277219 359561 448002 456147 463082 463412 479079 507313 550515 630482 658093 967879 1062905 1265584 1275813 1296671 1359006 1409935 1451488 1487031 1490804 1512323 1516459 1521986 1554691 1747021 1754617 1825166 1837721 1884635 2005385 2075207 2144404 2245176 2250551 2288295 2289808 2311228 2315716 2339187 2466960 2507940 2529099 2611900 2640039 2739011 2739486 2777154 2897493 2955564 2999135 3086796 3095705 3180660 3184361 3230865 3251942 3367146 3404331 3441847 3454269 3515512 3676479 3703937 3708886 3718524 3718938 3721220 3772519 3774608 3822808 3855374 3862165 3867811 3872127 3959311 3965252 3983202 3985069 3997903 4098556 4197644 4343554 4384582 4385342 4394506 
12
1-2-4-10-12-
5
AGTTTGTCGTTGTCATACTCAGACTAGATAGCTCAATTAGCCAGACCGACGATAGACAAACCTTAGGGTGTTAATCTAACGTTTAAATTGTAACAGAT
>437
no site
431
1-21-22-23-79-80-81-82-83-84-85-86-87-88-89-90-216-217-218-222-223-229-231-257-277-278-404-405-406-412-413-429-431-
33
no base type
>695
no site
1218
1-21-22-23-79-80-81-1203-1204-1210-1212-1216-1218-
13
no base type
>696
10404 13069 22777 75697 75736 136919 153908 191634 239948 277856 342945 467223 469461 487532 500235 591254 599313 618408 659962 696287 697476 718231 750501 842544 862978 892503 1106842 1155335 1173059 1183905 1311288 1319550 1331115 1332299 1506350 1543733 1566876 1576648 1576750 1617058 1647747 1653973 1681796 1758813 1775667 1799053 1883336 1891628 1972089 2000371 2075270 2130552 2226221 2234062 2257414 2273996 2287347 2333289 2339174 2407257 2410353 2451461 2570399 2600540 2610837 2616935 2627001 2641967 2661537 2677644 2710196 2711703 2733128 2758688 2832097 2853921 2882593 2927905 3020412 3092891 3095314 3171020 3198059 3210626 3277895 3303695 3309476 3321117 3354441 3355537 3366853 3483257 3529964 3540167 3597958 3600678 3694549 3902176 3964442 3973492 3987844 4033613 4065120 4125288 4178043 4187269 4187902 4192892 4217376 4224353 4231153 4233622 4300549 4314795 4345878 4391040 4402055 
1180
1-21-22-23-79-80-81-82-1160-1172-1173-1179-1180-
13
CGACAGGTCTATGATTTTAAATTCTACACCTATGTCTGATTATTTACATTATATGAAAATTCGTGGAATTTTGTGAAATTATTGATTCACAATGCAATAGAGTTCTATTAGGTCCTA
>701
122850 134347 163892 215358 348709 451497 549983 608611 737680 780620 846149 967078 1042388 1069830 1072881 1253247 1412413 1459563 1483106 1596157 1640256 1697634 1737211 1762691 1791381 1868539 1896550 1910186 1925520 2140063 2335408 2485409 2529503 2548913 2560190 2653116 2722140 2775476 2816621 2861780 2863738 2868597 2897021 3015436 3282885 3414450 3563953 3614136 3792214 3914444 3964047 4054649 4110399 4281224 4285040 4314042 4327941 4362482 
207
1-21-22-23-79-80-81-82-83-84-85-86-87-88-89-90-91-167-179-195-196-198-202-204-205-207-
26
TCCTATCCGTCAGCCGGAAATACCTCTCAGCCGTACGCCAAAAAAGACCCCGTATTGA
>846
no site
844
1-21-22-23-79-80-81-82-83-84-85-86-830-836-844-
15
no base type
>702
no site
451
1-21-22-23-79-80-81-82-83-84-85-86-87-88-89-90-216-217-218-222-223-229-231-257-277-278-404-405-406-412-413-429-431-437-438-439-447-448-449-451-
40
no base type
>703
33107 110934 193451 204866 206253 248943 279057 385556 386064 541526 613830 814142 921909 1412349 1511964 1624346 1663446 1737266 1742513 1776115 1870913 2041994 2054875 2143219 2203710 2239840 2280002 2336805 2405135 2698161 2807073 2909232 3172394 3457541 3477680 3523783 3684938 3817297 3823862 4024139 4148203 4251694 4338706 4368418 4408236 
725
1-21-22-23-79-80-81-82-83-84-85-86-87-88-89-90-216-217-218-222-223-229-231-257-277-278-404-664-716-717-721-723-725-
33
AATGTGTAGACCGTCATAGATGAAATTTATACAGGCGTGAAAACC
>705
1255 5114 10054 94068 100767 109247 133445 173047 225495 228168 324968 349300 451577 550573 573326 631651 773431 944072 991247 1010539 1047495 1163845 1201289 1206400 1239078 1245672 1338664 1351343 1370424 1376216 1434332 1502120 1507462 1621578 1641558 1738661 1740535 1878871 2004460 2039125 2056780 2090889 2092848 2123145 2176490 2186300 2316972 2438919 2452756 2476485 2484751 2490227 2507847 2659070 2729453 2764434 2873374 2886124 2899462 3119453 3210198 3318897 3389081 3486311 3526965 3537059 3610012 3632070 3633329 3680644 3692757 3806440 3824390 3840719 3851517 3986170 4071606 4134312 4150999 4273842 4365710 4380236 4381944 4405786 
1281
1-21-22-23-79-1265-1277-1281-
8
AGCTGTATCCTCACTCCCAGATAAATCAGGAATGTGACACGACTTCACAGGTTAAAAATCCTTTTAAGCTTATCTGTGTCCGTT
>1296
28294 493141 608960 1050830 1113840 1237806 1514272 2483030 3014434 3537237 4397014 
1295
1-21-22-1288-1289-1291-1295-
7
AATTGCCTAGA
>948
958362 
947
1-21-22-23-79-80-81-82-83-84-924-925-927-929-930-940-942-943-947-
19
G
>968
no site
967
1-21-22-23-79-80-81-82-83-84-924-925-927-929-930-940-942-964-965-967-
20
no base type
>675
57298 515527 671385 731015 1128883 1267597 1351407 1701684 1770945 1844339 1891388 1947282 2161902 2336125 2336129 2336130 2714846 2780415 2891379 3028884 3535572 4080525 4109342 4370038 
669
1-21-22-23-79-80-81-82-83-84-85-86-87-88-89-90-216-217-218-222-223-229-231-257-277-278-404-664-665-669-
30
GAGGAAGATGGGAGGGTACTATAT
>707
86331 250225 275139 295724 448806 667185 808548 1120534 1207787 1232233 1246862 1558081 2160996 2258052 2500361 3216603 3271969 3346015 3348151 3470335 3535806 3577920 3708712 4215001 4315599 4321512 4348102 4395657 
1307
1-21-22-1288-1300-1304-1305-1307-
8
TATGCTATTATATACCTTGAGTTTGACT
>15
16807 47782 61981 147926 166584 225429 344444 381705 396811 481374 711394 734658 768003 963973 1029671 1101353 1323136 1424987 1547487 1813021 1816692 1861152 1889861 2017371 2171630 2205451 2215197 2251580 2386083 2429954 2569089 2594301 2604024 2674009 2681470 2775880 2812917 2912183 2999272 3189948 3241999 3250112 3300129 3338081 3388081 3410034 3516342 3536093 3554520 3613636 3755349 3784205 3796635 3807467 3823324 3833719 3839262 3856446 4039729 4089476 4111961 4128622 
14
1-2-4-10-12-14-
6
TTTTAGTGCCTGATCCAAAATGTGTTGAAAGTTAGTAATTGATTGATAACTTCCAATCTGCA
>708
4314 9955 14116 20185 37931 42294 64359 86199 183039 322469 385778 387597 390761 395426 416942 480024 589665 635291 642858 652642 662982 703376 726105 966678 978278 984822 1018559 1117320 1120704 1131843 1178205 1200766 1215355 1222614 1261091 1271195 1279377 1295772 1323270 1362870 1431601 1498274 1553242 1568674 1593782 1654374 1666796 1685025 1706788 1716833 1731793 1797967 1804422 1908456 1954376 2046940 2058856 2118055 2123181 2134055 2146605 2153410 2153550 2153633 2190819 2219069 2231877 2240261 2254453 2311750 2340824 2513588 2551729 2613021 2669651 2680063 2714211 2723580 2736742 2739201 2742256 2744600 2807801 2818890 2819594 2832046 2847875 2853382 2882695 2896255 2916522 2926802 2964894 3005015 3128125 3240917 3243052 3251536 3257854 3281105 3291965 3299653 3311168 3426193 3429171 3458985 3477345 3498346 3503382 3519227 3656253 3663360 3683588 3797506 3803934 3826638 3833556 3839405 3854746 3896440 3993250 3994139 4051168 4067377 4091047 4108904 4112129 4127959 4130662 4164623 4166258 4205492 4210707 4220906 4227297 4251011 4255643 4276144 4278781 4316761 4334099 
60
1-21-22-23-24-32-56-58-60-
9
GTAGTGACTAATACAATGCACTTTTGGATGCGTTTATTACTCACAAATGTTTTTTAGTTCTGGAGAGTGAAACAGCTAAACTAAATGTTTAAGTAAGTAACATAGGCGGTATAGACAAGATGACCATGATGGTACGCAATT
>711
5032 14399 20289 34107 34995 37439 133483 143177 152467 163576 163860 164799 201990 273561 319345 470804 517632 643097 645157 671052 678028 692248 694827 722155 746043 749366 825982 894733 919817 927784 1009747 1033227 1043648 1075568 1085448 1105283 1110913 1210074 1219040 1323727 1368184 1374504 1485527 1534910 1596984 1641093 1740459 1912828 1958474 1971087 2008449 2075186 2112988 2123116 2128186 2148111 2161042 2180092 2206750 2213062 2234595 2234984 2240676 2276440 2291970 2326228 2345778 2391616 2491926 2542800 2594067 2726981 2766718 2780822 2905166 2994373 3004964 3039972 3180152 3209592 3222546 3293858 3344988 3421478 3426303 3471280 3478955 3521469 3587222 3616013 3630806 3630906 3659978 3673362 3755580 3811667 3815486 3828200 3869113 3890276 3918470 4073778 4120469 4136781 4148652 4166763 4207355 4225313 4279850 4381066 4388948 
1256
1-21-22-23-79-80-1224-1228-1230-1234-1256-
11
GGGTAGCCTTTAATTTTTGGGTAAAATAACTGTTCACGCATCGGTTTGCGCGAGCTGTCGCTGAGTATTCGGCTTTGATATTTGTTAACTCAAGTGGTACAGATTAATACC
>713
1823 10032 14105 52857 87610 107250 120431 125937 136966 140508 141559 156448 167827 168049 176344 225070 245908 258453 272446 273399 277883 290823 318808 319589 320101 330586 343017 354294 359008 379438 455498 458238 488675 494681 526065 529258 549422 551210 584581 643882 658266 669793 703551 709836 751096 758160 817016 862358 869596 883365 884939 905145 950268 953567 963235 970546 1023105 1057703 1057796 1084409 1129435 1137440 1222645 1261570 1289573 1296168 1312502 1320037 1383456 1384359 1397605 1411400 1411947 1418148 1433880 1523043 1571968 1597759 1654502 1657307 1662985 1686785 1688152 1747978 1794402 1797037 1817194 1824799 1838568 1888123 1888331 1901363 1924705 1930617 1938219 1961391 1978299 2009760 2028407 2076742 2081071 2084900 2093434 2105411 2124205 2125830 2127685 2128576 2181303 2188322 2243846 2250291 2316303 2317141 2319911 2322226 2334191 2396965 2402083 2457468 2482780 2519748 2561190 2564615 2579742 2580351 2582691 2640111 2655993 2687850 2703351 2736573 2738715 2757991 2780051 2848398 2882099 2991470 3004131 3017292 3027904 3057573 3105974 3130960 3182310 3227817 3270013 3291969 3326002 3330624 3332719 3407620 3417405 3436808 3444371 3453519 3483621 3485227 3509345 3518009 3556172 3582975 3617430 3640050 3641873 3684639 3688904 3728756 3768026 3780475 3790129 3850743 3855090 3907033 3920514 3964842 4024733 4034298 4066609 4084753 4138160 4148971 4173739 4181760 4223497 4265939 4323892 4332761 4344810 4350719 4362520 4366406 4370184 4399961 4403476 4409426 
1098
1-21-22-23-79-80-81-82-83-999-1007-1008-1022-1046-1056-1086-1092-1094-1098-
19
TATTTATTAAAGAATTTCTGGCGGGTTCTATCTTATTTCTAATTTTATCATCTAATTAAGGTTTATCACTACTTCCTGCATTGTAATGTGGATTTCCATCTAGATCCATAAGTTATCATGTTCTTCGAAAATATAATCGGTCGTAAAGGTGTAAGATGAAATAGTACTAAGTTCAATCGTACAAATAATGCATTAC
>431
208590 1523817 2878550 3310174 
429
1-21-22-23-79-80-81-82-83-84-85-86-87-88-89-90-216-217-218-222-223-229-231-257-277-278-404-405-406-412-413-429-
32
CTAA
>1145
25409 62180 77105 95069 97414 123707 136639 145419 171178 176123 200412 212512 220761 233784 252978 385021 437909 458048 465562 469374 475481 488689 490376 504069 599679 634575 638734 664593 670804 681458 690951 697962 721322 731919 759685 771169 771723 773640 860034 920189 950392 963506 1038488 1055741 1061541 1080914 1138747 1153636 1163514 1234360 1343173 1371923 1393782 1402148 1421382 1443971 1584217 1588746 1595628 1608320 1613311 1645620 1667479 1668292 1703289 1732796 1741118 1750843 1800179 1809552 1841961 1842237 1890646 1919321 1936448 1938678 1960656 1973212 1979322 2012895 2014021 2036814 2057049 2060776 2063049 2065837 2090580 2101240 2160466 2173156 2234021 2270044 2285880 2307121 2312675 2410954 2415572 2448862 2453400 2467370 2480475 2487165 2506895 2507495 2507810 2530906 2532502 2562335 2562389 2610634 2623180 2663002 2704275 2711960 2712331 2713172 2747397 2750326 2784249 2787722 2880118 2947534 2956398 3014310 3035869 3056312 3056596 3064755 3111526 3198187 3202518 3223322 3308162 3325907 3381096 3390726 3421223 3430978 3433164 3444089 3444627 3463331 3473047 3556752 3591755 3614721 3614791 3614879 3616789 3629706 3682110 3722037 3823314 3868024 3889728 3893857 3903740 3912368 3922935 3937150 3937389 3937701 3952447 3956091 3985424 4013280 4016620 4017515 4029685 4081133 4087359 4091889 4154375 4159099 4166801 4170286 4194303 4197994 4205047 4208307 4263527 4268186 4309343 4314927 4365176 4371838 4397530 4406975 
1144
1-21-22-23-79-80-81-82-83-999-1007-1109-1111-1141-1143-1144-
16
TTGTAAAGGTAATCTAACTTATTATCCTAAGTAAATAAATTTGATTTGTTTATTTTTTTTTATGTTGAATAGGATCACTTTACGCTTAACCCTACATTATATAAATTAACATATTAATCCCATTATTCTAACAACGATAACCGTATTAAATTATAAATTAATAATTGATCAAGATGTACAAAATTAAG
>714
18572 27205 29798 47732 70347 70802 92204 159336 183329 225784 286662 342063 393262 438245 448741 491564 497360 506229 509408 523550 539790 617106 630644 651178 655976 662326 681465 774168 875515 887189 912272 922595 938522 950626 975014 1153429 1200294 1203949 1205870 1214443 1281146 1465508 1488115 1539059 1582357 1617177 1622161 1704712 1820683 1824115 1832011 1875673 1897474 1916959 1936884 1943280 2017639 2057740 2066313 2108049 2149572 2252287 2275105 2318589 2323769 2338683 2388015 2407149 2427403 2476299 2478708 2501382 2513183 2589832 2678243 2715120 2720317 2755556 2812415 2823839 2842372 2847668 2895212 2903698 2918623 2933552 3067426 3135490 3216580 3258584 3316628 3326084 3346155 3366527 3384684 3448456 3457194 3475755 3550311 3612037 3617565 3692761 3708549 3709299 3782647 3789185 3799121 3806584 3835070 3862393 3922735 3938126 3981102 3981270 3988078 4084236 4088716 4127542 4152076 4208072 4214926 4231190 4266771 4269125 4368359 4378572 4395723 
144
1-21-22-23-79-80-81-82-83-84-85-86-87-88-89-90-91-92-96-97-111-143-144-
23
TCGGATCGAAACATTACGCTAATGGTTCGTGAATTTTGCCACCATTTTCGCAGAAATTTGCCTAAAGCGACCTTAACAGTCAGACGTCACGTAGAAACGCGACGATCACGTCCCACAACGAGCTTGA
>62
no site
60
1-21-22-23-24-32-56-58-60-
9
no base type
>715
3495 20270 23360 27444 40396 44935 87146 92933 122353 159555 239553 273898 284463 290163 319853 341486 343566 390067 404372 507068 609967 653266 668349 671582 709609 744457 818899 886960 916916 919692 932081 1052246 1104996 1145605 1192358 1242744 1271331 1391985 1397171 1398988 1471647 1521905 1530090 1605822 1620907 1626186 1663663 1694927 1722291 1760859 1848327 1954857 2028046 2098967 2127881 2144053 2219757 2255660 2275967 2290048 2296793 2399131 2457077 2575718 2615976 2625305 2672086 2677753 2728499 2760790 3182015 3332808 3358539 3385093 3463910 3471512 3472966 3675198 3695130 3707933 3975810 4015910 4144961 4211857 4237183 4288040 4358106 4401549 4405553 4411167 
243
1-21-22-23-79-80-81-82-83-84-85-86-87-88-89-90-216-217-218-222-223-229-231-232-234-235-239-241-243-
29
CAACACTTCACGCTTTTAGCGCTTTAAAGTGTCTAACCCACCCTGATCTCTCCGTCCGCTTGACTCGAGTTACCCAAGGACCCCAGCGGC
>833
4746 18196 98355 101966 130188 155952 172813 249970 266806 303795 309758 316830 387205 455484 501352 524754 636435 657188 671417 685478 686305 711167 715919 715921 731966 747833 776356 792336 811262 819181 857016 884437 907869 934961 1010391 1010866 1016602 1032044 1069101 1074512 1113948 1141576 1142076 1151095 1171660 1265081 1265082 1308885 1346325 1371191 1389445 1405656 1406276 1418619 1464298 1547344 1557453 1643311 1660468 1660469 1670818 1679361 1686223 1702193 1709320 1718689 1726617 1766509 1799097 1799504 1844909 1868929 1898837 1899866 1951347 1960261 1969938 2002709 2018306 2055937 2079590 2096403 2097275 2099342 2179329 2206081 2237492 2257356 2270101 2289469 2311875 2317464 2342082 2348396 2416256 2416257 2443315 2466764 2475086 2592476 2597880 2613943 2642282 2650720 2817025 2826720 2881794 2904715 2925057 2927760 2940109 2940514 2959464 2991244 3105898 3105899 3131131 3185938 3212076 3317977 3342165 3390268 3409967 3422020 3474851 3481310 3567972 3611232 3641137 3724089 3726574 3789628 3827897 3868625 3902654 3921258 3955793 3967004 4002338 4186146 4197406 4232366 4267764 4356851 4373570 4379317 4385884 
831
1-21-22-23-79-80-81-82-83-84-85-86-830-831-
14
ACATTGTTAGCCCATTCCTTTTTTTGTCATCTGAAAATTATTGGGGTAGTAATCAACTGAAAATTGGTGAGGACAATCTTCAAACACGTCTATATTACACTAACCTAGTGTATAAATGCTCGAATCGCACCATGCATAAGGAACCGA
>719
3350097 3829735 4029213 4270637 
408
1-21-22-23-79-80-81-82-83-84-85-86-87-88-89-90-216-217-218-222-223-229-231-257-277-278-404-405-406-407-408-
31
AAGG
>720
26568 58136 88340 100195 132956 212927 217883 384294 861025 914436 985360 1031887 1162494 1257722 1364878 1483404 1499059 1590309 1616232 1677487 1690032 1743643 1823384 1823385 1914033 1938385 1986068 2076998 2181732 2290271 2328555 2353356 2382806 2405867 2435965 2445149 2452691 2492036 2508770 2538637 2571338 2592853 2681429 2705042 3139016 3139347 3224311 3245752 3291322 3389378 3444412 3494318 3549520 3606322 3707473 3718871 3755100 3769445 3881595 4007313 4017809 4045385 4149368 4178370 4220884 4286312 4292109 4370235 4385455 4387090 
551
1-21-22-23-79-80-81-82-83-84-85-86-87-88-89-90-216-217-218-222-223-229-231-257-277-278-404-405-406-412-413-429-431-437-438-522-544-546-547-548-549-550-551-
43
ATAGTGAGTTAGAGCCGTTTTTAATTACAATATTCAATATTATCACCTCGAGACGTTCGAGTGCGCGCAC
>722
2628124 3143936 3225085 
347
1-21-22-23-79-80-81-82-83-84-85-86-87-88-89-90-216-217-218-222-223-229-231-257-277-278-279-281-283-287-335-336-338-339-343-345-347-
37
TCC
>548
no site
547
1-21-22-23-79-80-81-82-83-84-85-86-87-88-89-90-216-217-218-222-223-229-231-257-277-278-404-405-406-412-413-429-431-437-438-522-544-546-547-
39
no base type
>724
no site
606
1-21-22-23-79-80-81-82-83-84-85-86-87-88-89-90-216-217-218-222-223-229-231-257-277-278-404-405-406-412-413-429-431-437-438-522-544-546-547-548-602-603-605-606-
44
no base type
>859
no site
857
1-21-22-23-79-80-81-82-83-84-85-86-830-836-844-846-847-849-851-853-855-857-
22
no base type
>726
no site
408
1-21-22-23-79-80-81-82-83-84-85-86-87-88-89-90-216-217-218-222-223-229-231-257-277-278-404-405-406-407-408-
31
no base type
>727
972170 1540001 1895999 2031181 
570
1-21-22-23-79-80-81-82-83-84-85-86-87-88-89-90-216-217-218-222-223-229-231-257-277-278-404-405-406-412-413-429-431-437-438-522-544-546-547-548-549-550-554-555-556-560-564-566-568-570-
50
TCGC
>876
204639 292625 316787 346599 394107 395340 604903 818204 1070544 1096890 1351893 1354677 1446540 1600658 1678936 1944209 2005101 2130279 2139995 2448379 2581105 2617640 2739025 2795113 2813127 2866237 3073456 3219577 3304075 3331823 3610769 3657598 3840039 4077920 4141659 4219226 4256961 4356711 4402027 
874
1-21-22-23-79-80-81-82-83-84-85-86-830-836-844-846-866-868-872-874-
20
CTGGGTCGGCTTGGCCTGTCAGAGGTTAATCAAAATAAA
>729
34194 65585 83910 88908 116526 152848 182698 185187 193650 209453 247459 282655 345919 474571 489697 524512 693889 794687 817293 1065608 1104796 1164344 1404360 1574844 1581474 1585470 1811447 1956039 2012431 2032759 2046927 2075011 2113795 2119434 2136365 2225408 2242742 2301242 2364298 2372770 2478364 2480554 2530507 2593954 2595688 2731473 2837722 2846007 2858440 2918983 2986857 3039910 3092401 3115018 3175216 3254485 3293470 3340926 3360614 3397678 3595961 3681040 3813306 3854705 4085205 4112979 4114530 4216735 4297599 4327941 
302
1-21-22-23-79-80-81-82-83-84-85-86-87-88-89-90-216-217-218-222-223-229-231-257-277-278-279-281-283-287-288-290-296-300-301-302-
36
ACGGATTAATATAAATACGTCAGTGGATGGATGCCCCATATAATGCTCTATCCTTAGGGTACGCGATTTC
>733
no site
596
1-21-22-23-79-80-81-82-83-84-85-86-87-88-89-90-216-217-218-222-223-229-231-257-277-278-404-405-406-412-413-429-431-437-438-522-544-546-547-548-549-577-578-580-586-592-596-
47
no base type
>735
16989 19686 47514 83808 165006 238436 272886 305899 312686 442072 450525 497807 636353 721159 723252 803843 814205 1030118 1033260 1065297 1185941 1194351 1202777 1226226 1335505 1356564 1435360 1451400 1474907 1523847 1586357 1703994 1805642 1812620 1898728 1925364 1945134 2068785 2115861 2138730 2237122 2255482 2392015 2470345 2541476 2610381 2702346 2721860 2906797 2934279 3089399 3097991 3098030 3116721 3175634 3321257 3325028 3393933 3413574 3721174 3770743 3812154 3984103 4069280 4105093 4110617 4164800 4278778 4293461 4316543 4338248 4338918 4342845 4354304 4356531 4372356 
254
1-21-22-23-79-80-81-82-83-84-85-86-87-88-89-90-216-217-218-222-223-229-231-232-234-250-254-
27
TATCGTTCTTGGTTTTGCCGAGACGTTCTGATGCGTTTGTCATTATTTTCCTGACCGGCGCTTACGAAACCCAGGA
>933
no site
931
1-21-22-23-79-80-81-82-83-84-924-925-927-929-930-931-
16
no base type
>168
860688 1272748 1445748 3325050 
167
1-21-22-23-79-80-81-82-83-84-85-86-87-88-89-90-91-167-
18
TGTT
>736
342351 559159 612404 722800 757827 998306 1009654 1110390 1148041 1173324 1254221 1384891 1442614 1796409 1941741 2013508 2092527 2228252 2445452 2600302 2854114 2949144 3319063 3433591 3590804 3638102 3877949 3966628 
209
1-21-22-23-79-80-81-82-83-84-85-86-87-88-89-90-91-167-179-195-196-198-202-204-205-207-209-
27
TGTTCCAAGCGTATTATTCTATCTGGCT
>738
no site
459
1-21-22-23-79-80-81-82-83-84-85-86-87-88-89-90-216-217-218-222-223-229-231-257-277-278-404-405-406-412-413-429-431-437-438-439-447-448-454-458-459-
41
no base type
>1152
no site
1150
1-21-22-23-79-80-81-82-83-999-1007-1109-1111-1141-1143-1144-1148-1150-
18
no base type
>789
57664 252596 1737871 2139397 2209504 3084456 3181267 3187843 3650277 
788
1-21-22-23-79-80-81-82-83-84-85-86-87-88-89-90-216-778-780-786-788-
21
CGTGGTGAC
>1131
no site
1129
1-21-22-23-79-80-81-82-83-999-1007-1109-1111-1112-1114-1120-1122-1124-1128-1129-
20
no base type
>739
2367 26406 90871 129693 472088 484713 499459 661293 689280 732846 799176 893166 956689 961219 973551 1024775 1041722 1046401 1064643 1084239 1153216 1166483 1199151 1323677 1488115 1550947 1621590 1626549 1692914 1775094 1791877 1800911 1893492 1922855 1956938 2091919 2203617 2207573 2336721 2482199 2496835 2692092 2709862 2791337 3042343 3073139 3081275 3108943 3143234 3205697 3269993 3303243 3393535 3395995 3427775 3439930 3451057 3461384 3586973 3607855 3635719 3653301 3679370 3717832 4218911 4233477 4298247 4322120 4335263 4346695 4395569 
973
1-21-22-23-79-80-81-82-83-84-924-925-927-929-930-940-942-964-965-967-968-970-971-972-973-
25
GGACTGTTTTAACCTTGTGGTAAGGTCATTATCAGCGACATACAAACTACATGTATTATACCACACAAAGG
>772
10247 15341 50164 95338 142825 151513 156311 213354 231628 236452 261595 264836 358627 442746 447890 528325 555948 559904 592869 792747 799075 898202 1135422 1155027 1177631 1195552 1214222 1294810 1321587 1358375 1360831 1361484 1414934 1493022 1534499 1586850 1627984 1685277 1727064 1755793 1757574 1758127 1902251 1912827 2097207 2147036 2186260 2207007 2297493 2313498 2421830 2428012 2483497 2491336 2580527 2610165 2680614 2725260 2736047 2907197 3008436 3010888 3073074 3097521 3113370 3130307 3152561 3197517 3216589 3216821 3216958 3309041 3323645 3340729 3424667 3486155 3563715 3665693 3680622 3769039 3832100 3960105 3977317 4010949 4062415 4097912 4126331 4238398 4257895 4290885 4322555 
771
1-21-22-23-79-80-81-82-83-84-85-86-87-88-89-90-216-217-769-771-
20
CTTCATTTCATTAGGGATAACCAACTAGTGGGTACCAAGGGTATAAAGAATCAAGAATTTAACAAACTACACGCACCCACAATGCCAAAAC
>1308
122457 304354 379587 618169 647857 1079274 1133714 1187512 1907479 2098998 2538804 2872601 2891718 2953170 3005114 3008083 3064864 3456876 3509204 3515062 3540358 3572901 3578230 3618620 4150134 4309083 4332808 4349454 
1307
1-21-22-1288-1300-1304-1305-1307-
8
GCGTTATAATATTCTGACCCAAATTAAA
>743
21249 47313 123641 218226 358357 546723 572197 999113 1207992 1318232 1346896 1498651 1534924 1685252 1767399 1934824 2159099 2176211 2340660 2362515 2512127 2667246 2745786 2788895 2871081 3010222 3010224 3062468 3070325 3150582 3477598 3570912 3638653 3658015 3698228 3989148 4165491 4234640 4351049 4400073 4402321 
104
1-21-22-23-79-80-81-82-83-84-85-86-87-88-89-90-91-92-96-97-98-99-100-102-104-
25
GTCATGGTTCTTATTTGTGCTGCACCTGTGCATGTAGATAC
>744
38937 110411 112446 143770 174120 392956 405186 466209 616924 622449 627541 661578 691961 703720 800094 862507 1038512 1099357 1169131 1181276 1195429 1208239 1259215 1303230 1312435 1316220 1322742 1348508 1371051 1434356 1442677 1457493 1567192 1642079 1668647 1673432 1701524 1762448 1778918 1854230 1886622 2043319 2432665 2559160 2664574 2707953 2747471 2891919 2923198 3109789 3140289 3149434 3203129 3263385 3284590 3310119 3342077 3370790 3374833 3406835 3562648 3562748 3605860 3695173 3724078 3800086 3925480 3926249 3965356 4001358 4004034 4083395 4125026 4129500 4153409 4219777 4274246 4283169 4293703 4297949 4328833 4364662 4384174 
199
1-21-22-23-79-80-81-82-83-84-85-86-87-88-89-90-91-167-179-195-196-198-199-
23
ACATTTATGGTTAACGGACCTCAATATTTGAGTAGCGTATGTTGTAGAGACCCGGAGAACACCCGCAATGGGGTACAAGTCTG
>747
97189 148481 265424 285751 380110 504899 547293 617829 683920 753343 817527 922254 922417 1012586 1040358 1174114 1187801 1286548 1336578 1440629 1577033 1647460 1653509 1690317 1758384 1808789 1910430 1953091 2259816 2289252 2469561 2471529 2809369 2913009 3017083 3109699 3158519 3246893 3309297 3367792 3423111 3472752 3485428 3547041 3612229 3671550 3793023 3855456 3900919 4041092 4042218 4049183 4136558 4231433 4311670 
467
1-21-22-23-79-80-81-82-83-84-85-86-87-88-89-90-216-217-218-222-223-229-231-257-277-278-404-405-406-412-413-429-431-437-438-439-447-463-464-465-466-467-
42
AATTATTGTGTTTCCTCAGTGAAGATACAGGCACTAACCATATTACGCAAAGGGA
>748
11884 14035 37409 44752 129657 142746 143528 154583 160492 254158 283411 288296 306895 307445 328071 354518 394072 493463 503408 552050 574924 618020 621314 644413 676796 677920 696167 698302 736943 737336 737360 756858 769222 794729 813113 883390 888704 894169 941316 983472 1026999 1080366 1085983 1118865 1124124 1152431 1267819 1270478 1274647 1290215 1328151 1338835 1367829 1375675 1378726 1384848 1391544 1400525 1405408 1442271 1452266 1459188 1504192 1552349 1587645 1589403 1593347 1643767 1665110 1688221 1691445 1764984 1768566 1795590 1891953 1935001 1938367 1972173 2014979 2022229 2071120 2091700 2094013 2099039 2114354 2115887 2119179 2126480 2149641 2190290 2200102 2202555 2237952 2271593 2286611 2319666 2320487 2344997 2369622 2378902 2393343 2446599 2448703 2448704 2471173 2472361 2476304 2490193 2495055 2528469 2587661 2588401 2655908 2690019 2750076 2768828 2811824 2815970 2826054 2911943 2929398 2953873 3011572 3033139 3050714 3051421 3107210 3116244 3159648 3186152 3187655 3222556 3223709 3277295 3325459 3404228 3444036 3459073 3461310 3465339 3486333 3523815 3541231 3560635 3580160 3590949 3600621 3611770 3661284 3667930 3677134 3727447 3785285 3789308 3823775 3851830 3874656 3937222 4009925 4014703 4034557 4054331 4070103 4102446 4117747 4138454 4144776 4144858 4149383 4170863 4191936 4196542 4223159 4233042 4308159 4310523 4336415 4344166 4369898 4388155 
1148
1-21-22-23-79-80-81-82-83-999-1007-1109-1111-1141-1143-1144-1148-
17
AATATTTATCTAGCTTCTAATTTTTTAAAATTATTTCGTTTAATAAATTAAGAATGAAGTACAGGCTACTTGACTATTATTCTAAATTTGCTGTAGTTAATTCGAATTTTAATGAAATTTATTAACAGACATGCGGTTGACTTTAGGAATATTAACATAACAAATTTAATTGATAGCCAA
>750
no site
279
1-21-22-23-79-80-81-82-83-84-85-86-87-88-89-90-216-217-218-222-223-229-231-257-277-278-279-
27
no base type
>752
70300 254705 365984 723466 723649 744955 785817 911120 993060 1046484 1336464 1471683 1672702 1828799 2310875 2376747 2498373 2751756 2751766 2904037 3001200 3166674 3362516 3362520 3575099 3832541 
564
1-21-22-23-79-80-81-82-83-84-85-86-87-88-89-90-216-217-218-222-223-229-231-257-277-278-404-405-406-412-413-429-431-437-438-522-544-546-547-548-549-550-554-555-556-560-564-
47
GGGGCACATAAACCGGCTGCGCTTAG
>23
820483 1307598 2108141 2335075 2880702 3625065 3714757 
22
1-21-22-
3
TGCGCGC
>364
1507141 2855376 
363
1-21-22-23-79-80-81-82-83-84-85-86-87-88-89-90-216-217-218-222-223-229-231-257-277-278-279-281-283-287-335-363-
32
GC
>388
no site
386
1-21-22-23-79-80-81-82-83-84-85-86-87-88-89-90-216-217-218-222-223-229-231-257-277-278-279-281-283-287-335-363-379-381-383-384-386-
37
no base type
>756
20783 36465 140443 244659 248708 255268 257436 265682 271234 382533 468698 488296 534969 580978 652398 688621 748661 774151 791113 953914 1035599 1050001 1114648 1165787 1172362 1180849 1287149 1317389 1333894 1345590 1346128 1421164 1493217 1580195 1581676 1592855 1603757 1657698 1671525 1695290 1723585 1737874 1747329 1758110 1961804 2108751 2140746 2241220 2243254 2291304 2305158 2370042 2455700 2488418 2514872 2586285 2678478 2679233 2704661 2754521 2895846 2939315 2943056 2951229 3042375 3095261 3114999 3141097 3202953 3228825 3280898 3309181 3375529 3432687 3501767 3621963 3622442 3630141 3673221 3821069 3829134 3853670 3856722 3874813 3995118 4025415 4156166 4177191 4208235 4208572 4212138 4330042 4378984 4410691 
886
1-21-22-23-79-80-81-82-83-84-85-879-885-886-
14
TTTATACGCGTTTAACCAAAATCAATAGTATCTTTGAACTTGATGAAAAACGGTTTAAAGGTAGAATAATATAATTCTCCAAGAGACACACCAC
>757
230171 1153204 1443912 1459225 1761097 2177323 3188555 3221357 4338840 
794
1-21-22-23-79-80-81-82-83-84-85-86-87-88-89-90-216-778-780-786-788-792-794-
23
GCCACAACC
>1015
303593 358410 732912 1891957 2473880 2908891 2994081 3458491 3690009 4397564 
1011
1-21-22-23-79-80-81-82-83-999-1007-1008-1009-1011-
14
CAAGGATTAT
>367
3945046 
365
1-21-22-23-79-80-81-82-83-84-85-86-87-88-89-90-216-217-218-222-223-229-231-257-277-278-279-281-283-287-335-363-364-365-
34
G
>716
4386971 
664
1-21-22-23-79-80-81-82-83-84-85-86-87-88-89-90-216-217-218-222-223-229-231-257-277-278-404-664-
28
T
>940
201949 283503 921909 1113733 1269028 1481293 1728161 2840999 3135272 4388414 
930
1-21-22-23-79-80-81-82-83-84-924-925-927-929-930-
15
AATACGTGAA
>485
no site
483
1-21-22-23-79-80-81-82-83-84-85-86-87-88-89-90-216-217-218-222-223-229-231-257-277-278-404-405-406-412-413-429-431-437-438-439-447-463-464-465-466-472-474-478-482-483-
46
no base type
>685
2678835 3040220 3490438 
683
1-21-22-23-79-80-81-82-83-84-85-86-87-88-89-90-216-217-218-222-223-229-231-257-277-278-404-664-665-669-675-676-678-679-683-
35
CTG
>778
160776 464679 2110338 2256577 2378897 2892904 3052155 3151816 3373075 3812980 3906458 4203297 4397878 
216
1-21-22-23-79-80-81-82-83-84-85-86-87-88-89-90-216-
17
TTGATGTAGAAAG
>21
37031 231114 685608 882257 1248978 1689349 1693561 1698911 2499726 2598400 2865882 2888201 4024273 
1
1-
1
GGCCCTGAAGCCC
>523
3876881 
522
1-21-22-23-79-80-81-82-83-84-85-86-87-88-89-90-216-217-218-222-223-229-231-257-277-278-404-405-406-412-413-429-431-437-438-522-
36
G
>758
133727 194494 309793 585395 1295144 1549268 1593455 1985125 2159137 2171198 2179346 2281264 2335842 2617017 2669810 2832388 3359557 3423203 3429550 3504261 3791624 3870123 4158915 
1273
1-21-22-23-79-1265-1266-1267-1269-1271-1273-
11
ATCCGGATTTGGGGATCCGAACT
>760
34652 49854 52761 96117 153643 153859 159674 191628 195277 407093 508135 601336 786074 835422 1097020 1282531 1438807 1457416 1459407 1487533 1568049 1815069 1881713 1941835 2075363 2118956 2134647 2186540 2295284 2340259 2346255 2403855 2532617 2613852 2806578 2818672 3227973 3236053 3414883 3558726 3918470 4003297 4283598 4294777 4355139 4369434 
432
1-21-22-23-79-80-81-82-83-84-85-86-87-88-89-90-216-217-218-222-223-229-231-257-277-278-404-405-406-412-413-429-431-432-
34
TGTGCAGAGCCTATTAGGGCCCGCACCCCTCAAGTACTCAAACTAG
>761
no site
706
1-21-22-23-79-80-81-82-83-84-85-86-87-88-89-90-216-217-218-222-223-229-231-257-277-278-404-664-665-669-675-697-698-704-706-
35
no base type
>764
483766 3879014 
172
1-21-22-23-79-80-81-82-83-84-85-86-87-88-89-90-91-167-168-169-170-172-
22
TC
>723
1487043 2059142 2337240 2527429 3441059 3650029 
721
1-21-22-23-79-80-81-82-83-84-85-86-87-88-89-90-216-217-218-222-223-229-231-257-277-278-404-664-716-717-721-
31
CTTCTC
>765
24267 48580 158312 160268 264695 328289 354842 478706 547196 787823 788223 1307077 1330166 1373779 1412963 1496948 1681009 1756058 1843217 1844340 1845441 1938070 2131251 2217541 2465650 2483741 2573080 2792689 2880619 2914298 3283057 3295562 3328858 3386293 3473502 3616852 3773135 4096759 4330242 4338840 4358051 
593
1-21-22-23-79-80-81-82-83-84-85-86-87-88-89-90-216-217-218-222-223-229-231-257-277-278-404-405-406-412-413-429-431-437-438-522-544-546-547-548-549-577-578-580-586-592-593-
47
TAGTATTTATGTTGTTTTCTCTAGCATTGGATTATAATTGT
>637
284588 594351 787318 829698 1036583 1219683 1600039 3300658 3302485 3336359 3401939 3428183 3897155 4003619 4131585 4176081 4350639 
405
1-21-22-23-79-80-81-82-83-84-85-86-87-88-89-90-216-217-218-222-223-229-231-257-277-278-404-405-
28
TCTATATCAAAACTCTG
>351
678359 748817 1103739 1233045 1427728 2449629 2734668 3530304 3994846 4239476 
350
1-21-22-23-79-80-81-82-83-84-85-86-87-88-89-90-216-217-218-222-223-229-231-257-277-278-279-281-283-287-335-336-338-350-
34
TAGTTACTTT
>766
2586 17335 26300 41155 43041 43337 46231 75304 78871 101351 156221 316684 319600 327094 421447 423014 475381 493156 539271 544750 548270 604152 687508 698144 717612 720549 726454 753689 771639 805549 810799 850760 985263 1003515 1003545 1019277 1023567 1041393 1087699 1106289 1109535 1116592 1164529 1198341 1239471 1268540 1286666 1313430 1328123 1333028 1337349 1359378 1371482 1405440 1425728 1446933 1452918 1506313 1508301 1514039 1558467 1650487 1692573 1696173 1824493 1830007 1894639 1899116 1902374 1922718 2015851 2067164 2117655 2128333 2189960 2190365 2220309 2314692 2346956 2352142 2388864 2402897 2433387 2461053 2588397 2608083 2725139 2763511 2779461 2826386 2833778 2841613 2854980 2871576 2935007 2955781 2990137 3003595 3023621 3073659 3155448 3161459 3169464 3172859 3193130 3248646 3279644 3295605 3316128 3358843 3363924 3372964 3555215 3563243 3572330 3575375 3616990 3630692 3704449 3808931 3811327 3860015 3872725 3906064 3908692 3909489 3910829 3964111 4006332 4023413 4056168 4118179 4127485 4146926 4151142 4192506 4200503 4208009 4218507 4268135 4279253 4304823 4315064 4368420 4398424 
1185
1-21-22-23-79-80-81-82-1160-1172-1173-1179-1185-
13
TACCACTGTAGTACGAATCTCGGAAAATCAGTATGTTCATAGTTTGAATCCATCTACCGTCCAGTAGATGTGTACAGTATAGTAACACGGGCAGCCGGAGAAATAATTATCTGGAGAAAATCAAAATAAGAAATTAAGAGAGGAA
>1040
406023 740281 3144835 
1032
1-21-22-23-79-80-81-82-83-999-1007-1008-1022-1023-1027-1031-1032-
17
CAA
>767
573 2432 34234 44276 83262 324822 383087 385282 609764 684826 711003 788187 831843 864421 913369 923504 1169181 1511969 1597882 1627686 1684184 1726567 2003897 2278587 2512568 2529952 2730959 2799417 2799739 2929071 2985752 3039275 3138568 3164746 3166587 3441599 3452033 3463421 3616990 3709541 3709542 3828606 4054766 4154757 4224698 4384722 
685
1-21-22-23-79-80-81-82-83-84-85-86-87-88-89-90-216-217-218-222-223-229-231-257-277-278-404-664-665-669-675-676-678-679-683-685-
36
TACTAGACTTAGAGGAAGGTATTAATCTGACTAAATCTCACCAGCA
>768
17627 26055 60682 69962 100832 175653 207035 234416 303132 313160 508942 649777 734467 743449 827396 878530 1053834 1262192 1312843 1558842 1563700 1695832 1699830 1809849 1828386 1939332 1968379 2106562 2186893 2188498 2192040 2224181 2239464 2337690 2370437 2487448 2606176 2622854 2683215 2733242 2893096 2902136 3010873 3093734 3182112 3186477 3214082 3236397 3577446 3593667 3683646 3708327 3775651 3817292 3830554 3853663 3906321 4090703 4109257 4200767 4211588 4274226 4280992 4290758 4303764 4323407 
284
1-21-22-23-79-80-81-82-83-84-85-86-87-88-89-90-216-217-218-222-223-229-231-257-277-278-279-281-283-284-
30
CCAGAACTTGTCCGAAATCCATGGATTGACCCTTTAAGGGTGTTTTTCCAATACTCACATTAAGAC
>770
no site
819
1-21-22-23-79-80-81-82-83-84-85-86-87-811-812-813-815-817-819-
19
no base type
>488
no site
486
1-21-22-23-79-80-81-82-83-84-85-86-87-88-89-90-216-217-218-222-223-229-231-257-277-278-404-405-406-412-413-429-431-437-438-439-447-463-464-465-466-472-474-478-482-483-485-486-
48
no base type
>773
3246047 
134
1-21-22-23-79-80-81-82-83-84-85-86-87-88-89-90-91-92-96-97-111-112-113-115-119-121-125-127-131-132-134-
31
A
>1012
11035 13548 14539 77989 123339 130623 143345 159106 171182 176487 191935 261188 295662 307189 310723 339339 347988 352726 461430 463399 480496 529204 543089 573023 581689 608460 631595 665563 789972 807612 817620 878664 900914 938671 956158 1054699 1058355 1061181 1061558 1107134 1223668 1238597 1240637 1249605 1254747 1283656 1317733 1366718 1405146 1524718 1534286 1580252 1603708 1605036 1671778 1697168 1697358 1732975 1804937 1827010 1833048 1838586 1861290 1874442 1904327 1907799 1968463 1975609 1976305 2011757 2099937 2130036 2145085 2192122 2237249 2238741 2273828 2275583 2318522 2330664 2420469 2444071 2492751 2533750 2544603 2556371 2609992 2647201 2830724 2833314 2881943 2882685 2932593 2933978 2984685 2991356 2991457 3007599 3035273 3058207 3256881 3345191 3398731 3436352 3507033 3575603 3588076 3631249 3637425 3640764 3675628 3679337 3797582 3878817 3907496 4016257 4062241 4146047 4175205 4258879 4310632 4315953 4322323 4338840 4381871 
1011
1-21-22-23-79-80-81-82-83-999-1007-1008-1009-1011-
14
AAGCCTCCTATGTGACTTTGAATTCTAATTGTTAGAACTTGATTTGTCTGTTGGTTAACTATTTGGTCATGGTCACGTAAGTACAGAAAATAGATAAGTATAATGCTAAGAAATATACATTTACT
>774
101287 130935 139331 143133 161753 211131 274669 310873 323600 324114 402962 510655 549969 575664 608606 684387 697083 729613 1053261 1061057 1064357 1081200 1112333 1113292 1167479 1185991 1220196 1279306 1287296 1308956 1362043 1422342 1585703 1596468 1609510 1697812 1701275 1743215 1760319 1861702 1877926 1905817 1977304 2034738 2135524 2150700 2150863 2176735 2238626 2248289 2254560 2290199 2327518 2346764 2348808 2361006 2363299 2370542 2443923 2473513 2485828 2528588 2544246 2626772 2655864 2738957 2764437 2764817 2775020 2776593 2799071 2799969 2821607 2830186 2853129 2916265 2919936 2943334 2968633 3073529 3110018 3186259 3191390 3198538 3200155 3206272 3209991 3279789 3306364 3327113 3411337 3522415 3548924 3550514 3607017 3621724 3643630 3678127 3799994 3811351 3833501 3867732 3886985 3923914 3980656 4026762 4038288 4041345 4055125 4063578 4108526 4125915 4171951 4182845 4194243 4255955 4337123 4357711 4381186 4389634 4408341 
1071
1-21-22-23-79-80-81-82-83-999-1007-1008-1022-1046-1056-1057-1059-1060-1062-1066-1068-1070-1071-
23
TAGTAAGGCAACTCTTGGGTATACAGGAGTCCGTCAGTAACGATGCGTGAACTAAAAGTCTCTGGGATAGAGTCTCATCAGTCAATCTAAGGGTAAAAGTTTATGAGCTCTATCATCAAAA
>1267
27463 196522 327897 501535 862987 1040050 1177994 2007545 3454986 3895691 3936761 4150648 
1266
1-21-22-23-79-1265-1266-
7
GTTTTTCGAGGA
>379
no site
363
1-21-22-23-79-80-81-82-83-84-85-86-87-88-89-90-216-217-218-222-223-229-231-257-277-278-279-281-283-287-335-363-
32
no base type
>1032
241465 773449 1939044 
1031
1-21-22-23-79-80-81-82-83-999-1007-1008-1022-1023-1027-1031-
16
AAT
>113
78603 1712549 1966463 2108954 2412671 2707309 2833503 3207608 3273275 3507678 3834836 4266885 
112
1-21-22-23-79-80-81-82-83-84-85-86-87-88-89-90-91-92-96-97-111-112-
22
ATATTCGCGACC
>901
68448 176535 1047109 1151343 1168709 2884421 2943414 3828699 4323380 
899
1-21-22-23-79-80-81-82-83-84-85-879-885-891-893-897-898-899-
18
TATGTGTGT
>1035
976028 1058149 1140299 1354183 1371721 1540660 1791057 1829672 1841744 2035788 2070728 2120506 2183143 2183640 2243068 2279683 2363286 2386067 2416251 2477840 2536500 2612919 2613307 2773117 2863828 2926169 2985137 2989274 3004503 3028050 3110141 3140419 3399274 3507458 3572717 3816299 4027280 4161725 4349778 4355919 
1033
1-21-22-23-79-80-81-82-83-999-1007-1008-1022-1023-1027-1031-1032-1033-
18
ATTTACAATACCTCATCTATCATCAAAATACCATTATTAT
>152
no site
150
1-21-22-23-79-80-81-82-83-84-85-86-87-88-89-90-91-92-96-148-150-
21
no base type
>776
no site
582
1-21-22-23-79-80-81-82-83-84-85-86-87-88-89-90-216-217-218-222-223-229-231-257-277-278-404-405-406-412-413-429-431-437-438-522-544-546-547-548-549-577-578-580-581-582-
46
no base type
>777
no site
128
1-21-22-23-79-80-81-82-83-84-85-86-87-88-89-90-91-92-96-97-111-112-113-115-119-121-125-127-128-
29
no base type
>779
214888 227307 228344 245213 274588 285638 297784 395105 497981 620754 679506 717058 778248 793454 811816 897480 946750 964528 1010009 1048085 1066195 1148884 1245133 1289478 1293429 1362093 1382899 1392746 1428141 1438300 1597178 1680599 1759148 1879531 1917376 1951218 2034411 2037369 2074899 2108435 2123146 2153420 2274840 2284340 2340596 2503772 2528325 2588726 2602553 2603612 2677783 2806723 2807073 2995256 3279231 3375515 3406243 3509542 3556097 3789162 4012366 4193055 4221086 4378203 4391650 
15
1-2-4-10-12-14-15-
7
TTAGGGTTGAGGGTAGCTTTGGGTAGTTGTGAAAGTACTGTCTAAAATAAGCAGTTTAAAGATCG
>783
122812 131067 149356 184024 218052 250845 267389 285288 469546 640705 648854 665493 688108 716818 740944 825084 859845 883813 909666 1114071 1114859 1230429 1437268 1603411 1675253 1691923 1693389 1729094 1821186 1850883 1890137 1967265 1978783 2010801 2017261 2017309 2145618 2216866 2217544 2235437 2259964 2274670 2324539 2333169 2372979 2374142 2374788 2576178 2600080 2643621 2653823 2714103 2834011 2863135 2876921 2931696 2949138 3007647 3016537 3027605 3206339 3307730 3447367 3489057 3505288 3611920 3771493 3819756 3822869 3826819 3853908 3915142 3922370 4119096 4192563 4205905 4303933 4365624 
288
1-21-22-23-79-80-81-82-83-84-85-86-87-88-89-90-216-217-218-222-223-229-231-257-277-278-279-281-283-287-288-
31
AGATATGATTAAGTTTCTAATTGGTTAATTATCGTCTTTTAGACCGAGTAAGTATGCTGCCAAAGCTGAATTCTGGTT
>784
4816 18743 75400 91535 123974 168857 277555 439871 439941 447266 533402 598501 612655 728263 749519 951320 965669 974115 996876 1069653 1083944 1108599 1140513 1306986 1331177 1343507 1438445 1457736 1642778 1666277 1673425 1714531 1883989 1887186 1929445 1930980 1943442 1973391 1978353 2167315 2191874 2238010 2315795 2390076 2398106 2472907 2474585 2609924 2614252 2751786 2883585 2914833 2985446 3011378 3014743 3087225 3141464 3172893 3229935 3244797 3254030 3265047 3296640 3339178 3352830 3370673 3428652 3474504 3617600 3676608 3788356 3812258 4003561 4140468 4209289 4235384 4239763 4257961 4389916 
1174
1-21-22-23-79-80-81-82-1160-1172-1173-1174-
12
TGGGAATAATTCTATGCTATTCGGGATAGATTTCCTATGTTCCGGTTAGTATAAGCATTTTAAAATAACAAAAGACTCC
>1056
no site
1046
1-21-22-23-79-80-81-82-83-999-1007-1008-1022-1046-
14
no base type
>535
151845 266891 327776 451962 498589 669735 740726 853540 861696 868633 1070014 1079524 1080014 1149307 1156449 1283639 1285654 1286280 1319693 1587788 1628900 1759973 1760613 2034844 2097996 2171921 2213598 2281739 2293387 2498236 2776886 2823864 2893316 3002399 3010602 3363481 3600817 3777227 3801559 3809320 4040964 4233733 4287660 4383980 
534
1-21-22-23-79-80-81-82-83-84-85-86-87-88-89-90-216-217-218-222-223-229-231-257-277-278-404-405-406-412-413-429-431-437-438-522-523-524-534-
39
TCAATATTCGATGTAATTTGCGGTTTAATTTCAAACGCTTCAAT
>683
144699 618480 940748 1715165 1829557 1876976 2623778 4104877 
679
1-21-22-23-79-80-81-82-83-84-85-86-87-88-89-90-216-217-218-222-223-229-231-257-277-278-404-664-665-669-675-676-678-679-
34
AGGCTAAA
>785
146867 164934 168935 169676 183292 242369 285049 310229 323011 651578 689612 754581 936426 1057771 1107120 1128090 1146803 1253316 1346436 1388728 1415223 1508704 1762402 1766581 1775540 1814450 1882681 2016705 2152919 2185341 2265044 2325926 2524303 2562839 2767684 2826655 2840938 2914663 3040022 3065228 3095479 3097089 3184524 3442314 3472460 3538266 3724177 3857763 3890422 4220965 4239529 4338406 4380379 4409589 
232
1-21-22-23-79-80-81-82-83-84-85-86-87-88-89-90-216-217-218-222-223-229-231-232-
24
GATTTTATGGGTTTGTCTCGACCATTCTGGAGCCATCGTACATTTAGAAAACCA
>787
3683818 3691372 
876
1-21-22-23-79-80-81-82-83-84-85-86-830-836-844-846-866-868-872-874-876-
21
TC
>790
13629 49363 114199 118866 119854 141445 148619 214920 298602 404068 526409 540367 637904 774961 780798 895181 919231 955466 972332 995185 1015087 1124475 1210459 1249088 1316489 1369444 1369445 1408117 1424229 1459904 1491131 1577012 1630600 1734441 1736588 1800255 1935886 1978425 2128696 2151850 2172482 2193773 2207573 2234736 2266319 2332663 2519421 2534811 2653152 2682042 2682342 2719856 2767349 2807742 2859138 2863405 2927423 2929492 3006336 3014635 3038108 3275209 3301046 3341602 3417859 3476257 3478271 3571594 3572573 3920430 3966252 4015813 4045117 4084010 4139717 4146786 4192423 4233273 4319590 4372311 4393929 4394551 4401737 
241
1-21-22-23-79-80-81-82-83-84-85-86-87-88-89-90-216-217-218-222-223-229-231-232-234-235-239-241-
28
GGCATAGATTTTAATGTTCGATATTTTTAGCATGTGTAAGTATTGATTATATTTAAACACTTCCAGCATCTGAACGTTGCAAA
>791
no site
831
1-21-22-23-79-80-81-82-83-84-85-86-830-831-
14
no base type
>897
2251420 
893
1-21-22-23-79-80-81-82-83-84-85-879-885-891-893-
15
C
>793
22096 76373 152617 183867 333263 339319 458050 595172 629287 710168 915873 924569 1035538 1085919 1151062 1285899 1314372 1327827 1433248 1455061 1651174 1660546 1670494 1727294 1727448 1853910 1888321 2006164 2147271 2186827 2193415 2229327 2258767 2382876 2388870 2469514 2504513 2513492 2585199 2655811 2969278 3075610 3084926 3199476 3267617 3283490 3366080 3374273 3390913 3627756 3679671 3700306 3755543 4063836 4173456 4207385 4272402 4310558 4405551 4407510 
1193
1-21-22-23-79-80-81-82-1160-1172-1188-1190-1192-1193-
14
TCTCGAGTGTAATTGTTCAAGTTCACGGCAGGTTCATGTAAAATACACTAGCCGTTAGGT
>795
no site
782
1-21-22-23-79-80-81-82-83-84-85-86-87-88-89-90-216-778-780-781-782-
21
no base type
>45
145764 507630 604468 904327 1515537 2453920 4204968 
44
1-21-22-23-24-32-33-35-37-38-44-
11
AATAGTC
>405
no site
404
1-21-22-23-79-80-81-82-83-84-85-86-87-88-89-90-216-217-218-222-223-229-231-257-277-278-404-
27
no base type
>797
63164 64754 92102 289869 348517 443230 451165 474498 490001 527908 652039 710741 942261 1072934 1175272 1260483 1293410 1425239 1507743 1508383 1527905 1596129 1616371 1670171 1679747 1737212 1884026 1901637 1928610 1979446 2005438 2190596 2201661 2229964 2230118 2388628 2389849 2453426 2540820 2594383 2855458 2991052 3168723 3232212 3255539 3287544 3357759 3373209 3385551 3405805 3477651 3519596 3574364 3593234 3621797 3694196 3697184 3853328 3876800 3911273 4000361 4068429 4123666 4144798 4357447 4367900 4401989 
313
1-21-22-23-79-80-81-82-83-84-85-86-87-88-89-90-216-217-218-222-223-229-231-257-277-278-279-281-283-287-288-290-296-300-301-313-
36
TTGTCCGCTCGCTTCTTATATTTAGTTAGATTTTACGAGTTTAGAATTTCTTAAAGGTTCTCACTTT
>1002
42401 151168 555639 857803 1291868 1462713 2098195 2104112 2887047 3822242 
1000
1-21-22-23-79-80-81-82-83-999-1000-
11
AGTCTAATAT
>1173
30688 66285 75264 95591 163573 232574 265968 501615 514245 599165 726816 800219 869440 877224 918316 950230 1164361 1231587 1256806 1538659 1553633 1580680 1711645 1724722 1896387 1952601 1960391 2057141 2115210 2132152 2158582 2162803 2330324 2527120 2580954 2582348 2603797 2752854 2841238 2871977 2885734 2946570 3001395 3017276 3089776 3105748 3129359 3170663 3231091 3352244 3597737 3683037 3714108 3791438 3798451 4002899 4003130 4091760 4192588 4232863 4275386 4306767 
1172
1-21-22-23-79-80-81-82-1160-1172-
10
GGTTCTGGTCCCTACTATTGCTCCCTAACCACATCTAAAGAACGATTCAGTTACGTAAACCA
>309
1139800 1241601 
307
1-21-22-23-79-80-81-82-83-84-85-86-87-88-89-90-216-217-218-222-223-229-231-257-277-278-279-281-283-287-288-290-296-300-301-302-303-305-307-
39
AT
>799
33198 44733 129358 145606 279166 311146 434738 463834 488989 498727 561099 579552 614050 676960 694704 715190 730010 769015 852013 995583 1195272 1406253 1514242 1518444 1527450 1808445 1886423 2007187 2057967 2090024 2099853 2138214 2189046 2223685 2228225 2248020 2361174 2386454 2428418 2554039 2606896 2684346 2702574 2713487 2752440 3017894 3211799 3301594 3330595 3593604 3609938 3792919 3858953 3976461 4183467 4220556 4238060 4259482 4313942 4336521 
263
1-21-22-23-79-80-81-82-83-84-85-86-87-88-89-90-216-217-218-222-223-229-231-257-258-259-263-
27
GGAAATTACTCGCTTGTTGTAAGTCTTCTGTACTTAAAGTCAGATTCAAAATTTGTCAAT
>802
72599 148358 171216 218738 303219 511473 538398 554303 619356 654478 994100 1004473 1184303 1284930 1415658 1419359 1454977 1672891 1673432 1692683 1747041 1798160 1827910 1827926 2059099 2137390 2291978 2373441 2406439 2588825 2597265 2716249 2737987 2816281 2856210 2881957 2997858 3113846 3135085 3139532 3204522 3204668 3307319 3340238 3356790 3405142 3461331 3699285 3808582 4057466 4080358 4113952 4137331 4142988 4184381 4185705 4224837 4283901 4329958 
597
1-21-22-23-79-80-81-82-83-84-85-86-87-88-89-90-216-217-218-222-223-229-231-257-277-278-404-405-406-412-413-429-431-437-438-522-544-546-547-548-549-577-578-580-586-592-596-597-
48
AGCATTGTAGGTTGTAGAACTTCTGTTCGACTAAGTCAAGTGTAGCCGCACAACCAGCG
>416
29584 29585 68502 193407 224064 248193 291677 340978 345732 380193 398382 479545 505168 691390 715580 728325 734477 750557 750558 757392 800514 866060 1006772 1086456 1258399 1356627 1486844 1525643 1681624 1716053 1799513 1839195 1841375 1923611 1924020 1930568 1969506 1974523 1978306 2108868 2317846 2360483 2495645 2642583 2701359 2856787 3065002 3130364 3157862 3196530 3240024 3282168 3293814 3394334 3477110 3524694 3525473 3538663 3543703 3636296 3707890 3964014 4011113 4048300 4068257 4097698 4113638 4170947 4267351 4271464 4373320 4377847 4390662 4394986 
414
1-21-22-23-79-80-81-82-83-84-85-86-87-88-89-90-216-217-218-222-223-229-231-257-277-278-404-405-406-412-413-414-
32
GGGTGAGGCGATTGACGTCATAAGCCATGTGGGTTGCTCCTTAAATCAGGGAGAATTCTGACTTAAAGAAGCTG
>100
28532 112052 232391 448470 476373 476811 504651 561277 711949 711950 819380 2109856 2474480 2508571 2601906 2787583 2800057 3072253 3235464 3614088 4205709 4403351 
99
1-21-22-23-79-80-81-82-83-84-85-86-87-88-89-90-91-92-96-97-98-99-
22
TCGTGTATCACTAGTTCCCGCA
>1258
665858 1176040 1960778 3698708 3924150 4007248 
1256
1-21-22-23-79-80-1224-1228-1230-1234-1256-
11
GCTCAA
>300
no site
296
1-21-22-23-79-80-81-82-83-84-85-86-87-88-89-90-216-217-218-222-223-229-231-257-277-278-279-281-283-287-288-290-296-
33
no base type
>965
11637 33372 157936 503534 586030 654543 723361 1100414 1115509 1233751 1321096 1371697 1387478 1702415 1728460 2180911 2890468 3596775 3976128 4064291 4206203 4394539 
964
1-21-22-23-79-80-81-82-83-84-924-925-927-929-930-940-942-964-
18
TCCTATTATGAACTCTGTAGCC
>824
175088 2898441 
823
1-21-22-23-79-80-81-82-83-84-85-86-87-811-823-
15
AA
>803
170367 186335 217133 236522 280507 406580 516436 557359 576316 810227 956256 1085489 1231833 1487161 1723737 1769007 1850328 2079875 2127783 2224074 2250825 2254086 2670076 2779683 3089844 3094177 3344511 3361165 3561248 3569966 3616030 3672530 3682260 3767469 3878137 4046494 4060595 4128973 4295921 4350011 4405660 
660
1-21-22-23-79-80-81-82-83-84-85-86-87-88-89-90-216-217-218-222-223-229-231-257-277-278-404-405-637-639-641-643-657-658-660-
35
AATGATCGGCGACAATAGCAAAAAATACATAGACCGCGTTC
>1148
24569 103676 176742 303111 461439 573264 688748 688749 767673 794620 885032 895563 960652 1052950 1115075 1140078 1142543 1242043 1526754 1541348 1578726 1792096 1813927 2024413 2126352 2183319 2198182 2222852 2263798 2602160 2641658 2652797 2671677 2729340 2800760 2877698 2894678 2988308 3093941 3166081 3402715 3488064 3488116 3571784 3606857 3613354 3636452 3714536 3849029 3966993 4008195 4013220 4156659 4304136 4389017 4390314 
1144
1-21-22-23-79-80-81-82-83-999-1007-1109-1111-1141-1143-1144-
16
AATAATAATTAATTACGTCTTTATAATTTACATTTTAAGTAATAAATTAAGAAAAT
>805
109430 115646 145284 145407 171864 230224 280538 289654 294586 381860 463366 464126 476670 486355 530635 541089 551329 599259 621704 679435 685985 689419 696645 829013 906511 1000005 1009384 1041524 1085331 1117845 1126262 1136765 1195397 1335041 1409339 1410913 1425767 1502718 1561201 1620189 1624871 1693078 1794382 1976407 2054851 2056402 2132697 2224388 2243300 2255200 2386262 2416927 2473370 2490734 2549757 2646573 2694515 2751697 2761749 2822143 2832343 2833763 2898742 2950657 3027070 3032488 3172195 3173107 3174910 3205405 3305117 3404475 3545137 3560913 3609020 3867093 3956179 3965021 3966139 4045953 4047419 4168922 4169093 4200195 4202309 4226597 4230625 4236366 4279776 4328937 4354946 4400352 4409253 
50
1-21-22-23-24-32-33-35-37-38-44-50-
12
ATTGAGCGTTGTTCGAACTACGTGCTAGTTGAATCTCCATAAAAAATAGGCAAATATCTACGTTGACATACATGCTAAACTTTTACAAAAGAA
>254
141457 396771 782634 1241386 1760688 2739546 3300005 
250
1-21-22-23-79-80-81-82-83-84-85-86-87-88-89-90-216-217-218-222-223-229-231-232-234-250-
26
CGGTGCA
>807
35730 159068 299843 376349 457735 821574 1186225 1399000 1673425 2120141 2270729 2506664 2737104 2937476 2939587 2955947 2959852 3558757 3612910 4122882 4291134 4381154 
1305
1-21-22-1288-1300-1304-1305-
7
TATTAGTGTTAACCTACAGACG
>809
no site
451
1-21-22-23-79-80-81-82-83-84-85-86-87-88-89-90-216-217-218-222-223-229-231-257-277-278-404-405-406-412-413-429-431-437-438-439-447-448-449-451-
40
no base type
>605
211788 1829921 4395422 
603
1-21-22-23-79-80-81-82-83-84-85-86-87-88-89-90-216-217-218-222-223-229-231-257-277-278-404-405-406-412-413-429-431-437-438-522-544-546-547-548-602-603-
42
TTA
>810
13956 25203 27345 28800 30729 71257 102554 114522 146878 147205 153880 155513 163296 173837 181352 206957 233865 250002 259159 314014 319242 329797 377081 385182 385926 416123 502137 505502 510598 536821 538710 587190 686428 739469 772311 780785 864653 876800 888634 893673 894017 975927 1009002 1022596 1030887 1043273 1097328 1107986 1111528 1122636 1150170 1174300 1186720 1225210 1253724 1268799 1268998 1270038 1287182 1348617 1365326 1471641 1486616 1495489 1583674 1585656 1660540 1686783 1709087 1728126 1742714 1760316 1812272 1844439 1869471 1920809 1956621 1966933 2041500 2123148 2179342 2182399 2189471 2190364 2312973 2361348 2425672 2475580 2488010 2507133 2508102 2547341 2580013 2609750 2628916 2651379 2697421 2729062 2768983 2773804 2776652 2777640 2815554 2884269 2884970 2885420 2908225 2913719 2918598 2949719 3033842 3036538 3043934 3051168 3059963 3075005 3092237 3150815 3151322 3202440 3264712 3266258 3341740 3371117 3463901 3486051 3504678 3537781 3539998 3540495 3556264 3564175 3640195 3640932 3640958 3668702 3671766 3674355 3681326 3715206 3775219 3791502 3809740 3870991 3879884 3892258 3903976 3904308 3911109 3918964 4063874 4098989 4105011 4151576 4160371 4289720 4368293 4393009 4396741 
1068
1-21-22-23-79-80-81-82-83-999-1007-1008-1022-1046-1056-1057-1059-1060-1062-1066-1068-
21
TCATATGAATAATTGATAGCGATAGATGCTTTAAAATATGGACAATCTTTTCGGTCATTGCATCATGTGCAATATTTGAAACATTTAGTGATTATATCTAATCATATACAACATATCTAGGAAAAAATCATCCAATCAAGTTATCGAAAGTAGTTCAAT
>814
392916 799413 962908 1008385 1204663 1307555 1372360 1587760 1613424 1651353 2226243 2230463 2249261 2325744 2425293 2573566 2595540 2748544 2991606 3034194 3179605 3330516 3449411 3615515 3686737 3693735 3798880 4395685 
116
1-21-22-23-79-80-81-82-83-84-85-86-87-88-89-90-91-92-96-97-111-112-113-115-116-
25
TCATGGGAGGGTTGCTTCGATCAAAATC
>816
no site
340
1-21-22-23-79-80-81-82-83-84-85-86-87-88-89-90-216-217-218-222-223-229-231-257-277-278-279-281-283-287-335-336-338-339-340-
35
no base type
>818
4546 25370 38334 56282 85702 123364 201305 205899 231155 282424 290157 330508 339353 416126 418334 435330 441135 477288 481159 496804 613991 617579 637977 685944 695895 804014 834986 934151 937580 956137 1030259 1108637 1111609 1141204 1155501 1196105 1246152 1256350 1268379 1270200 1280848 1302920 1309862 1319092 1379976 1412898 1467085 1486996 1544581 1625349 1686690 1724028 1725850 1734597 1820730 1855679 1921302 1953576 1967628 1968157 1968348 1973762 2019023 2084447 2085203 2109114 2121499 2122395 2126566 2131221 2139878 2143936 2180962 2181877 2225405 2244864 2245150 2317395 2322160 2334484 2354483 2390005 2415152 2460549 2478297 2525640 2539908 2560742 2574155 2645770 2783026 2797574 2911826 2915111 2949396 2952122 2966005 2987312 3035545 3047566 3092628 3106435 3134899 3185185 3208185 3221480 3234852 3306247 3352508 3360729 3376296 3384508 3393384 3411407 3448727 3450534 3487532 3498219 3517869 3544156 3619461 3620782 3798103 3925168 3997968 4052558 4057091 4119775 4194009 4207148 4225098 4266670 4285608 4293736 4319663 4333716 4337006 4339019 4348376 4364154 4373437 4376259 4378576 4385222 4395643 4411168 
1236
1-21-22-23-79-80-1224-1228-1230-1234-1235-1236-
12
ATCCTATTGCTTCAGTGAAATTGTTAATGATATTCTCTTCAATAATACAAGATAGTTGCTCTACGTGTGATTACAGTAACTGGTACGTTACGACCCTTAGCCTAAAAATCTATAGCACTTGTGCAGCTAAACTATTATCTGACTTA
>813
528084 884998 2606811 3183566 3517452 3700859 
812
1-21-22-23-79-80-81-82-83-84-85-86-87-811-812-
15
TAACAA
>644
628174 777745 1462152 4318188 
643
1-21-22-23-79-80-81-82-83-84-85-86-87-88-89-90-216-217-218-222-223-229-231-257-277-278-404-405-637-639-641-643-
32
TTAA
>759
3813454 
753
1-21-22-23-79-80-81-82-83-84-85-86-87-88-89-90-216-217-218-222-223-229-231-257-277-278-404-664-716-728-730-740-741-745-749-751-753-
37
T
>851
1601575 2178823 2198515 4215216 
849
1-21-22-23-79-80-81-82-83-84-85-86-830-836-844-846-847-849-
18
CTAC
>820
280440 290982 331480 605572 630542 696068 850239 948619 968254 972794 973921 1009112 1083668 1165881 1228780 1291710 1504371 1579980 1906806 1936024 2024618 2024655 2131917 2152011 2170623 2171026 2183510 2273012 2396771 2513575 2557612 2620472 2662684 2675658 2714955 2763810 2815183 2826389 2860897 2872113 2877420 2887288 2899484 2951575 3008368 3034763 3051967 3152636 3283484 3339630 3410183 3543892 3621267 3696813 3722145 3788638 3896051 3898538 3904122 4119519 4158406 4178576 4215224 4279412 4337449 
469
1-21-22-23-79-80-81-82-83-84-85-86-87-88-89-90-216-217-218-222-223-229-231-257-277-278-404-405-406-412-413-429-431-437-438-439-447-463-464-465-466-467-469-
43
GTCGCGGCCAAGGGGCTGCCAGATTCAAAGCTAGACGCACTACACCAACTCTTCTCCATTGGGCA
>1228
[truncated: 325,511 more chars]
